# Supplementary material for: The innate immune IMD pathway is a key regulator of gut microbiome and metabolic homeostasis in the black tiger shrimp (Penaeus monodon)
Source: PLoS One. 2025 Dec 16;20(12):e0338796. doi: 10.1371/journal.pone.0338796 (PMC12707661; doi:10.1371/journal.pone.0338796)
Supplement: S2 Table — The significant differentially expression were determined by a greater than two-fold change (|log2 fold change| ≥ 1) and p-value < 0.05. (XLSX) [file pone.0338796.s006.xlsx]

## Sheet: Table-S2
S2 Table. List of genes showing differential expression between knMyD and dsGFP, and knRel and dsGFP. The significant differentially expression were determined by a greater than two-fold change (|log2 fold change| ≥ 1) and p-value < 0.05.
Chr	Start	End	Annotation		knMyD/dsGFP		knRel/dsGFP
			Gene description	Accession no.	Log2 (knMyD/dsGFP)	p-value	Log2 (knRel/dsGFP)	p-value
NC_051386.1	46547892	46555554	1-aminocyclopropane-1-carboxylate synthase-like protein 1	XP_037776211.1	0.635298	0.02304	1.03167	0.000163856
NC_051386.1	2496496	2523109	apolipoprotein D-like isoform X2	XP_027227665.1	0.860306	0.0804646	1.02443	0.0370786
NC_051386.1	40421577	40440434	argininosuccinate synthase-like isoform X2	XP_037775511.1	-2.80986	0.00554613	-2.81091	0.00549438
NC_051386.1	49527425	49680705	corticotropin-releasing factor-binding protein-like	XP_037776727.1	-1.2854	0.100839	-1.58258	0.0446513
NC_051386.1	26770074	26790774	cytidine deaminase-like	XP_037775236.1	-1.65368	0.0448341	-2.13277	0.00969201
NC_051386.1	6931769	7087099	E3 ubiquitin-protein ligase ZNRF1-like	XP_037789216.1	-0.300035	0.082742	-1.0077	7.26968e-09
NC_051386.1	7282167	7289747	G1/S-specific cyclin-E-like isoform X1	XP_037789999.1	0.748161	0.0104282	1.21381	2.98764e-05
NC_051386.1	49960820	49999398	glutamate decarboxylase-like	XP_037780599.1	0.34177	0.111908	1.18168	3.83956e-08
NC_051386.1	687120	705179	glycerol kinase-like	XP_037777308.1	1.19428	0.0456529	1.14191	0.0564172
NC_051386.1	16708877	16710041	glycine-rich cell wall structural protein-like	XP_037800934.1	-0.882836	0.0993138	-2.42296	6.08941e-06
NC_051386.1	25239082	25241208	kinase D-interacting substrate of 220 kDa B-like isoform X3	XP_037785036.1	1.26639	0.071542	1.58465	0.0229807
NC_051386.1	60640905	60650282	NADPH azoreductase-like	XP_037778682.1	-0.285176	0.417812	1.58375	6.23972e-06
NC_051386.1	25642421	25714232	protein argonaute-2-like	XP_037779942.1	1.23115	0.0781473	2.04761	0.00288889
NC_051386.1	29675574	29679823	serine/threonine-protein kinase pkn2-like	XP_037792940.1	-1.23481	4.92793e-07	-1.93791	6.82253e-15
NC_051386.1	814140	855789	thiamine transporter 1-like isoform X2	XP_037779399.1	0.561684	0.0160149	1.69896	6.56247e-14
NC_051386.1	10630288	10645137	uncharacterized protein LOC113829352	XP_027238321.1	-0.458965	0.0169381	-1.02089	1.11613e-07
NC_051386.1	20923994	20950950	uncharacterized protein LOC119569118 isoform X1	XP_037773377.1	0.167767	0.65706	1.16475	0.00116935
NC_051386.1	21005053	21007053	uncharacterized protein LOC119569768 isoform X2	XP_037773781.1	-0.382724	0.0079767	-1.14468	2.1345e-15
NC_051386.1	43191468	43213725	uncharacterized protein LOC119572649	XP_037775670.1	-2.53438	0.0028978	-2.33433	0.00583099
NC_051386.1	48101788	48118562	uncharacterized protein LOC119573276	XP_037776365.1	0.502616	0.0859771	1.07068	0.000250477
NC_051386.1	60663301	60666967	uncharacterized protein LOC119575256	XP_037778694.1	0.645265	0.0541012	1.67986	4.1754e-07
NC_051386.1	856135	862578	uncharacterized protein LOC119576146	XP_037779678.1	0.608843	0.230399	1.10383	0.0272679
NC_051386.1	25912642	25961977	uncharacterized protein LOC119576377	XP_037779966.1	-0.712496	0.0724108	-1.30342	0.0015258
NC_051386.1	1625852	1626779	uncharacterized protein LOC119577925	XP_037781572.1	0.581691	0.0242281	1.26462	5.20274e-07
NC_051386.1	1628393	1628767	uncharacterized protein LOC119578065	XP_037781751.1	0.56148	0.403394	1.54699	0.0168876
NC_051386.1	10645140	10720447	uncharacterized protein LOC119590695 isoform X2	XP_037795506.1	-1.15225	1.99003e-05	-0.263226	0.311199
NC_051386.1	2421091	2426718	uncharacterized protein LOC119592964	XP_037797780.1	-0.672513	0.0725775	-1.55577	3.61374e-05
NC_051386.1	16696724	16697721	uncharacterized protein LOC119595882 isoform X1	XP_037801035.1	-1.53342	0.0149101	-0.45934	0.444229
NC_051386.1	16716745	16735491	uncharacterized protein LOC119596072 isoform X2	XP_037801239.1	-1.11043	0.0223178	-0.104343	0.829078
NC_051386.1	17025911	17682077	uncharacterized protein LOC119597683 isoform X3	XP_037803398.1	0.075115	0.61174	-1.02553	4.294e-11
NC_051386.1	54399604	54409973	zinc finger protein 808-like	XP_037777583.1	-0.0900347	0.604653	-1.0573	1.72635e-09
NC_051387.1	18334641	18335087	forkhead box protein J3-like	XP_037783548.1	0.583127	0.287098	-1.76449	0.00478371
NC_051387.1	4494693	4515180	fructose-1,6-bisphosphatase 1-like isoform X1	XP_037784493.1	-0.660998	0.0109867	-1.56226	2.69319e-09
NC_051387.1	4494693	4515180	fructose-1,6-bisphosphatase 1-like isoform X2	XP_037784500.1	-0.660998	0.0109867	-1.56226	2.69319e-09
NC_051387.1	28686440	28945165	gamma-aminobutyric acid receptor alpha-like	XP_037782072.1	2.37927	0.000421297	3.60337	7.16135e-08
NC_051387.1	49763970	49803562	glutamate--cysteine ligase catalytic subunit-like	XP_037787942.1	-0.393267	0.208375	-1.71617	4.36607e-08
NC_051387.1	8032813	8036336	hypothetical protein C7M84_015280, partial	ROT66700.1	0.446907	0.244537	1.79339	2.8069e-06
NC_051387.1	46231475	46243856	mdm2-binding protein-like isoform X1	XP_037787510.1	0.613178	0.0055401	1.04338	2.01827e-06
NC_051387.1	51472419	51484023	moesin/ezrin/radixin homolog 1-like	XP_037788265.1	-1.04876	0.228901	1.95592	0.0163228
NC_051387.1	32411974	32641809	mucin-5AC-like isoform X1	XP_037786506.1	0.172716	0.667403	1.84787	3.25515e-06
NC_051387.1	16595316	16755598	neuron navigator 3-like isoform X1	XP_037785564.1	-0.45791	0.152661	-1.118	0.000508918
NC_051387.1	16595316	17068861	neuron navigator 3-like isoform X13	XP_037785624.1	-0.38855	0.20018	-1.0234	0.000780113
NC_051387.1	9816507	9832620	neuronal calcium sensor 2-like	XP_037785179.1	0.731913	0.200339	1.68162	0.002433
NC_051387.1	10155861	10189717	nitrate reductase [NADH] 1-like	XP_027230671.1	-2.68293	0.00509324	-1.62167	0.0777489
NC_051387.1	40565046	40566051	peptidyl-prolyl cis-trans isomerase B1-like	XP_037787075.1	0.919086	0.0651353	-2.06378	0.00211796
NC_051387.1	19501776	19506857	putative jumonji/arid domain-containing protein	ROT83051.1	-0.312333	0.14853	-1.0673	1.18802e-06
NC_051387.1	61349021	61358527	transmembrane protein 181-like	XP_037788885.1	0.680419	0.257787	1.151	0.0497394
NC_051387.1	2759685	2865463	UDP-N-acetylhexosamine pyrophosphorylase-like isoform X1	XP_037783957.1	0.195589	0.405228	-1.15554	1.0963e-06
NC_051387.1	2759685	2894047	UDP-N-acetylhexosamine pyrophosphorylase-like isoform X5	XP_027232781.1	0.19619	0.402755	-1.15177	1.12407e-06
NC_051387.1	40599926	40609712	uncharacterized protein LOC113810645 isoform X1	XP_027218078.1	1.30568	0.000428795	-1.0245	0.0139447
NC_051387.1	51795369	51809085	uncharacterized protein LOC113816019	XP_027223840.1	2.0144	0.0283164	1.71705	0.062996
NC_051387.1	47089951	47106666	uncharacterized protein LOC113823362	XP_027231790.1	3.21563	0.0193267	2.69642	0.0499076
NC_051387.1	27630779	27634222	uncharacterized protein LOC113830503	XP_027239512.1	-0.415926	0.260219	-1.07193	0.00402779
NC_051387.1	10993745	11007623	uncharacterized protein LOC119577972	XP_037781603.1	-1.0002	0.0990117	-1.52255	0.0160999
NC_051387.1	28755091	28764478	uncharacterized protein LOC119578556	XP_037782056.1	3.01904	0.0313537	4.6083	0.00097831
NC_051387.1	52249713	52259542	uncharacterized protein LOC119579263	XP_037782935.1	-0.129463	0.731684	1.38453	0.000117325
NC_051387.1	57024360	57059853	uncharacterized protein LOC119579360	XP_037783056.1	0.514342	0.101508	1.32373	2.17487e-05
NC_051387.1	58437973	58445672	uncharacterized protein LOC119579381	XP_037783090.1	0.146735	0.781631	1.19906	0.0169613
NC_051387.1	10157089	10189717	uncharacterized protein LOC119581008	XP_037785204.1	-2.68293	0.00509324	-1.62167	0.0777489
NC_051387.1	18886864	18889749	uncharacterized protein LOC119581408	XP_037785630.1	0.122056	0.836029	-1.28854	0.0372422
NC_051387.1	26676279	26728101	uncharacterized protein LOC119582087	XP_037786265.1	-0.595717	0.236376	-1.18398	0.0239463
NC_051387.1	46217284	46230021	uncharacterized protein LOC119583049	XP_037787493.1	0.381694	0.431451	1.50407	0.0015725
NC_051387.1	46231475	46243856	uncharacterized protein LOC119583069 isoform X2	XP_037787516.1	0.613178	0.0055401	1.04338	2.01827e-06
NC_051387.1	48570813	48586424	uncharacterized protein LOC119583339	XP_037787742.1	-0.545915	0.013207	-1.54196	2.87479e-12
NC_051387.1	517597	681520	uncharacterized protein LOC119584502	XP_037789082.1	1.25969	0.0590138	1.81122	0.00594579
NC_051387.1	62426392	62427939	uncharacterized protein LOC119594494	XP_037799455.1	-1.00497	0.0963925	-1.67088	0.00690765
NC_051387.1	19133909	19145398	vesicular glutamate transporter 1-like	XP_037785645.1	0.361178	0.288045	1.4789	6.4263e-06
NC_051387.1	902658	1005159	voltage-dependent calcium channel subunit alpha-2/delta-1-like	XP_037783762.1	4.35816	0.0144767	4.06645	0.022532
NC_051387.1	310222	314098	von Willebrand factor A domain-containing protein 7-like	XP_037789048.1	-0.716124	0.120284	-1.01188	0.0290425
NC_051388.1	13341577	13347468	AAC-rich mRNA clone AAC11 protein-like isoform X1	XP_037796662.1	0.575392	0.0130495	1.02288	1.01829e-05
NC_051388.1	46056413	46058294	ADP-ribosylation factor-like protein 4C	XP_037800497.1	2.90826	9.7166e-05	2.30675	0.00218226
NC_051388.1	31860616	31892366	anillin-like	XP_037799219.1	0.748964	0.00694294	1.15687	2.9721e-05
NC_051388.1	3883869	3887619	bestrophin-3-like	XP_027230456.1	-0.214281	0.435682	-1.08733	0.000136713
NC_051388.1	17651828	17662626	Broad-complex protein isoform 6 variant 1, partial	ROT77446.1	1.20482	0.0759417	1.49857	0.0254014
NC_051388.1	51138341	51157452	carbohydrate sulfotransferase 4-like isoform X4	XP_037802027.1	-1.15595	0.00155076	0.845347	0.0187091
NC_051388.1	53853160	53862617	cytochrome P450 2L1-like	XP_037802677.1	-0.150355	0.84464	3.30675	1.21162e-06
NC_051388.1	51226769	51286297	deoxynucleoside kinase-like	XP_037802148.1	0.522085	0.0411564	1.32955	1.86334e-07
NC_051388.1	17734651	17743593	DNA replication factor Cdt1-like isoform X1	XP_037797635.1	0.899561	0.0178828	1.85378	8.79442e-07
NC_051388.1	17734651	17743593	DNA replication factor Cdt1-like isoform X2	XP_037797637.1	0.899561	0.0178828	1.85378	8.79442e-07
NC_051388.1	17922528	18040429	early growth response protein 1-like	XP_037789996.1	-0.0118629	0.985314	1.70422	0.00753556
NC_051388.1	3152643	3157116	four-domain proteases inhibitor-like	XP_037795093.1	0.351791	0.125253	1.65602	5.29287e-13
NC_051388.1	16090799	16101833	glycogen debranching enzyme-like	XP_037789920.1	0.459122	0.201991	1.11562	0.00191382
NC_051388.1	51174704	51182027	haloalkane dehalogenase-like isoform X1	XP_037802047.1	0.438393	0.22298	1.58585	4.67507e-06
NC_051388.1	3742903	3749373	heat shock protein HSP 90-alpha-like	XP_037795330.1	0.71468	0.0374101	2.2312	7.7326e-11
NC_051388.1	3333311	3382801	homeobox protein orthopedia-like isoform X1	XP_037795213.1	0.718441	0.246676	1.32898	0.0276954
NC_051388.1	3733060	3738142	Hsp90	ABM54577.1	0.653873	0.0689583	2.21779	6.84195e-10
NC_051388.1	13341577	13347468	hypothetical protein C7M84_016430	ROT65600.1	0.575392	0.0130495	1.02288	1.01829e-05
NC_051388.1	38465858	38505492	long-chain-fatty-acid--CoA ligase 4-like	XP_037799449.1	-0.0152314	0.977038	1.54388	0.00215019
NC_051388.1	28051670	28075289	nuclear factor NF-kappa-B (Relish)	XP_037798936.1	-0.0297602	0.834057	-2.0907	1.93105e-48
NC_051388.1	53352453	53438878	oplophorus-luciferin 2-monooxygenase non-catalytic subunit-like	XP_037794357.1	-1.13473	0.128521	-1.70492	0.0272936
NC_051388.1	50557928	50616152	probable peptidyl-tRNA hydrolase 2	XP_037801805.1	0.757512	6.07381e-05	1.28164	1.12547e-11
NC_051388.1	19015508	19028720	programmed cell death protein 4-like	XP_037797898.1	-0.191387	0.255259	-1.33077	2.71364e-15
NC_051388.1	51201674	51208179	protein regulator of cytokinesis 1-like	XP_037802127.1	1.04741	0.00265718	1.09454	0.00166951
NC_051388.1	53735797	53743419	proteoglycan 4-like	XP_037802593.1	0.285183	0.699525	2.2582	0.00100097
NC_051388.1	50592062	50595037	putative proteasome subunit beta type-1	ROT64760.1	0.140888	0.481216	1.0757	5.34743e-08
NC_051388.1	16508173	16509002	scavenger receptor class B	QMW68611.1	-0.994406	0.0302294	-1.8051	0.000200754
NC_051388.1	58556221	58584894	stromelysin-3-like	XP_037802924.1	-0.814124	0.0267183	1.20751	0.000707844
NC_051388.1	3082619	3098206	transforming growth factor-beta-induced protein ig-h3-like	XP_037789433.1	0.403339	0.555599	1.35544	0.039397
NC_051388.1	25462634	25506796	tryptophan--tRNA ligase, cytoplasmic-like	XP_037790378.1	0.321711	0.0783632	1.03244	1.39125e-08
NC_051388.1	40903516	40908228	uncharacterized oxidoreductase TM_0325-like isoform X1	XP_037799700.1	-0.464333	0.0879596	-1.24183	6.12023e-06
NC_051388.1	40903516	40908228	uncharacterized oxidoreductase TM_0325-like isoform X2	XP_037799707.1	-0.464333	0.0879596	-1.24183	6.12023e-06
NC_051388.1	61293770	61296724	uncharacterized protein LOC113823075 isoform X2	XP_027231488.1	0.389777	0.0829267	1.11685	6.56711e-07
NC_051388.1	31904373	31906132	uncharacterized protein LOC119585935	XP_037790582.1	1.18203	0.013408	1.30392	0.00630305
NC_051388.1	50527556	50534544	uncharacterized protein LOC119587544	XP_037792197.1	-0.43734	0.19436	-1.19643	0.000626528
NC_051388.1	50551700	50561101	uncharacterized protein LOC119587555	XP_037792205.1	1.82794	0.000209094	1.24835	0.012399
NC_051388.1	51138341	51142368	uncharacterized protein LOC119587588	XP_037792231.1	-1.06904	0.0289566	1.02054	0.0293792
NC_051388.1	31857093	31858698	uncharacterized protein LOC119588516	XP_037793091.1	0.695171	0.0689077	1.06548	0.00510949
NC_051388.1	61561923	61564121	uncharacterized protein LOC119589904	XP_037794480.1	-0.392737	0.608994	2.46793	0.000673392
NC_051388.1	3280036	3284326	uncharacterized protein LOC119590592	XP_037795198.1	-1.37924	0.00955507	0.617592	0.198533
NC_051388.1	3440567	3558608	uncharacterized protein LOC119590639	XP_037795249.1	-0.311049	0.213711	-1.27002	4.00827e-07
NC_051388.1	3852651	3868770	uncharacterized protein LOC119590796	XP_037795441.1	0.564681	0.000141834	1.02217	5.46556e-12
NC_051388.1	5556102	5581252	uncharacterized protein LOC119591028 isoform X2	XP_037795693.1	-0.120522	0.624777	-1.24993	1.52761e-06
NC_051388.1	5557416	5558230	uncharacterized protein LOC119591043	XP_037795702.1	-0.0754558	0.863434	-1.36589	0.00406168
NC_051388.1	9909776	9928313	uncharacterized protein LOC119591691 isoform X1	XP_037796371.1	1.37666	7.64239e-05	0.924973	0.00790917
NC_051388.1	9906352	9928313	uncharacterized protein LOC119591691 isoform X2	XP_037796377.1	1.17344	1.69183e-13	0.856463	7.60682e-08
NC_051388.1	16101783	16114416	uncharacterized protein LOC119592549	XP_037797347.1	0.306021	0.463927	1.05709	0.0104305
NC_051388.1	16089141	16090836	uncharacterized protein LOC119592558	XP_037797359.1	0.312257	0.262161	1.10286	7.02152e-05
NC_051388.1	19823914	19827254	uncharacterized protein LOC119593396	XP_037798256.1	0.369474	0.160849	2.13713	2.99286e-16
NC_051388.1	19831836	19836085	uncharacterized protein LOC119593405	XP_037798266.1	0.0114425	0.96707	1.64433	2.83604e-09
NC_051388.1	32576610	32616173	uncharacterized protein LOC119594281	XP_037799274.1	1.56681	0.028043	-0.123057	0.867146
NC_051388.1	49723951	49734767	uncharacterized protein LOC119596514 isoform X2	XP_037801731.1	1.06278	2.87276e-06	2.6237	3.23452e-31
NC_051388.1	50561844	50572831	uncharacterized protein LOC119596560	XP_037801791.1	0.978337	1.14444e-05	1.49549	1.92431e-11
NC_051388.1	51153157	51157452	uncharacterized protein LOC119596751 isoform X1	XP_037802007.1	-1.18132	0.00159837	0.831949	0.0233429
NC_051388.1	51543960	51550474	uncharacterized protein LOC119596929	XP_037802231.1	-0.156204	0.720218	1.9962	3.61208e-06
NC_051388.1	52071630	52078190	uncharacterized protein LOC119596941 isoform X1	XP_037802257.1	-1.19304	0.0745666	1.60092	0.00969889
NC_051388.1	52076021	52078190	uncharacterized protein LOC119596941 isoform X2	XP_037802264.1	-1.13739	0.117509	1.70609	0.0105759
NC_051388.1	56410686	56421649	uncharacterized protein LOC119597366	XP_037802856.1	0.758471	0.00424011	1.02733	9.81975e-05
NC_051388.1	58208512	58385282	uncharacterized protein LOC119597411	XP_037802915.1	-2.22126	0.0154637	-1.64208	0.0667379
NC_051388.1	61318581	61398282	uncharacterized protein LOC119597691	XP_037803225.1	0.27281	0.141192	1.17103	2.6755e-10
NC_051388.1	61338607	61344215	uncharacterized protein LOC119597700	XP_037803237.1	0.437251	0.00541146	1.01368	1.0198e-10
NC_051388.1	61382425	61386758	uncharacterized protein LOC119597715	XP_037803257.1	0.366493	0.0706695	1.19533	3.69373e-09
NC_051388.1	61376432	61378453	uncharacterized protein LOC119597724	XP_037803266.1	-0.666608	0.259112	2.22659	0.000162283
NC_051388.1	61318581	61336071	uncharacterized protein LOC119597737	XP_037803274.1	0.279161	0.136478	1.08372	7.39169e-09
NC_051388.1	61555388	61559904	uncharacterized protein LOC119597758 isoform X1	XP_037803306.1	-0.422219	0.21307	1.93883	1.07349e-08
NC_051388.1	23377554	23380370	uncharacterized protein LOC119598009	XP_037803585.1	-0.158861	0.812553	-2.11767	0.00229499
NC_051388.1	49724517	49734767	zinc finger protein chinmo-like isoform X1	XP_037801723.1	1.06144	2.92367e-06	2.62369	3.02158e-31
NC_051388.1	9357330	9368236	zygotic DNA replication licensing factor mcm6-B-like	XP_037796246.1	0.668025	0.042587	1.78212	5.80926e-08
NC_051389.1	32465600	32468623	4-coumarate--CoA ligase-like 5	XP_037774778.1	-0.408419	0.372189	-1.52023	0.00159973
NC_051389.1	32455681	32456422	acyl-CoA ligase lcsD-like	XP_037774775.1	-1.37895	0.0066463	-1.81849	0.000416247
NC_051389.1	5321810	5329304	anti-sigma-I factor RsgI2-like	XP_037775473.1	-0.115279	0.698006	-1.55317	4.22532e-07
NC_051389.1	7199075	7214429	chitooligosaccharidolytic beta-N-acetylglucosaminidase-like	XP_037773612.1	-0.579291	0.418162	1.43131	0.0260751
NC_051389.1	38094638	38155959	chondroitin sulfate N-acetylgalactosaminyltransferase 1-like	XP_037775581.1	1.30268	0.0762982	1.71244	0.0196394
NC_051389.1	35936749	35937438	dUTP pyrophosphatase	QAX33465.1	-0.0342578	0.931085	1.43236	0.000270392
NC_051389.1	5725130	5736192	GDP-mannose 4,6 dehydratase-like	XP_037773457.1	0.42952	0.238299	1.2581	0.000475655
NC_051389.1	7728076	7731623	GILT-like protein 1	XP_037773712.1	0.992904	0.235065	3.17899	4.87762e-05
NC_051389.1	32652684	32654647	golgin subfamily A member 6-like protein 6	XP_027226813.1	0.468658	0.418309	1.1169	0.0490274
NC_051389.1	12009729	12030360	kinesin-like protein KIF23 isoform X2	XP_037773963.1	0.947794	0.00124624	1.4431	8.52166e-07
NC_051389.1	13399318	13416664	kinesin-like protein Klp61F	XP_037775499.1	0.795774	0.00860664	1.16827	0.000113622
NC_051389.1	32428597	32456743	luciferin 4-monooxygenase-like	XP_037775564.1	-0.67425	0.0450343	-1.29949	0.000128465
NC_051389.1	5690431	5695769	metallophosphoesterase MPPED2-like	XP_037773444.1	1.76226	0.00926806	1.91443	0.00450989
NC_051389.1	7734244	7746782	methyltransferase-like protein 7A isoform X1	XP_037773723.1	-1.02562	0.0439876	0.336075	0.489653
NC_051389.1	59593680	59731180	otoferlin-like	XP_037775666.1	-0.581539	0.00578356	-1.63656	9.74073e-15
NC_051389.1	42465831	42473825	pancreatic lipase-related protein 2-like	XP_037775131.1	-2.3411	0.0329194	-1.90909	0.0776081
NC_051389.1	10121673	10125938	pollen-specific leucine-rich repeat extensin-like protein 1	XP_037791615.1	0.213654	0.883643	-4.05629	0.0203023
NC_051389.1	51898700	52140873	probable JmjC domain-containing histone demethylation protein 2C	XP_027206435.1	-0.543999	0.206487	-1.97821	3.52453e-05
NC_051389.1	23152461	23170047	protein enabled homolog	XP_037774425.1	-2.11942	0.00878812	-1.31135	0.0906671
NC_051389.1	15797372	15832001	putative glutathione-specific gamma-glutamylcyclotransferase 2	XP_037774126.1	0.177811	0.50066	1.47878	6.90296e-09
NC_051389.1	5670086	5677118	selenoprotein M-like	XP_027226568.1	-0.392548	0.302855	-1.55233	4.72185e-05
NC_051389.1	43726166	43734690	separin-like	XP_037775158.1	0.857724	0.0189177	1.40481	0.000108062
NC_051389.1	38965614	39062300	serine protease nudel-like	XP_037775105.1	-0.5579	0.396834	1.71489	0.0043221
NC_051389.1	26826695	26840169	targeting protein for Xklp2-like isoform X1	XP_037774526.1	0.622661	0.0379551	1.3614	5.52466e-06
NC_051389.1	26826695	26840169	targeting protein for Xklp2-like isoform X2	XP_037774533.1	0.622661	0.0379551	1.3614	5.52466e-06
NC_051389.1	11464365	11797017	terminal nucleotidyltransferase 5C-like	XP_037773949.1	-0.626885	0.000497129	-1.17433	9.24273e-11
NC_051389.1	59540975	59560378	transient receptor potential cation channel subfamily A member 1-like	XP_037775665.1	-0.33731	0.352871	-1.12772	0.00296923
NC_051389.1	59699503	59702866	transient receptor potential cation channel subfamily V member 6-like	XP_037772697.1	-1.54269	0.0190001	-2.26719	0.000869477
NC_051389.1	10504614	10596733	trypsin alpha-3-like	XP_037773909.1	-1.36336	0.000148519	-0.954657	0.00688809
NC_051389.1	4642019	4675997	tryptophan 2,3-dioxygenase-like	XP_037773200.1	-1.21452	0.0462445	-0.101898	0.853565
NC_051389.1	43734484	43737682	tubulin alpha chain-like	XP_037775157.1	0.944224	0.14593	1.6203	0.0102555
NC_051389.1	4843887	4854214	uncharacterized protein LOC119568924	XP_037773253.1	0.451855	0.10314	1.07581	8.8509e-05
NC_051389.1	5162302	5167681	uncharacterized protein LOC119569094	XP_037773341.1	0.413545	0.490348	2.54383	8.53876e-06
NC_051389.1	5149637	5167166	uncharacterized protein LOC119569106	XP_037773348.1	0.575976	0.351922	2.62361	1.04062e-05
NC_051389.1	6247678	6358458	uncharacterized protein LOC119569476	XP_037773553.1	-0.520318	0.119089	-1.26243	0.000160453
NC_051389.1	7991290	7995615	uncharacterized protein LOC119569891	XP_037773789.1	-1.05541	0.0460536	-0.22857	0.661042
NC_051389.1	14301017	14317910	uncharacterized protein LOC119570306	XP_037774034.1	1.08756	0.0160977	0.8531	0.0595427
NC_051389.1	34671971	34680006	uncharacterized protein LOC119570828	XP_037774346.1	-4.56196	0.0187167	-1.39489	0.410443
NC_051389.1	33322603	33328037	uncharacterized protein LOC119571876	XP_037774908.1	1.50685	0.0119575	3.69751	2.62743e-10
NC_051389.1	51638026	51642905	uncharacterized protein LOC119572300	XP_037775249.1	-0.717684	0.00455428	-2.01377	1.72556e-15
NC_051389.1	51593630	51600205	uncharacterized protein LOC119572301	XP_037775250.1	-0.560866	0.026589	-1.78981	1.49214e-12
NC_051389.1	51605214	51609851	uncharacterized protein LOC119572302	XP_037775251.1	-0.708017	0.00455946	-1.92832	1.12515e-14
NC_051389.1	59017934	59023747	uncharacterized protein LOC119572395	XP_037775425.1	0.387592	0.169828	1.1885	2.23421e-05
NC_051389.1	51593630	51642905	uncharacterized protein LOC119572594	XP_037775625.1	-0.659161	0.00840146	-1.95671	5.15889e-15
NC_051389.1	60068639	60071238	uncharacterized protein LOC119576702	XP_037780276.1	1.24246	0.0239487	0.536926	0.345121
NC_051389.1	6236730	6240135	uncharacterized protein LOC119580586	XP_037784625.1	0.577692	0.402324	1.32468	0.0485871
NC_051389.1	39841836	39845471	uncharacterized protein LOC119592958	XP_037797774.1	-0.188009	0.891994	4.20747	0.00233303
NC_051389.1	38136118	38142057	uncharacterized protein LOC119593580	XP_037798464.1	1.34679	0.0694675	1.74742	0.0183577
NC_051389.1	26893030	26895473	uncharacterized protein LOC119596288	XP_037801384.1	0.591999	0.292049	1.28463	0.0198449
NC_051389.1	47190194	47192649	zinc finger protein Noc-like	XP_037775206.1	-0.231777	0.524384	1.08331	0.00228603
NC_051390.1	53626062	53630121	acylamino-acid-releasing enzyme-like	XP_037776488.1	0.839342	7.04499e-07	1.12797	2.17931e-11
NC_051390.1	28026752	28041577	ankyrin repeat and SOCS box protein 10-like	XP_037776643.1	1.41722	0.00100756	1.80816	2.62644e-05
NC_051390.1	28076523	28078492	ankyrin repeat domain-containing protein 1-like	XP_037776126.1	1.27209	6.77968e-06	1.72188	1.07671e-09
NC_051390.1	28035505	28078492	ankyrin-1-like	XP_037804136.1	1.27876	3.62656e-06	1.71306	5.28279e-10
NC_051390.1	26135627	26138165	cell wall protein IFF6-like	XP_037776125.1	-0.0563823	0.933648	1.94028	0.00215601
NC_051390.1	264361	269969	chondroitin proteoglycan 2-like	XP_037775741.1	0.103883	0.665627	1.88863	7.22933e-16
NC_051390.1	34806546	34845653	D-beta-hydroxybutyrate dehydrogenase, mitochondrial-like	XP_037776202.1	-2.77316	0.00485642	-2.59423	0.00806856
NC_051390.1	52539485	52558682	DNA polymerase epsilon catalytic subunit A-like	XP_037776402.1	0.740423	0.0137909	1.44499	1.31709e-06
NC_051390.1	50602256	50604510	eukaryotic translation initiation factor 4 gamma 1-like	XP_037776334.1	1.17684	0.133458	1.74516	0.0259732
NC_051390.1	52659766	52673139	Fanconi anemia group I protein-like	XP_037776415.1	0.0213568	0.894512	1.01522	2.48224e-10
NC_051390.1	52925299	52928302	galactose-specific lectin nattectin-like	XP_037776431.1	0.247745	0.168526	1.0987	1.00872e-09
NC_051390.1	23135233	23140000	heme peroxidase 2-like	XP_037803587.1	0.7528	0.188656	1.11045	0.0482623
NC_051390.1	24031111	24054834	hexokinase A, isoform A	ROT76879.1	0.246784	0.246761	1.91265	8.23518e-20
NC_051390.1	24031467	24054834	hexokinase type 2-like isoform X1	XP_037776109.1	0.244384	0.25069	1.90839	8.72524e-20
NC_051390.1	28486264	28504155	insulin receptor-like	XP_037776131.1	-0.700246	0.371677	-2.3271	0.0053202
NC_051390.1	13009112	13294140	low-density lipoprotein receptor-related protein 2-like	XP_037776605.1	-0.223877	0.38594	-1.6304	1.02055e-08
NC_051390.1	55733185	55734020	NADH dehydrogenase subunit 1, partial (mitochondrion)	QEA09269.1	-0.263155	0.73968	-1.74188	0.0376175
NC_051390.1	50839859	50841831	peptidyl-prolyl cis-trans isomerase H-like	XP_037776349.1	0.23641	0.379412	1.05676	7.73775e-05
NC_051390.1	22096028	22100272	phosphatidylserine decarboxylase proenzyme, mitochondrial-like	XP_037776053.1	-0.43514	0.373089	-1.03626	0.0342313
NC_051390.1	45144905	45169804	protein henna-like isoform X1	XP_037776260.1	-0.340436	0.686287	1.91	0.0135856
NC_051390.1	45144905	45169804	protein henna-like isoform X3	XP_037776262.1	-0.340436	0.686287	1.91	0.0135856
NC_051390.1	34859889	34868368	putative mediator of RNA polymerase II transcription subunit 26 isoform X2	XP_037776194.1	0.830689	0.04181	1.47255	0.000204421
NC_051390.1	32671636	32676062	putative NGFI-A-binding protein-like	ROT66344.1	0.901991	0.233057	2.50982	0.000552767
NC_051390.1	53998051	54048773	retinitis pigmentosa 1-like 1 protein	XP_037776499.1	-4.84714	8.81958e-05	-0.335056	0.75935
NC_051390.1	18419101	18575172	single-stranded DNA-binding protein 3-like	XP_037775961.1	-0.148589	0.515912	-1.10833	1.38624e-06
NC_051390.1	45998032	46011696	sodium/glucose cotransporter 5-like	XP_037776287.1	-0.331176	0.567231	-1.29846	0.0274686
NC_051390.1	22541812	22570794	sodium/nucleoside cotransporter 1-like isoform X1	XP_037776058.1	-1.87792	0.0307623	-0.906981	0.286316
NC_051390.1	35755070	35855825	transcription factor Sox-21-A-like	XP_037776208.1	-0.855619	0.0231606	-1.63385	1.86563e-05
NC_051390.1	50213226	50229910	transient receptor potential channel pyrexia-like isoform X1	XP_037776315.1	-0.199843	0.375713	1.07653	1.31141e-06
NC_051390.1	50213226	50229910	transient receptor potential channel pyrexia-like isoform X2	XP_037776316.1	-0.199843	0.375713	1.07653	1.31141e-06
NC_051390.1	56197679	56203646	transmembrane protease serine 9-like	XP_037776739.1	-2.08784	0.0262832	-0.685011	0.438895
NC_051390.1	9171969	9173836	triosephosphate isomerase	ADG86240.1	3.35166	1.22205e-23	6.31612	3.28987e-80
NC_051390.1	9177094	9179149	triosephosphate isomerase-like	XP_037775836.1	3.46792	2.63141e-05	6.55085	6.09082e-16
NC_051390.1	56108234	56109579	trypsin-1-like	XP_037776558.1	-3.10422	0.00318398	-2.8539	0.00593922
NC_051390.1	54070037	54072661	uncharacterized abhydrolase domain-containing protein DDB_G0269086-like	XP_037776500.1	-6.92128	0.00461633	-0.500018	0.821594
NC_051390.1	32405505	32427460	uncharacterized PE-PGRS family protein PE_PGRS54-like	XP_037776166.1	-0.332093	0.69064	1.64184	0.0328084
NC_051390.1	17300448	17302375	uncharacterized protein LOC113802228 isoform X1	XP_027208563.1	-1.12731	0.00875736	-2.04425	1.25949e-05
NC_051390.1	30804327	30809995	uncharacterized protein LOC113829645	XP_027238655.1	1.58716	0.0278559	1.90185	0.00817388
NC_051390.1	37678742	37681294	uncharacterized protein LOC119571566	XP_037774741.1	-1.0144	0.00405114	-1.46712	3.79302e-05
NC_051390.1	18207903	18208694	uncharacterized protein LOC119571750, partial	XP_037774836.1	6.0262	0.00222732	5.84302	0.00304824
NC_051390.1	277007	281691	uncharacterized protein LOC119572876	XP_037775740.1	-0.0537194	0.844901	1.82713	7.90344e-12
NC_051390.1	250334	255279	uncharacterized protein LOC119572878	XP_037775742.1	0.137028	0.649124	1.84012	2.64892e-10
NC_051390.1	13378031	13386356	uncharacterized protein LOC119572992	XP_037775903.1	-0.136741	0.67033	-1.11219	0.000634459
NC_051390.1	17347348	17351553	uncharacterized protein LOC119573010	XP_037775929.1	1.25771	1.2379e-10	1.95653	9.54825e-24
NC_051390.1	21013099	21015172	uncharacterized protein LOC119573078	XP_037776027.1	-0.00521122	0.986328	1.08898	0.000255852
NC_051390.1	21266116	21280487	uncharacterized protein LOC119573082	XP_037776032.1	0.628583	0.0186481	1.26969	1.08335e-06
NC_051390.1	28366572	28371726	uncharacterized protein LOC119573145 isoform X1	XP_037776128.1	-0.520027	0.456342	-1.7611	0.0134165
NC_051390.1	54624806	54661774	uncharacterized protein LOC119573377 isoform X1	XP_037776525.1	-1.7286	0.0212681	-1.77786	0.0179176
NC_051390.1	54624806	54661774	uncharacterized protein LOC119573377 isoform X2	XP_037776527.1	-1.7286	0.0212681	-1.77786	0.0179176
NC_051390.1	13516464	13524971	uncharacterized protein LOC119573499	XP_037776644.1	-1.14603	0.00287502	-2.08385	6.71541e-08
NC_051390.1	32018937	32022327	uncharacterized protein LOC119573527	XP_037776670.1	1.28532	0.00134203	0.87446	0.0313295
NC_051390.1	52481841	52492525	uncharacterized protein LOC119573578	XP_037776716.1	-0.513362	0.542401	2.26803	0.0053374
NC_051390.1	53071726	53072935	uncharacterized protein LOC119586288	XP_037790925.1	0.0724583	0.911448	1.55284	0.0109566
NC_051391.1	56807119	56809018	beta-1,3-galactosyltransferase 5-like	XP_037778008.1	1.66473	0.0268996	2.1985	0.00298882
NC_051391.1	17454535	17470177	chromosome-associated kinesin KIF4-like	XP_037777417.1	0.686349	0.0227166	1.03209	0.000604249
NC_051391.1	13662380	13664065	cytochrome b5-like	XP_037777336.1	0.329046	0.473214	2.30182	4.608e-07
NC_051391.1	12102938	12104597	DNA-binding protein inhibitor ID-1-like	XP_037777296.1	-0.150644	0.736429	1.2242	0.00617114
NC_051391.1	15048052	15129247	E3 ubiquitin-protein ligase SMURF1-like isoform X1	XP_037777344.1	-0.2449	0.265591	-1.08281	9.27639e-07
NC_051391.1	15048052	15129247	E3 ubiquitin-protein ligase SMURF1-like isoform X3	XP_037777346.1	-0.2449	0.265591	-1.08281	9.27639e-07
NC_051391.1	52187894	52208102	flotillin-1-like	XP_037777930.1	-0.262557	0.185235	-1.13076	1.49329e-08
NC_051391.1	29555717	29570520	forkhead box protein P2-like	XP_037776795.1	0.508163	0.496941	1.96062	0.00572759
NC_051391.1	7341809	7346311	glutathione S-transferase 1-like	XP_037777194.1	2.35208	0.0358498	2.58294	0.0209908
NC_051391.1	21316585	21328556	homeobox protein TGIF2-like isoform X1	XP_037777462.1	-0.748941	0.0258368	-1.42806	2.49425e-05
NC_051391.1	21297717	21327738	homeobox protein TGIF2-like isoform X2	XP_037777463.1	-0.795883	0.0100034	-1.39014	8.61627e-06
NC_051391.1	12265940	12270458	hypothetical protein C7M84_016699	ROT65332.1	0.193462	0.490836	-1.16344	9.75845e-05
NC_051391.1	27353584	27358765	luciferin sulfotransferase-like, partial	XP_037777503.1	-1.56305	0.0262393	-2.12626	0.0042959
NC_051391.1	54796000	54799066	probable E3 ubiquitin-protein ligase DTX2	XP_037777960.1	0.468058	0.146669	2.26607	1.09774e-13
NC_051391.1	50989664	51028107	protein eyes shut-like	XP_037777073.1	1.44583	0.0119921	0.930956	0.110917
NC_051391.1	13072408	13084907	protein sprouty-like	XP_037777320.1	0.139795	0.661339	1.22515	0.000110121
NC_051391.1	20035007	20392591	protein tiptop-like	XP_037777450.1	0.368171	0.420992	1.98069	5.95289e-06
NC_051391.1	624033	633697	putative adenylosuccinate lyase isoform X1	ROT83250.1	0.523427	0.0240547	1.3942	1.58637e-09
NC_051391.1	20932748	21024729	SCP-like extracellular domain containing protein 1	ROT72438.1	-1.5895	0.00825134	0.181814	0.753523
NC_051391.1	56861813	56875859	selenocysteine lyase-like	XP_037778010.1	0.51895	0.0619875	1.46325	4.56202e-08
NC_051391.1	10994814	11159809	serine/threonine-protein kinase NLK2-like	XP_027229273.1	0.215819	0.404983	-1.34136	2.64669e-07
NC_051391.1	46722635	46850350	serine-rich adhesin for platelets-like isoform X7	XP_037777832.1	-0.285881	0.108117	-1.09526	9.50872e-10
NC_051391.1	50190852	50197014	sister chromatid cohesion protein DCC1-like	XP_037777871.1	0.260805	0.550585	1.64431	0.000107825
NC_051391.1	42697205	42709755	solute carrier family 22 member 6-like	XP_037777654.1	-1.03592	0.00451966	-3.98848	4.03838e-25
NC_051391.1	27392617	27476635	sulfotransferase 1 family member D1-like	XP_027208509.1	-1.05254	0.0336437	-1.07798	0.0296949
NC_051391.1	21782234	21786160	sulfotransferase 1C4-like	XP_037786897.1	-0.600675	0.31786	1.36812	0.0123538
NC_051391.1	17629536	17634983	thyroxine 5-deiodinase-like	XP_027206722.1	-4.78065	0.00504178	-3.23057	0.0437097
NC_051391.1	154521	164574	ubiquitin thioesterase OTU1-like	XP_037777108.1	0.627115	0.0576094	1.21877	0.000152696
NC_051391.1	42796068	42801166	uncharacterized protein LOC119573795	XP_037776827.1	-1.3479	0.0469552	0.15881	0.792163
NC_051391.1	38705654	38731454	uncharacterized protein LOC119573994	XP_037777022.1	0.310912	0.382821	1.32939	0.000143985
NC_051391.1	10031328	10034300	uncharacterized protein LOC119574190	XP_037777243.1	0.848362	0.197319	1.65237	0.0109278
NC_051391.1	18642417	18647638	uncharacterized protein LOC119574323	XP_037777447.1	-1.44564	0.00530627	-1.06987	0.0335238
NC_051391.1	20932751	20974629	uncharacterized protein LOC119574332 isoform X2	XP_037777459.1	-2.17789	0.0133576	0.272854	0.746846
NC_051391.1	46722648	46850360	uncharacterized protein LOC119574596 isoform X1	XP_037777825.1	-0.285881	0.108117	-1.09526	9.50872e-10
NC_051391.1	54810943	54835591	uncharacterized protein LOC119574652 isoform X1	XP_037777961.1	1.28102	0.0288391	1.56593	0.0073856
NC_051391.1	54806949	54840170	uncharacterized protein LOC119574652 isoform X2	XP_037777964.1	1.32096	0.0219129	1.5817	0.00593986
NC_051391.1	55037574	55045796	uncharacterized protein LOC119574657	XP_037777970.1	-0.776516	0.00528429	-1.03594	0.000215816
NC_051391.1	55037574	55045796	uncharacterized protein LOC119574657	XP_037777971.1	-0.776516	0.00528429	-1.03594	0.000215816
NC_051391.1	56750065	56756258	uncharacterized protein LOC119574681	XP_037777998.1	-4.20553	0.0112136	-1.59579	0.32773
NC_051391.1	57247508	57341422	uncharacterized protein LOC119574700	XP_037778018.1	-0.448048	0.282706	-1.16062	0.00574773
NC_051391.1	7105982	7110412	uncharacterized protein LOC119596676	XP_037801935.1	-0.945704	0.00426851	-1.96931	3.60756e-09
NC_051391.1	17987188	17989670	zinc finger protein 99-like	XP_037776931.1	-0.662698	0.284901	-1.26303	0.049477
NC_051391.1	56839884	56842820	zinc finger RNA-binding protein-like isoform X2	XP_037778005.1	1.56394	1.72068e-06	1.91675	3.92954e-09
NC_051392.1	37067641	37078080	calcium-activated potassium channel slowpoke-like	XP_037779188.1	0.00224467	0.994323	-1.12291	0.000592502
NC_051392.1	7226006	7239590	carbohydrate sulfotransferase 11-like isoform X1	XP_037778285.1	-0.423301	0.0904222	-1.82211	2.06753e-12
NC_051392.1	7226006	7239590	carbohydrate sulfotransferase 9-like isoform X2	XP_037778286.1	-0.423301	0.0904222	-1.82211	2.06753e-12
NC_051392.1	55485991	55492494	DNA polymerase delta catalytic subunit-like isoform X2	XP_037779054.1	0.621786	0.028165	1.42143	3.06348e-07
NC_051392.1	8415818	8433338	DNA replication ATP-dependent helicase/nuclease DNA2-like	XP_037778324.1	0.480867	0.0169452	1.02912	2.12977e-07
NC_051392.1	6380049	6392710	dnaJ homolog shv-like	XP_037778262.1	0.0489577	0.749625	1.02549	1.79747e-11
NC_051392.1	1152879	1160640	glycerol-3-phosphate phosphatase-like	XP_037778158.1	0.294667	0.607128	1.4195	0.00963
NC_051392.1	37617710	37627118	histone deacetylase 8-like	XP_037778692.1	0.66884	0.0876827	1.81742	2.94058e-06
NC_051392.1	27688370	27689805	hypothetical protein C7M84_011991	ROT69776.1	-2.3013	0.00823331	3.50051	5.74373e-08
NC_051392.1	45594600	45611545	interferon regulatory factor 2-binding protein-like isoform X1	XP_027215090.1	0.211248	0.555256	1.46763	3.94968e-05
NC_051392.1	25352583	25358848	kinetochore-associated protein 1-like	XP_037778554.1	0.779037	0.010001	1.25705	2.95853e-05
NC_051392.1	27280758	27283774	peritrophin-1-like	XP_037778591.1	-0.0371834	0.953272	2.41204	2.83491e-05
NC_051392.1	37231647	37250873	peroxidase-like	XP_037778676.1	1.15518	0.0862217	-1.87828	0.0071864
NC_051392.1	45594600	45609443	probable E3 ubiquitin-protein ligase IRF2BPL isoform X1	XP_037778893.1	0.210297	0.557218	1.46763	3.98186e-05
NC_051392.1	6724025	6731218	protein disulfide-isomerase A6 homolog	XP_037778274.1	0.198324	0.1684	1.05618	1.99627e-13
NC_051392.1	36737840	36848373	protein spire-like	XP_027212149.1	-1.06937	0.0215518	-0.472186	0.300457
NC_051392.1	44724629	44727976	putative histone H2A-like	ROT84345.1	0.775222	0.0183354	1.59027	1.29427e-06
NC_051392.1	47150426	47158403	pyridine nucleotide-disulfide oxidoreductase domain-containing protein 2-like isoform X1	XP_037778931.1	-0.341514	0.495635	-1.26345	0.0181312
NC_051392.1	5950688	5970635	ras GTPase-activating-like protein IQGAP3	XP_037778251.1	0.719489	0.0341774	1.29625	0.000132715
NC_051392.1	12968941	12994655	repressor of RNA polymerase III transcription MAF1 homolog	XP_027212880.1	-0.127427	0.644637	-1.3305	1.63188e-06
NC_051392.1	26210736	26315693	slowpoke-binding protein-like isoform X1	XP_037778575.1	0.25408	0.380095	-1.16056	7.89727e-05
NC_051392.1	26210736	26315693	slowpoke-binding protein-like isoform X7	XP_037778581.1	0.25408	0.380095	-1.16056	7.89727e-05
NC_051392.1	8048247	8165576	synaptotagmin 1-like isoform X1	XP_037778294.1	1.31077	0.00164824	0.97419	0.0203172
NC_051392.1	45229695	45319730	thyrotroph embryonic factor-like	XP_037778882.1	-0.373299	0.0113374	-1.46202	2.86291e-22
NC_051392.1	34494616	34504389	TWiK family of potassium channels protein 7-like isoform X1	XP_037778655.1	-7.0785	0.000294561	-1.33181	0.400144
NC_051392.1	11096860	11103843	uncharacterized protein K02A2.6-like	XP_037779111.1	-0.326141	0.354123	-1.02761	0.00553683
NC_051392.1	1657291	1746157	uncharacterized protein LOC119574926	XP_037778126.1	0.384685	0.427728	1.38734	0.00376858
NC_051392.1	1445557	1448935	uncharacterized protein LOC119574952	XP_037778167.1	0.651877	0.163459	1.39816	0.00262363
NC_051392.1	1764844	1770083	uncharacterized protein LOC119574958	XP_037778182.1	0.539545	0.0503746	1.99555	4.55977e-13
NC_051392.1	10896426	10910393	uncharacterized protein LOC119575085	XP_037778405.1	0.655156	0.0574167	1.08518	0.0015363
NC_051392.1	12344700	12352828	uncharacterized protein LOC119575093	XP_037778418.1	0.311491	0.836887	-3.79142	0.0167292
NC_051392.1	24906153	24916336	uncharacterized protein LOC119575142 isoform X2	XP_037778506.1	0.816755	0.0390581	2.32426	1.13567e-09
NC_051392.1	25345282	25350492	uncharacterized protein LOC119575149	XP_037778553.1	-6.01425	0.000422237	-3.2109	0.0233257
NC_051392.1	27280758	27290810	uncharacterized protein LOC119575174	XP_037778592.1	-0.284694	0.618488	1.94775	0.000179026
NC_051392.1	27697402	27699518	uncharacterized protein LOC119575179	XP_037778597.1	-2.3784	0.0998356	3.245	0.00173537
NC_051392.1	27747845	27793004	uncharacterized protein LOC119575183	XP_037778599.1	-0.25744	0.656103	2.9399	6.01145e-08
NC_051392.1	27942198	28009181	uncharacterized protein LOC119575194	XP_037778615.1	-0.488203	0.197161	-1.39099	0.000286076
NC_051392.1	37825972	37836866	uncharacterized protein LOC119575271	XP_037778717.1	-0.933858	0.0655023	-1.55595	0.002822
NC_051392.1	39571789	39574178	uncharacterized protein LOC119575313	XP_037778787.1	1.58885	0.0146255	4.57656	3.91181e-13
NC_051392.1	40667963	40720958	uncharacterized protein LOC119575329	XP_037778802.1	0.237757	0.729925	1.96498	0.00230524
NC_051392.1	12614423	12644593	uncharacterized protein LOC119575537	XP_037779117.1	-0.300188	0.1887	-1.3096	1.3254e-08
NC_051392.1	21432157	21474738	uncharacterized protein LOC119575560	XP_037779140.1	-0.425192	0.115688	-1.04845	0.000191613
NC_051392.1	38528696	38535181	uncharacterized protein LOC119575634	XP_037779193.1	-0.169851	0.383486	1.01426	1.84896e-07
NC_051392.1	39559252	39605135	uncharacterized protein LOC119575647	XP_037779206.1	1.42019	0.250201	4.69739	0.000136888
NC_051392.1	10151099	10153292	uncharacterized protein LOC119578436	XP_037781948.1	0.138827	0.652352	-1.63906	1.20376e-07
NC_051392.1	1764124	1770083	uncharacterized protein LOC119584835, partial	XP_037789403.1	0.539503	0.0504043	1.99553	4.57499e-13
NC_051392.1	1305213	1307164	uncharacterized protein LOC119594100	XP_037799084.1	0.015708	0.973288	2.30275	8.3716e-07
NC_051393.1	8751740	8781750	4-aminobutyrate aminotransferase, mitochondrial-like	XP_037779615.1	-0.819482	0.0171741	-2.47215	3.86747e-12
NC_051393.1	49211720	49299917	5-hydroxytryptamine receptor 1D-like	XP_037779448.1	2.76397	0.0126901	2.15539	0.0544641
NC_051393.1	53164811	53166465	anti-lipopolysaccharide factor-like	XP_037780088.1	-0.447241	0.233987	1.30692	0.000504942
NC_051393.1	53230435	53232104	anti-lipopolysaccharide factor-like isoform X1	XP_037780091.1	-0.397176	0.298524	1.1996	0.00168857
NC_051393.1	11731883	11751968	arrestin domain-containing protein 3-like isoform X2	XP_037779641.1	1.38364	0.00443393	0.53617	0.28277
NC_051393.1	8739251	8741715	calreticulin-like	XP_037779614.1	0.196126	0.341082	1.17927	1.02975e-08
NC_051393.1	10996524	10999580	CCAAT/enhancer-binding protein-like	XP_037779639.1	0.00618112	0.99297	1.61506	0.0213096
NC_051393.1	52040679	52043468	C-reactive protein 1.1-like	XP_037780071.1	0.558628	0.159265	1.82723	3.89317e-06
NC_051393.1	53661618	53735508	DBH-like monooxygenase protein 1 isoform X1	XP_037780093.1	0.85422	0.607801	4.16368	0.00796128
NC_051393.1	304427	362991	DNA primase large subunit-like	XP_037779491.1	0.619238	0.0397568	1.43668	1.66191e-06
NC_051393.1	50243798	50263384	E3 ubiquitin-protein ligase arih1-like	XP_037780036.1	0.00436077	0.990179	1.33551	6.41677e-05
NC_051393.1	16937783	16985213	E3 ubiquitin-protein ligase RNF216-like	XP_037779732.1	1.84728	1.41324e-16	1.97511	9.04017e-19
NC_051393.1	6696861	6764456	globin-like	XP_037779556.1	-0.68819	0.0233728	-3.52915	3.1114e-26
NC_051393.1	8790748	8800847	hemocyte homeostasis-associated protein	AKM16811.1	1.69865	3.80876e-05	3.36782	3.1683e-16
NC_051393.1	52044890	52080666	indole-3-acetaldehyde oxidase-like	XP_037780074.1	-0.0415331	0.868085	1.15551	2.44295e-06
NC_051393.1	7671896	7840956	latrophilin Cirl-like	XP_037779323.1	-0.00781112	0.973817	-1.22076	1.04442e-06
NC_051393.1	1021426	1023691	neuferricin-like	XP_037779498.1	0.554201	0.113373	1.38094	4.64786e-05
NC_051393.1	20728197	20828722	polehole-like protein	ROT80194.1	1.09407	0.00321733	0.913734	0.014085
NC_051393.1	52642558	52645087	protein MIS12 homolog	XP_037780084.1	0.586382	0.0823943	1.51084	6.69877e-06
NC_051393.1	9860117	9869475	pyridoxine-5'-phosphate oxidase-like	XP_037779630.1	0.0117234	0.964006	1.0203	3.78112e-05
NC_051393.1	52627693	52640559	regulator of telomere elongation helicase 1 homolog	XP_037779466.1	0.263735	0.413279	1.30163	3.48505e-05
NC_051393.1	46340753	46354502	RNA-binding protein 33-like isoform X1	XP_037779961.1	1.39998	0.0197741	0.301676	0.62525
NC_051393.1	46340753	46354502	RNA-binding protein 33-like isoform X2	XP_037779962.1	1.39998	0.0197741	0.301676	0.62525
NC_051393.1	7871009	7899239	solute carrier family 35 member E1 homolog	XP_037779560.1	0.0542775	0.910718	1.29546	0.00579333
NC_051393.1	8169496	8277961	tripartite motif-containing protein 3-like isoform X1	XP_037779586.1	0.40404	0.0268078	1.34142	1.97927e-14
NC_051393.1	36553495	36601106	tyrocidine synthase 3-like	XP_037779414.1	0.868006	0.169932	1.69001	0.00683542
NC_051393.1	6200769	6219745	UDP-glucose 4-epimerase-like isoform X1	XP_037779541.1	0.411406	0.485643	1.34392	0.0195223
NC_051393.1	6200769	6219745	UDP-glucose 4-epimerase-like isoform X2	XP_037779542.1	0.411406	0.485643	1.34392	0.0195223
NC_051393.1	55260761	55262372	uncharacterized protein LOC119575547	XP_037779126.1	-0.868134	0.0267332	-1.62965	5.31583e-05
NC_051393.1	101248	101676	uncharacterized protein LOC119575641	XP_037779199.1	0.477371	0.549941	1.63984	0.0370516
NC_051393.1	51996606	51997939	uncharacterized protein LOC119575833	XP_037779307.1	0.728528	0.221646	2.5709	1.60886e-05
NC_051393.1	20609336	20655865	uncharacterized protein LOC119575900	XP_037779365.1	-1.76385	0.162958	2.25523	0.0490359
NC_051393.1	20784839	20809195	uncharacterized protein LOC119575902	XP_037779367.1	1.30019	0.00299841	1.17774	0.00726603
NC_051393.1	157008	168508	uncharacterized protein LOC119576034	XP_037779490.1	-0.265465	0.393	-1.18413	0.000305532
NC_051393.1	7961681	7965524	uncharacterized protein LOC119576096	XP_037779568.1	-2.24761	0.00180782	-3.92271	1.91194e-07
NC_051393.1	7969998	7975057	uncharacterized protein LOC119576100	XP_037779570.1	0.476994	0.0459936	1.00442	2.47557e-05
NC_051393.1	18577152	18584717	uncharacterized protein LOC119576222	XP_037779744.1	0.937714	0.00824799	1.82792	1.09828e-07
NC_051393.1	21215196	21261873	uncharacterized protein LOC119576260	XP_037779782.1	0.72723	1.08642e-05	1.01485	7.76254e-10
NC_051393.1	27988484	27997072	uncharacterized protein LOC119576270 isoform X1	XP_037779793.1	-0.155468	0.61814	1.6625	3.35198e-08
NC_051393.1	28181243	28183626	uncharacterized protein LOC119576279 isoform X1	XP_037779805.1	-0.20246	0.575339	-1.44333	0.00010114
NC_051393.1	26279602	26283755	uncharacterized protein LOC119587991	XP_037792643.1	1.45705	0.0444789	1.72782	0.0168077
NC_051393.1	14510657	14527403	venom protease-like isoform X1	XP_037779676.1	-1.15934	0.00262657	0.488562	0.165912
NC_051393.1	14510657	14527828	venom protease-like isoform X2	XP_037779677.1	-1.15934	0.00262657	0.488562	0.165912
NC_051393.1	28533134	28553670	YEATS domain-containing protein 2-like	XP_037779818.1	-0.28405	0.157811	-1.12536	7.19206e-08
NC_051394.1	770093	783215	ADP-ribosylation factor GTPase-activating protein 1-like, partial	XP_037780362.1	0.421952	0.0539088	1.09589	3.07827e-07
NC_051394.1	34394460	34406679	alpha-(1,3)-fucosyltransferase C-like	XP_037780279.1	1.06523	0.00541675	0.851808	0.0273778
NC_051394.1	9278670	9346207	caspase-8-like	XP_037780514.1	0.0691479	0.627672	1.06814	9.686e-15
NC_051394.1	48185802	48189795	chymotrypsin-like protease CTRL-1	XP_037780315.1	-5.66657	7.49082e-05	-4.30383	0.000275842
NC_051394.1	34334155	34479444	deoxynucleoside triphosphate triphosphohydrolase SAMHD1-like	XP_037780280.1	0.179402	0.398684	1.50796	4.13632e-13
NC_051394.1	23892153	23897753	dihydroorotate dehydrogenase (quinone), mitochondrial-like	XP_037780252.1	0.914694	0.174372	1.36378	0.038378
NC_051394.1	44237107	44301200	DNA polymerase delta catalytic subunit-like isoform X1	XP_037779051.1	0.525971	0.0683404	1.29306	6.82187e-06
NC_051394.1	10295262	10302356	dual oxidase maturation factor 1-like	XP_037780542.1	6.05012	0.0524511	7.56452	0.0151506
NC_051394.1	34318042	34355468	facilitated trehalose transporter Tret1-like	XP_037780704.1	0.133393	0.577734	1.63504	3.14686e-12
NC_051394.1	12085533	12341958	glutamate receptor ionotropic, kainate 2-like	XP_037780550.1	-0.00432735	0.988142	-2.39362	2.45836e-16
NC_051394.1	6589812	6604069	GMP reductase 2-like	XP_037780403.1	0.0885515	0.774315	1.03384	0.000537944
NC_051394.1	39746835	39806156	homeotic protein empty spiracles-like	XP_037780799.1	0.56485	0.407739	1.32767	0.0444364
NC_051394.1	53208688	53216968	ketimine reductase mu-crystallin-like	XP_037780921.1	-0.750971	0.140842	-1.58022	0.00373081
NC_051394.1	43778975	43781104	methionine synthase-like	XP_027219933.1	0.65242	0.353841	1.39618	0.0410175
NC_051394.1	36718893	36806839	monocarboxylate transporter 10-like isoform X3	XP_037780745.1	-0.319597	0.083377	-1.31375	1.11592e-11
NC_051394.1	48259971	48263029	myotubularin-related protein 13-like	XP_037787477.1	1.33887	3.16373e-05	0.843973	0.00878793
NC_051394.1	6347895	6368858	neprilysin-1-like	XP_037780392.1	-5.47137	0.000524763	-3.77783	0.00754972
NC_051394.1	48263759	48273141	ovostatin-like	XP_037800672.1	1.19341	0.00920245	-0.313155	0.510389
NC_051394.1	24161232	24187248	peptidylglycine alpha-hydroxylating monooxygenase-like isoform X1	XP_037780660.1	-0.175602	0.432356	-1.45732	1.56929e-10
NC_051394.1	24160640	24187248	peptidylglycine alpha-hydroxylating monooxygenase-like isoform X2	XP_037780661.1	-0.174634	0.435132	-1.45733	1.60205e-10
NC_051394.1	36416795	36423041	protein-lysine N-methyltransferase EEF2KMT-like	XP_037780734.1	-0.532908	0.0629117	-1.13246	0.000103781
NC_051394.1	10304945	10310519	putative dihydroorotate dehydrogenase (quinone), mitochondrial	ROT80113.1	-0.906953	0.0216285	1.94048	3.61703e-07
NC_051394.1	44250291	44252302	putative DNA polymerase alpha catalytic subunit-like	ROT82337.1	0.50744	0.207192	1.33304	0.000777302
NC_051394.1	35638369	35641679	putative ras-like protein 2 isoform X1	ROT73375.1	0.207118	0.563302	1.08775	0.00147595
NC_051394.1	5620195	5652420	RNA-binding protein Musashi homolog 2-like isoform X1	XP_037780386.1	-0.141714	0.759733	1.23421	0.00611627
NC_051394.1	5620195	5779429	RNA-binding protein Musashi homolog 2-like isoform X2	XP_037780387.1	-0.0528082	0.907349	1.22294	0.00571335
NC_051394.1	52708301	52766885	sphingomyelin phosphodiesterase-like isoform X1	XP_037780913.1	-0.249238	0.338714	-1.01836	0.000112021
NC_051394.1	43370210	43405530	tetraspanin-1-like	XP_037780305.1	-2.01953	0.00556916	-1.10762	0.114013
NC_051394.1	36032414	36098917	transcription factor SOX-14-like	XP_037780726.1	1.13929	0.21972	1.94793	0.0334243
NC_051394.1	32813453	32916145	transcription factor Sp9-like isoform X3	XP_037780698.1	-0.067958	0.907531	1.12824	0.0403005
NC_051394.1	32813453	32916145	transcription factor Sp9-like isoform X4	XP_037780699.1	-0.067958	0.907531	1.12824	0.0403005
NC_051394.1	6374126	6374410	uncharacterized protein LOC113814028	XP_027221901.1	-0.0558615	0.893671	1.93484	2.95067e-06
NC_051394.1	8505950	8508141	uncharacterized protein LOC113822983 isoform X1	XP_027231337.1	0.292598	0.416528	1.02151	0.00440639
NC_051394.1	236499	255710	uncharacterized protein LOC119576493	XP_037780108.1	0.982202	0.00148201	1.10572	0.000325327
NC_051394.1	15525614	15529554	uncharacterized protein LOC119576980 isoform X1	XP_037780576.1	0.142157	0.530449	1.03302	4.4286e-06
NC_051394.1	15532568	15539460	uncharacterized protein LOC119576982 isoform X1	XP_037780578.1	1.15821	0.0210889	3.04485	4.96558e-10
NC_051394.1	15532568	15539460	uncharacterized protein LOC119576982 isoform X2	XP_037780579.1	1.15821	0.0210889	3.04485	4.96558e-10
NC_051394.1	18898939	18907268	uncharacterized protein LOC119577021	XP_037780617.1	-0.744355	0.00985906	-1.43276	8.35797e-07
NC_051394.1	23560147	23562216	uncharacterized protein LOC119577046	XP_037780647.1	-1.16962	0.147697	-2.30779	0.0058199
NC_051394.1	37385453	37389754	uncharacterized protein LOC119577147	XP_037780772.1	-0.270803	0.624377	1.076	0.0365466
NC_051394.1	48248462	48257513	uncharacterized protein LOC119577220	XP_037780889.1	1.43407	0.000438444	0.745618	0.0678143
NC_051394.1	21950270	21951981	uncharacterized protein LOC119578044	XP_037781699.1	0.200677	0.538021	-1.63639	8.30753e-07
NC_051394.1	36049725	36051631	uncharacterized protein LOC119582723	XP_037787080.1	1.27738	0.179168	2.03687	0.0300622
NC_051394.1	6638099	6642433	wee1-like protein kinase 2	XP_037780406.1	0.523713	0.117567	1.31125	8.19731e-05
NC_051394.1	41995428	42036567	WSC domain-containing protein 1-like	XP_037780812.1	-0.193781	0.793309	-2.66018	0.00054128
NC_051395.1	52019550	52023412	2-oxo-4-hydroxy-4-carboxy-5-ureidoimidazoline decarboxylase-like	XP_037781833.1	-1.23627	0.238378	-2.14843	0.0447187
NC_051395.1	14454769	14476987	3-oxoacyl-[acyl-carrier-protein] synthase, mitochondrial-like	XP_037795230.1	-0.501775	0.556596	2.76808	0.00112786
NC_051395.1	13182001	13200793	aurora kinase A-like	XP_037781056.1	0.696726	0.0235061	1.44438	2.51528e-06
NC_051395.1	10371274	10371540	DNA mismatch repair protein Msh3-like	XP_027210922.1	1.67007	0.0107661	1.33803	0.0425122
NC_051395.1	5599774	5609395	eukaryotic initiation factor 4E binding protein	ROT68605.1	-0.305895	0.0480716	-1.06479	7.05529e-12
NC_051395.1	33332891	33352069	guanidinobutyrase-like	XP_037781111.1	-0.292036	0.0844563	-1.09802	1.49115e-10
NC_051395.1	41898707	41899027	hypothetical protein C7M84_014234	ROT67669.1	0.302092	0.572944	1.27344	0.0131312
NC_051395.1	50412530	50418425	notchless protein homolog 1-like	XP_037778983.1	1.11326	0.00431341	1.73988	6.62455e-06
NC_051395.1	25874748	25885281	origin recognition complex subunit 1-like	XP_037781612.1	0.714184	0.00591233	1.53964	1.87053e-09
NC_051395.1	19595006	19599639	perlucin-like protein	XP_037781514.1	-1.34075	0.0390963	-0.868232	0.173027
NC_051395.1	42697426	42698134	prisilkin-39-like	XP_027238741.1	-0.0166187	0.985228	1.85039	0.0311462
NC_051395.1	14582071	14593163	protein FAM200A-like	XP_037802019.1	1.00048	1.14929e-05	1.82568	6.58679e-16
NC_051395.1	41947906	41949324	putative myoferlin-like isoform X18	ROT67670.1	0.894997	0.0345905	1.22353	0.00358358
NC_051395.1	23017130	23019766	putative retrovirus-related Pol polyprotein from transposon gypsy	ROT64090.1	-0.33141	0.29855	-1.4144	1.30348e-05
NC_051395.1	5634866	5651235	rac GTPase-activating protein 1-like	XP_037781286.1	0.801669	0.00561906	1.42287	8.27461e-07
NC_051395.1	49038969	49198796	slit homolog 2 protein-like isoform X2	XP_037781773.1	0.905597	0.108419	1.44441	0.0103422
NC_051395.1	5145172	5271110	sucrase-isomaltase, intestinal-like	XP_027207648.1	-1.24009	0.0315807	-1.28873	0.0257866
NC_051395.1	11620365	11938339	titin homolog	XP_037781048.1	-0.277106	0.427296	-1.5294	1.21752e-05
NC_051395.1	5865549	5875362	uncharacterized protein LOC119577502	XP_037781025.1	-1.05224	0.0581284	-2.35397	6.78809e-05
NC_051395.1	50280348	50350774	uncharacterized protein LOC119577689	XP_037781174.1	0.198267	0.652315	-1.1796	0.00991902
NC_051395.1	2335692	2372637	uncharacterized protein LOC119577769	XP_037781251.1	-0.622072	0.098228	-1.0913	0.00431381
NC_051395.1	12737405	12871013	uncharacterized protein LOC119577844 isoform X1	XP_037781372.1	-1.13021	0.0164217	-1.07796	0.0215955
NC_051395.1	16923197	16925593	uncharacterized protein LOC119577888	XP_037781467.1	-4.30791	0.00303734	-2.47415	0.0698077
NC_051395.1	22048425	22060068	uncharacterized protein LOC119577934	XP_037781548.1	0.418792	0.486851	3.54696	4.91322e-10
NC_051395.1	22068984	22077218	uncharacterized protein LOC119577935 isoform X1	XP_037781549.1	0.859541	0.0804305	1.16447	0.0169311
NC_051395.1	32294636	32341719	uncharacterized protein LOC119578023	XP_037781663.1	0.277036	0.484143	1.7201	4.23749e-06
NC_051395.1	42523316	42535132	uncharacterized protein LOC119578052	XP_037781703.1	1.02876	0.0158789	0.849098	0.0467202
NC_051395.1	50193811	50201253	uncharacterized protein LOC119578141	XP_037781804.1	-1.13988	0.00210677	-0.0558218	0.876145
NC_051395.1	3535975	3545760	uncharacterized protein LOC119584788	XP_037789363.1	0.850103	0.178263	1.27806	0.0428969
NC_051395.1	12772752	12871013	uncharacterized protein LOC119586996	XP_037791665.1	-1.26062	0.00801458	-1.1454	0.0151264
NC_051395.1	2335692	2372637	uncharacterized protein LOC119588307	XP_037792928.1	-0.622072	0.098228	-1.0913	0.00431381
NC_051395.1	35653120	35656964	uncharacterized protein LOC119589599	XP_037794124.1	-0.390814	0.356131	-1.46751	0.00145786
NC_051395.1	5398699	5448821	vitelline membrane outer layer protein 1-like	XP_037781279.1	-1.71365	0.0183665	-0.7843	0.27291
NC_051396.1	9228782	9242122	1,5-anhydro-D-fructose reductase-like	XP_037781947.1	-1.32506	0.0452076	-2.5035	0.000699371
NC_051396.1	47276578	47277725	acetyl-coenzyme A synthetase 2-like, mitochondrial	XP_037782626.1	-1.24731	0.00337654	-0.12878	0.747355
NC_051396.1	47339094	47357145	acetyl-coenzyme A synthetase, cytoplasmic-like	XP_037789658.1	-1.05418	0.00767875	-0.021724	0.955537
NC_051396.1	49498621	49500900	anti-lipopolysaccharide factor 9	BCB17106.1	0.275839	0.551788	1.53114	0.000935906
NC_051396.1	18570750	18572182	anti-lipopolysaccharide factor isoform 2	ABP73291.1	0.194729	0.368951	1.33532	6.91262e-10
NC_051396.1	14972741	15067987	beta-1,4-glucuronyltransferase 1-like isoform X2	XP_037800686.1	3.12953	0.000103589	2.47017	0.00225941
NC_051396.1	33030427	33112845	dipeptidase 1-like	XP_037781900.1	1.57124	0.0304069	0.714679	0.327724
NC_051396.1	33671138	33840825	glycosyl-phosphatidylinositol-linked carbonic anhydrase	ASU87568.1	2.4819	0.0146402	1.81561	0.0743445
NC_051396.1	9690746	9753984	hemicentin-1-like	XP_037781951.1	-2.59681	0.0358325	-0.264365	0.829363
NC_051396.1	46874017	46892358	leucine-rich repeat-containing protein 40-like isoform X3	XP_037786794.1	-1.07141	0.000748373	-1.46812	4.71931e-06
NC_051396.1	52207119	52576210	matrix metalloproteinase-2-like	XP_027210981.1	0.229231	0.61171	1.01836	0.0217487
NC_051396.1	35292306	35292889	nascent polypeptide-associated complex subunit alpha, muscle-specific form-like	XP_037803564.1	-2.30807	0.0115885	-0.441246	0.594128
NC_051396.1	9656782	9677872	probable cytochrome P450 12a4, mitochondrial isoform X1	XP_037782258.1	2.31081	0.00621831	2.51572	0.00278787
NC_051396.1	47088939	47107519	putative NAD kinase-like isoform X8	ROT62115.1	-1.86002	0.0215712	-0.653361	0.407654
NC_051396.1	1200881	1376955	uncharacterized protein CG3556-like	XP_037782138.1	-0.181512	0.622087	-2.68005	2.04353e-10
NC_051396.1	46759022	46769238	uncharacterized protein LOC113820359	XP_027228496.1	5.94751	2.93808e-05	5.7929	4.7385e-05
NC_051396.1	50000380	50001904	uncharacterized protein LOC113828086	XP_027236828.1	-0.296961	0.536783	1.66559	0.000489845
NC_051396.1	11188788	11193261	uncharacterized protein LOC119569142, partial	XP_037773367.1	-2.37149	0.174174	3.41294	0.0160168
NC_051396.1	23497834	23500806	uncharacterized protein LOC119578367	XP_037781891.1	0.249749	0.485621	1.0717	0.00230968
NC_051396.1	9571517	9656635	uncharacterized protein LOC119578438	XP_037781950.1	1.01937	4.56625e-05	1.36885	4.34698e-08
NC_051396.1	23441047	23448548	uncharacterized protein LOC119578506	XP_037782006.1	0.941746	0.0146265	1.12825	0.00325218
NC_051396.1	11204275	11310979	uncharacterized protein LOC119578751	XP_037782295.1	-0.671183	0.296946	2.13027	0.00074809
NC_051396.1	17559659	17572303	uncharacterized protein LOC119578784	XP_037782335.1	-0.282759	0.707509	5.23038	5.6299e-15
NC_051396.1	24719960	24742758	uncharacterized protein LOC119578847 isoform X1	XP_037782424.1	0.595509	0.0020367	1.34087	2.34483e-12
NC_051396.1	48189661	48208350	uncharacterized protein LOC119579020	XP_037782650.1	-0.321743	0.393038	-1.1771	0.00179965
NC_051396.1	50983951	50999094	Werner syndrome ATP-dependent helicase homolog isoform X1	XP_037782724.1	0.340547	0.121224	1.02718	1.8186e-06
NC_051397.1	13381336	13390740	7,8-dihydro-8-oxoguanine triphosphatase-like	XP_037783471.1	0.621669	0.299895	1.52497	0.00860204
NC_051397.1	22021644	22042631	alpha-1,3-mannosyl-glycoprotein 4-beta-N-acetylglucosaminyltransferase C-like isoform X2	XP_037783070.1	-0.840596	0.123132	-1.16496	0.035967
NC_051397.1	873725	888270	beta-1,4-glucuronyltransferase 1-like	XP_037782815.1	0.342128	0.373544	1.37293	0.000205879
NC_051397.1	52229329	52249561	carotenoid isomerooxygenase-like	XP_037783437.1	-3.99185	0.000469899	-2.76122	0.00853588
NC_051397.1	39062721	39065690	compound eye opsin BCRH1-like	XP_037785902.1	0.789359	0.223271	1.46109	0.020869
NC_051397.1	17077422	17079645	GTPase Era, mitochondrial-like	XP_037783039.1	0.121737	0.792631	-1.12379	0.0300402
NC_051397.1	14304257	14415226	headcase protein-like	XP_037783013.1	-0.243825	0.221811	-1.26313	2.7525e-10
NC_051397.1	48884252	48926192	hypothetical protein C7M84_004082	ROT77281.1	1.75574	3.88236e-05	2.81827	1.41605e-11
NC_051397.1	19688941	19694503	hypothetical protein C7M84_008981	ROT72620.1	-0.834581	0.104882	-2.50145	2.61804e-06
NC_051397.1	15934345	16037391	hypothetical protein C7M84_015855	ROT66142.1	-0.843301	0.0121353	-1.82584	5.86462e-08
NC_051397.1	888321	892875	hypothetical protein C7M84_022283	ROT84523.1	-0.0679973	0.839258	1.35482	2.05888e-05
NC_051397.1	46788710	46803183	laccase-1-like	XP_037783279.1	-5.19991	0.00171512	-3.61609	0.0198699
NC_051397.1	48287257	48287294	myeloid differentiation primary response protein MyD88-like	XP_037783324.1	-1.4565	6.26331e-05	-0.104762	0.765265
NC_051397.1	47861158	47875736	phosphotriesterase-related protein-like	XP_037783319.1	0.317841	0.140698	-1.02692	3.36483e-06
NC_051397.1	16215931	16219130	piggyBac transposable element-derived protein 3-like	XP_037788003.1	0.329663	0.626249	1.83053	0.00352725
NC_051397.1	917602	1045723	probable 3',5'-cyclic phosphodiesterase pde-5	XP_037782789.1	0.1981	0.615008	-1.12506	0.00441098
NC_051397.1	51936478	51942458	protein ST7 homolog isoform X2	XP_027223588.1	-0.345304	0.0538209	-1.01387	2.12115e-08
NC_051397.1	795574	807840	protein zwilch homolog	XP_037782814.1	0.69688	0.0289987	1.32534	3.04823e-05
NC_051397.1	29633214	29660044	putative ATP-dependent RNA helicase DHX36	ROT76153.1	1.00376	0.0130192	0.661167	0.102607
NC_051397.1	46932277	46944671	ras-related protein Rab-44-like	XP_037783281.1	0.361261	0.380063	1.38744	0.000565123
NC_051397.1	86114	172029	uncharacterized protein LOC119579179 isoform X1	XP_037782804.1	-0.372697	0.110801	2.03799	1.37844e-18
NC_051397.1	7025245	7058774	uncharacterized protein LOC119579232	XP_037782898.1	1.0951	2.75057e-07	1.87372	1.38561e-18
NC_051397.1	10712365	10805549	uncharacterized protein LOC119579277	XP_037782950.1	0.33758	0.559638	1.54395	0.00731709
NC_051397.1	15898443	15914212	uncharacterized protein LOC119579331	XP_037783023.1	-1.0744	0.0606019	-1.29028	0.0266571
NC_051397.1	27831889	27906830	uncharacterized protein LOC119579376	XP_037783077.1	3.61164	2.4042e-07	4.48082	1.45669e-10
NC_051397.1	30442208	30443488	uncharacterized protein LOC119579390	XP_037783109.1	-0.108418	0.639046	1.8479	5.61908e-18
NC_051397.1	30449720	30482605	uncharacterized protein LOC119579391	XP_037783110.1	-0.18612	0.507177	1.33524	1.65571e-06
NC_051397.1	43064924	43067610	uncharacterized protein LOC119579474	XP_037783238.1	-0.225094	0.650419	1.58156	0.00116702
NC_051397.1	45480044	45508184	uncharacterized protein LOC119579478	XP_037783245.1	-0.742246	0.0820352	-1.04976	0.0144416
NC_051397.1	48955676	48965327	uncharacterized protein LOC119579542	XP_037783372.1	-0.788351	0.650281	3.39031	0.0457646
NC_051397.1	37013042	37021908	uncharacterized protein LOC119585195	XP_037789773.1	0.599728	0.06364	1.44616	5.82946e-06
NC_051397.1	51958772	51972897	WD repeat and SOCS box-containing protein 1-like isoform X4	XP_037794339.1	0.479873	0.111299	1.08574	0.000281372
NC_051398.1	49737459	49747201	aladin-like	XP_037783748.1	0.372007	0.275261	1.21617	0.000317452
NC_051398.1	11779590	11809805	glycine-rich domain-containing protein 1-like, partial	XP_037783655.1	0.0336303	0.911226	1.1252	0.000165857
NC_051398.1	11687069	11752904	hypothetical protein C7M84_009570	ROT72033.1	-0.329023	0.525848	1.08547	0.0305714
NC_051398.1	44351129	44359073	inosine triphosphate pyrophosphatase-like	XP_037784382.1	0.483996	0.00896418	1.5174	1.58871e-16
NC_051398.1	45250584	45256255	interferon alpha-inducible protein 27-like protein 2	XP_037784568.1	3.82045	0.0444917	3.87089	0.0417525
NC_051398.1	30811978	30812793	protein MLP1 homolog	XP_027218302.1	-2.14361	0.0108197	-0.806451	0.310479
NC_051398.1	39369302	39373173	putative tubulin alpha chain, testis-specific isoform X1	ROT70480.1	0.141528	0.744961	1.29495	0.00266792
NC_051398.1	48222222	48223051	RING finger protein 227-like, partial	XP_037784569.1	1.75286	0.000105069	1.74903	0.000108506
NC_051398.1	139630	158685	serine/threonine-protein kinase shk2-like	XP_037784531.1	-1.02039	0.00374855	-0.515116	0.139826
NC_051398.1	39135342	39162657	solute carrier family 13 member 2-like isoform X1	XP_037784343.1	-0.0614688	0.92079	-1.42246	0.0266994
NC_051398.1	2743254	2751333	toll-like receptor Tollo	XP_037783799.1	-0.0271615	0.97379	-1.74456	0.0434016
NC_051398.1	42407866	42411075	triple QxxK/R motif-containing protein-like	XP_037784369.1	-0.229738	0.26317	-1.38566	9.08455e-11
NC_051398.1	30475911	30481126	uncharacterized protein LOC119572532	XP_037775566.1	-0.608616	0.152781	-1.07247	0.0121234
NC_051398.1	1551152	1552408	uncharacterized protein LOC119573447	XP_037776602.1	-1.43653	0.00978631	0.757094	0.115292
NC_051398.1	45846627	46022154	uncharacterized protein LOC119579953	XP_037783727.1	-0.739111	0.021877	-1.67558	2.38544e-07
NC_051398.1	11755104	11778862	uncharacterized protein LOC119580132 isoform X3	XP_037784017.1	-0.0297684	0.907387	1.07668	2.3318e-05
NC_051398.1	30427682	30432876	uncharacterized protein LOC119580233	XP_037784180.1	-0.076422	0.728958	-1.02831	3.42494e-06
NC_051398.1	37924596	37926343	uncharacterized protein LOC119580305	XP_037784310.1	1.20231	0.000946922	1.66541	4.03266e-06
NC_051398.1	46522788	46528806	uncharacterized protein LOC119580378	XP_037784428.1	0.682906	0.00232053	1.80565	6.2835e-16
NC_051398.1	46534351	46539237	uncharacterized protein LOC119580379	XP_037784429.1	0.665998	0.000851523	1.85293	1.56579e-20
NC_051398.1	1800386	1826936	uncharacterized protein LOC119580457	XP_037784537.1	0.919689	0.0714097	1.33771	0.00829116
NC_051398.1	28798833	28802028	uncharacterized protein LOC119588709	XP_037793275.1	0.638872	0.120485	1.15038	0.00424151
NC_051398.1	23355316	23361367	uncharacterized protein LOC119589708	XP_037794221.1	-1.28735	0.149652	-1.9825	0.0294151
NC_051398.1	45699260	45702086	uncharacterized protein LOC119590112 isoform X2	XP_037794808.1	-0.660004	0.0293864	-1.05183	0.000541533
NC_051398.1	39940041	39942027	WAS/WASL-interacting protein family member 3-like	XP_037773835.1	0.60343	0.390197	2.68158	9.55338e-05
NC_051399.1	39222454	39261667	adenosine receptor A1-like	XP_037785401.1	-0.146091	0.328007	-1.03117	1.87922e-11
NC_051399.1	47952302	47962206	ankyrin-2-like	XP_037785541.1	0.0845784	0.694818	1.42054	3.49085e-11
NC_051399.1	36027891	36104756	beta-3 adrenergic receptor-like isoform X1	XP_037785320.1	0.0949693	0.88286	1.6861	0.0063889
NC_051399.1	7614112	7718394	CAD protein-like	XP_037784600.1	-0.579735	0.387247	1.33366	0.0416457
NC_051399.1	22242294	22253260	cilia- and flagella-associated protein 251-like	XP_037785156.1	1.31032	0.000652804	2.54582	2.86549e-11
NC_051399.1	7153698	7176941	claspin-like	XP_037784902.1	0.565444	0.0871321	1.30984	6.72705e-05
NC_051399.1	1367343	1374538	decapping and exoribonuclease protein-like, partial	XP_037784817.1	1.31584	2.34171e-06	1.51313	4.99373e-08
NC_051399.1	24477768	24499810	DNA ligase 1-like	XP_037785195.1	1.60164	2.57833e-15	1.60228	2.50858e-15
NC_051399.1	20961878	21003350	kinesin-like protein KIF20A	XP_037784671.1	0.68035	0.0250651	1.02736	0.000683717
NC_051399.1	48164817	48290433	laminin subunit gamma-1-like	XP_037795956.1	-0.495224	0.0750348	-1.30954	3.59866e-06
NC_051399.1	22378165	22524817	MAP kinase-activating death domain protein-like	XP_037785161.1	-0.280902	0.278329	-1.22792	2.57892e-06
NC_051399.1	6424889	6461335	myeloperoxidase-like	XP_027206755.1	-0.894408	0.166983	-1.54754	0.0212456
NC_051399.1	38269383	38277615	phosphoenolpyruvate carboxykinase, cytosolic [GTP]-like isoform X1	XP_037785372.1	1.53524	3.50593e-08	3.8018	1.41278e-44
NC_051399.1	38269383	38277615	phosphoenolpyruvate carboxykinase, cytosolic [GTP]-like isoform X2	XP_037785373.1	1.53524	3.50593e-08	3.8018	1.41278e-44
NC_051399.1	15576088	15589753	putative cAMP-responsive element-binding protein-like 2-like	ROT67668.1	-0.838324	0.00387756	-2.49436	9.89679e-17
NC_051399.1	24477768	24510452	putative DNA ligase 1	ROT83921.1	1.59954	2.78034e-15	1.59815	2.93389e-15
NC_051399.1	21009138	21029628	putative golgin subfamily A member 4-like	ROT70429.1	0.688392	0.166192	1.15372	0.0196028
NC_051399.1	47667997	47669452	rho GTPase-activating protein gacJ-like	XP_037785538.1	0.54728	0.0483285	1.11539	4.84393e-05
NC_051399.1	40691535	40766078	rRNA methyltransferase 1, mitochondrial-like	XP_037785423.1	-1.15559	0.0557442	-1.4229	0.0207312
NC_051399.1	1346556	1360249	single insulin-like growth factor-binding domain protein-1	XP_037784810.1	0.936934	0.337508	2.73076	0.00375381
NC_051399.1	47359333	47477308	soluble guanylate cyclase 89Db-like	XP_037785534.1	-0.348823	0.309027	-1.10787	0.00145312
NC_051399.1	24648767	24677357	START domain-containing protein 10-like isoform X3	XP_037785198.1	-0.268197	0.35087	-1.14207	0.000148651
NC_051399.1	3404820	3415706	titin-like isoform X1	XP_037784842.1	0.698367	0.0143163	1.12489	7.82494e-05
NC_051399.1	13251111	13254902	uncharacterized protein LOC113803978	XP_027210588.1	0.169803	0.734972	1.09772	0.0244963
NC_051399.1	12165695	12192066	uncharacterized protein LOC113822248	XP_027230587.1	-0.42281	0.132703	-1.06647	0.00020197
NC_051399.1	51215340	51215966	uncharacterized protein LOC119568461	XP_037772921.1	-0.0210689	0.962803	-1.02922	0.031004
NC_051399.1	16036964	16039275	uncharacterized protein LOC119576743	XP_037780314.1	-0.914586	0.14524	-1.36504	0.0339966
NC_051399.1	47945677	47948180	uncharacterized protein LOC119580297	XP_037784296.1	0.200215	0.706717	1.01934	0.0464157
NC_051399.1	14513793	14651696	uncharacterized protein LOC119580589	XP_037784628.1	-0.092664	0.787068	-1.59411	6.97838e-06
NC_051399.1	31533645	31567684	uncharacterized protein LOC119580679	XP_037784705.1	-0.81353	0.349065	-3.20244	0.000256066
NC_051399.1	34970010	34983825	uncharacterized protein LOC119580687	XP_037784712.1	0.56433	0.0563749	1.12905	0.000119809
NC_051399.1	47427269	47439600	uncharacterized protein LOC119580736	XP_037784760.1	-0.196242	0.651882	-1.24652	0.00482787
NC_051399.1	8152862	8163791	uncharacterized protein LOC119580845	XP_037784928.1	0.765867	0.0340391	1.26844	0.000415997
NC_051399.1	8145091	8149846	uncharacterized protein LOC119580847	XP_037784930.1	2.58724	0.257462	4.92262	0.0304211
NC_051399.1	9723308	9727492	uncharacterized protein LOC119580858	XP_037784958.1	-1.02956	0.382786	3.72743	0.000701741
NC_051399.1	10902479	10921875	uncharacterized protein LOC119580861	XP_037784985.1	0.269397	0.310425	1.07724	4.14334e-05
NC_051399.1	12265961	12276546	uncharacterized protein LOC119580889	XP_037785044.1	-3.78892	0.0018579	-1.58089	0.157039
NC_051399.1	31465453	31475720	uncharacterized protein LOC119581045	XP_037785271.1	0.471661	0.11214	-1.73115	5.53741e-09
NC_051399.1	31480903	31482350	uncharacterized protein LOC119581046	XP_037785272.1	-0.837849	0.212947	-2.44331	0.000281363
NC_051399.1	31474258	31475720	uncharacterized protein LOC119581047	XP_037785273.1	0.604137	0.0562377	-1.68257	1.05815e-07
NC_051399.1	39642050	39718069	uncharacterized protein LOC119581130 isoform X2	XP_037785403.1	0.156019	0.534256	-1.31252	2.69008e-07
NC_051399.1	39642050	39718069	uncharacterized protein LOC119581130 isoform X3	XP_037785404.1	0.156019	0.534256	-1.31252	2.69008e-07
NC_051399.1	38355230	38355881	uncharacterized protein LOC119581144	XP_037785418.1	-1.31539	0.180747	2.23972	0.00705643
NC_051399.1	42762238	42788511	uncharacterized protein LOC119581159	XP_037785465.1	0.271794	0.328728	1.10765	6.34734e-05
NC_051399.1	31430534	31431762	uncharacterized protein LOC119581262	XP_037785583.1	-0.922297	0.165125	-2.44651	0.000231804
NC_051399.1	31497164	31498747	uncharacterized protein LOC119581264	XP_037785584.1	-0.492616	0.253996	-1.61312	0.000187694
NC_051399.1	42962085	42967075	uncharacterized protein LOC119581287	XP_037785610.1	-1.35505	0.0017994	-3.04652	4.19354e-10
NC_051399.1	31231498	31236527	zinc finger protein 888-like	XP_027216401.1	-0.53508	0.0846435	-1.06206	0.000694173
NC_051400.1	47844549	47863402	carboxy-terminal kinesin 2-like	XP_037786252.1	0.705436	0.0174147	1.24412	2.66837e-05
NC_051400.1	17035291	17543280	cGMP-dependent protein kinase, isozyme 2 forms cD4/T1/T3A/T3B-like	XP_027211645.1	-0.334102	0.0223356	-1.04753	8.44509e-13
NC_051400.1	11897551	11970458	DNA polymerase alpha subunit B-like	XP_037785810.1	0.599463	0.0745619	1.62979	1.07399e-06
NC_051400.1	15729155	15757092	exportin-4-like	XP_037785840.1	0.527744	0.00786192	1.37106	1.54918e-12
NC_051400.1	27591123	27594130	fibroleukin-like	XP_037785969.1	0.724841	0.0639045	2.65371	7.66123e-13
NC_051400.1	27585483	27594130	ficolin-2-like	XP_037785963.1	0.724841	0.0639045	2.65371	7.66123e-13
NC_051400.1	31641226	31647611	G2/mitotic-specific cyclin-B3-like	XP_037786045.1	0.735369	0.00816927	1.40847	3.89689e-07
NC_051400.1	47062486	47069655	legumain-like	XP_037786226.1	-0.29517	0.733544	-1.79595	0.0385876
NC_051400.1	16811323	16914292	mucin-5AC-like	XP_037786392.1	0.631613	0.138864	1.39908	0.000777193
NC_051400.1	30053837	30073072	myosin heavy chain, muscle-like	XP_037786033.1	-0.755826	0.00116476	-1.83094	1.83767e-13
NC_051400.1	28055206	28106397	polo-like kinase 1	AMO03195.1	0.670026	0.0366038	1.43011	7.94016e-06
NC_051400.1	28848820	28876447	protein sidekick-like isoform X1	XP_037786009.1	0.21561	0.590784	1.1588	0.00289416
NC_051400.1	28672036	28876447	protein sidekick-like isoform X7	XP_037786016.1	0.237719	0.533898	1.16641	0.00162174
NC_051400.1	27878923	27887734	protein Spindly-like	XP_037786436.1	0.707763	0.0310559	1.06798	0.00109769
NC_051400.1	1797150	1801427	replication protein A 14 kDa subunit-like	XP_037785676.1	0.412423	0.0658806	1.0484	2.62883e-06
NC_051400.1	46585018	46597826	SET domain-containing protein SmydA-8-like	XP_037786222.1	-0.642324	0.0109714	-1.33205	3.2582e-07
NC_051400.1	32928458	32933148	sodium-dependent nutrient amino acid transporter 1-like	XP_037786083.1	-0.0242498	0.982624	3.91607	4.25477e-05
NC_051400.1	47048122	47060520	tick legumain	ROT60852.1	1.09421	0.0560462	2.25891	7.97088e-05
NC_051400.1	11805640	11831286	transmembrane protein 53-B-like	XP_037785806.1	-0.306816	0.405337	1.53507	2.00002e-05
NC_051400.1	24917813	24920203	tubulin alpha-3 chain	XP_037785904.1	0.118507	0.698316	1.19721	9.00871e-05
NC_051400.1	403488	414825	uncharacterized lyase C29B12.13-like	XP_037785646.1	-1.36712	0.00368775	-2.1793	1.38938e-05
NC_051400.1	3692978	3702466	uncharacterized protein LOC113818606	XP_027226602.1	-0.341643	0.51923	1.02651	0.0487775
NC_051400.1	8393249	8459138	uncharacterized protein LOC119581734	XP_037785793.1	-1.01444	0.0119041	-1.08948	0.00708227
NC_051400.1	32444934	32465713	uncharacterized protein LOC119581954	XP_037786062.1	0.814504	0.00299584	1.36328	5.3325e-07
NC_051400.1	46597823	46613586	uncharacterized protein LOC119582054	XP_037786224.1	-0.110426	0.786474	-1.07674	0.0128454
NC_051400.1	47786289	47790588	uncharacterized protein LOC119582076	XP_037786251.1	-1.33544	0.245726	-3.15061	0.00961928
NC_051400.1	11506384	11512570	uncharacterized protein LOC119582107	XP_037786277.1	0.860923	0.033127	1.62614	4.86317e-05
NC_051400.1	10766407	10775266	uncharacterized protein LOC119582206	XP_037786366.1	-0.305013	0.354226	-1.31862	0.000159961
NC_051401.1	24954956	24963704	aldo-keto reductase family 1 member B1-like	XP_037786972.1	-1.0292	0.0798527	1.25171	0.0300558
NC_051401.1	6925932	6952149	collagen alpha chain CG42342-like isoform X1	XP_037786666.1	-0.30949	0.201373	-1.98615	3.2226e-14
NC_051401.1	30696681	30719777	cysteine and glycine-rich protein 1-like	XP_037787068.1	-0.0522842	0.838175	-1.21357	2.40654e-06
NC_051401.1	15290172	15295274	DNA replication licensing factor mcm7-like	XP_037786811.1	0.783352	0.0427186	2.13777	3.04659e-08
NC_051401.1	40347663	40350821	heat shock 70 kDa protein cognate 4-like	XP_037787175.1	0.100334	0.900336	1.54932	0.0469066
NC_051401.1	4641691	4652490	kynurenine/alpha-aminoadipate aminotransferase, mitochondrial-like	XP_027231923.1	-0.129213	0.749638	1.29539	0.00127997
NC_051401.1	4641691	4647077	kynurenine/alpha-aminoadipate aminotransferase, mitochondrial-like	XP_037786608.1	-0.151512	0.719255	1.30512	0.00180655
NC_051401.1	40372455	40432963	mannosylglucosyl-3-phosphoglycerate phosphatase-like isoform X2	XP_037787180.1	0.0689547	0.676351	1.03606	8.77833e-11
NC_051401.1	40372455	40432944	mannosylglucosyl-3-phosphoglycerate phosphatase-like isoform X4	XP_037787182.1	0.0689547	0.676351	1.03606	8.77833e-11
NC_051401.1	39213834	39294400	multidrug resistance-associated protein 4-like	XP_037787155.1	0.0392561	0.952529	1.54842	0.0144647
NC_051401.1	14492754	14510375	netrin-1-like	XP_037786807.1	-1.13774	0.00104132	-0.60143	0.0732441
NC_051401.1	17950954	17963912	prostaglandin E synthase 3-like	XP_037786909.1	0.391759	0.0575735	1.14928	2.4006e-08
NC_051401.1	4033613	4057532	protein mono-ADP-ribosyltransferase PARP3-like	XP_037786560.1	0.66412	4.48689e-05	1.19082	1.90073e-13
NC_051401.1	13740409	13765721	ribitol-5-phosphate xylosyltransferase 1-like isoform X1	XP_037786757.1	1.20275	0.0336714	0.973524	0.0890929
NC_051401.1	4137327	4144977	tripartite motif-containing protein 75-like	XP_037786567.1	0.691198	0.00907502	1.30082	7.01437e-07
NC_051401.1	4919230	4923071	U7 snRNA-associated Sm-like protein LSm10	XP_037787532.1	1.11339	0.16454	1.95165	0.0126855
NC_051401.1	4124709	4136993	U8 snoRNA-decapping enzyme-like	XP_037786566.1	0.763674	0.00164992	1.29693	4.40527e-08
NC_051401.1	43001883	43014058	uncharacterized mitochondrial protein AtMg00860-like	XP_037774414.1	-0.867306	0.0167533	-1.98422	4.65106e-08
NC_051401.1	47072183	47107114	uncharacterized protein LOC113814641	XP_027222488.1	0.919915	0.000669272	1.32581	9.2117e-07
NC_051401.1	17824471	17842512	uncharacterized protein LOC119568343	XP_037772726.1	-1.14006	0.000404706	-1.01048	0.0015557
NC_051401.1	40094387	40095796	uncharacterized protein LOC119579748	XP_037783575.1	0.886725	0.00560752	1.27215	6.14142e-05
NC_051401.1	4055929	4067707	uncharacterized protein LOC119582429 isoform X1	XP_037786561.1	2.73575	5.98825e-15	4.0005	3.30075e-30
NC_051401.1	6356206	6358867	uncharacterized protein LOC119582474	XP_037786665.1	-0.544785	0.300717	2.6157	1.09462e-07
NC_051401.1	14278277	14294348	uncharacterized protein LOC119582535	XP_037786781.1	0.846079	0.118949	1.06272	0.0484595
NC_051401.1	17486102	17502186	uncharacterized protein LOC119582603	XP_037786902.1	2.56911	4.72173e-10	5.16671	3.58122e-36
NC_051401.1	20831736	20849207	uncharacterized protein LOC119582625	XP_037786935.1	0.404484	0.281312	1.29224	0.000549665
NC_051401.1	23673834	23676729	uncharacterized protein LOC119582638	XP_037786962.1	-0.371361	0.498156	-1.35817	0.0132453
NC_051401.1	30660686	30694755	uncharacterized protein LOC119582711	XP_037787067.1	-0.222571	0.435123	-1.21741	3.54498e-05
NC_051401.1	34682781	34688626	uncharacterized protein LOC119582724	XP_037787081.1	-0.336078	0.402617	-1.61531	0.000108168
NC_051401.1	38105782	38115333	uncharacterized protein LOC119582769	XP_037787126.1	0.078255	0.869038	1.3014	0.00582955
NC_051401.1	38265093	38276477	uncharacterized protein LOC119582772	XP_037787127.1	0.938207	7.4508e-06	1.64133	4.43848e-15
NC_051401.1	42222783	42232377	uncharacterized protein LOC119582823	XP_037787216.1	-1.19371	0.0297916	-0.966673	0.072833
NC_051401.1	44281785	44292228	uncharacterized protein LOC119582836	XP_037787234.1	0.131742	0.62608	-1.14816	3.18905e-05
NC_051401.1	47072690	47099190	uncharacterized protein LOC119582880 isoform X1	XP_037787308.1	1.09783	0.00104787	1.40038	2.84305e-05
NC_051401.1	16211883	16214022	uncharacterized protein LOC119582952	XP_037787393.1	0.522514	0.373217	1.52733	0.00626751
NC_051401.1	38101116	38149333	uncharacterized protein LOC119583039	XP_037787479.1	0.204981	0.641677	1.29598	0.00310059
NC_051401.1	42810470	42865890	uncharacterized protein LOC119583056	XP_037787497.1	0.896971	0.0732604	1.04863	0.035919
NC_051401.1	4246157	4251739	uncharacterized protein LOC119583097	XP_037787531.1	-0.124476	0.635717	-1.77116	1.68365e-10
NC_051401.1	25651690	25668006	uncharacterized protein LOC119589944 isoform X4	XP_037794550.1	-0.921939	0.00470147	-1.90843	4.95245e-09
NC_051401.1	24875801	24950185	zinc finger MIZ domain-containing protein 2-like isoform X4	XP_027219856.1	-0.132598	0.566133	-1.29195	2.78632e-08
NC_051402.1	22211629	22237156	calcium-activated chloride channel regulator 2-like	XP_037788131.1	0.0736806	0.868804	1.721	3.24607e-05
NC_051402.1	25714965	25722139	cholinesterase-like	XP_037804784.1	-0.798441	0.00293904	-1.49672	6.73928e-08
NC_051402.1	10835177	10848369	clotting factor B-like	XP_037787652.1	-0.21173	0.792169	1.60902	0.0312472
NC_051402.1	33101128	33102127	cyclin-dependent kinase inhibitor 1B-like	XP_037788201.1	-1.18389	0.643924	-6.06917	0.0226771
NC_051402.1	19376196	19399331	cysteine-rich motor neuron 1 protein-like isoform X1	XP_037788086.1	-0.104682	0.733815	-1.44336	1.8377e-05
NC_051402.1	49732491	49742825	DDB1- and CUL4-associated factor 1-like	XP_037787804.1	0.400427	0.0764436	1.0529	2.1861e-06
NC_051402.1	1502395	1515411	dehydrogenase/reductase SDR family member on chromosome X-like	XP_037788525.1	0.25215	0.489688	1.18065	0.000771363
NC_051402.1	1532058	1536662	doublesex- and mab-3-related transcription factor 2-like	XP_037787840.1	0.565142	0.446271	2.94997	1.70221e-05
NC_051402.1	1741277	1745283	dual specificity protein kinase TTK-like	XP_037787859.1	0.729107	0.0150732	1.17254	8.75874e-05
NC_051402.1	28889958	28907243	dynein intermediate chain 1, axonemal-like	XP_037787736.1	-0.0299546	0.946997	-1.73603	0.000241436
NC_051402.1	49377995	49465735	ephrin-B2-like	XP_037787800.1	0.193964	0.768705	1.55308	0.0129732
NC_051402.1	6086700	6092007	ERI1 exoribonuclease 2-like	XP_037787966.1	1.26229	0.0216647	1.64475	0.00240788
NC_051402.1	2386599	2399787	glutathione hydrolase 7-like	XP_037787878.1	-0.691026	0.0231124	-1.71696	3.44879e-08
NC_051402.1	41463837	41476153	GTP-binding protein Rit2-like	XP_037788344.1	-0.61739	0.00164938	-1.13498	8.63991e-09
NC_051402.1	6696409	6703650	hypothetical protein C7M84_015314	ROT66644.1	0.396011	0.217423	1.18161	0.00015612
NC_051402.1	49740899	49742769	hypothetical protein C7M84_017360	ROT64697.1	0.291493	0.339654	1.09574	0.000267427
NC_051402.1	43639546	43653881	inner centromere protein-like isoform X1	XP_037788395.1	0.774049	0.00741131	1.41041	1.01412e-06
NC_051402.1	35534874	35535699	kinetochore protein NDC80 homolog	XP_027232107.1	0.800485	0.0139627	1.32399	4.35829e-05
NC_051402.1	36742340	36751254	kinetochore protein NDC80 homolog	XP_037788298.1	0.568434	0.0705718	1.32766	2.19003e-05
NC_051402.1	4858299	4870316	nose resistant to fluoxetine protein 6-like	XP_037787933.1	-2.29603	0.000468158	-1.28608	0.0441425
NC_051402.1	874613	875736	nuclear speckle splicing regulatory protein 1-like isoform X1	XP_037787816.1	1.01348	0.00219706	1.21586	0.000237058
NC_051402.1	22141251	22157865	prostaglandin reductase 1-like	XP_037788130.1	-1.29001	2.18512e-05	-0.742946	0.0137588
NC_051402.1	28598722	28603003	protein mono-ADP-ribosyltransferase PARP12-like	XP_037788159.1	1.00069	9.61656e-07	0.953535	3.04155e-06
NC_051402.1	1738762	1740911	serine/threonine-protein kinase mph1-like	XP_037788527.1	0.772533	0.01621	1.09047	0.0006712
NC_051402.1	31460146	31475539	solute carrier family 49 member 4 homolog	XP_037788176.1	-1.06244	0.0204265	0.382272	0.353604
NC_051402.1	22119165	22140211	synaptotagmin-10-like	XP_037788126.1	-0.1761	0.37821	-1.02845	2.71972e-07
NC_051402.1	1450506	1460837	transmembrane protein 272-like	XP_037787827.1	0.524103	0.0972955	2.52983	7.93853e-16
NC_051402.1	2102190	2111746	uncharacterized protein LOC119571098	XP_037774480.1	0.503423	0.17509	1.38093	0.0001577
NC_051402.1	1443259	1447314	uncharacterized protein LOC119583427	XP_037787826.1	-0.322395	0.433067	1.93346	1.84447e-07
NC_051402.1	1825238	1827107	uncharacterized protein LOC119583448	XP_037787861.1	0.116858	0.693309	1.26745	1.51211e-05
NC_051402.1	16209345	16617398	uncharacterized protein LOC119583561 isoform X2	XP_037788036.1	1.11165	0.0064695	1.67329	3.44098e-05
NC_051402.1	19132522	19403279	uncharacterized protein LOC119583592 isoform X2	XP_037788088.1	-0.433212	0.0385247	-1.68321	2.37616e-14
NC_051402.1	19926916	19935418	uncharacterized protein LOC119583610	XP_037788117.1	-0.112628	0.743673	1.16429	0.000532003
NC_051402.1	32890882	32892726	uncharacterized protein LOC119583670	XP_037788200.1	-0.967397	0.162882	2.31724	0.000156914
NC_051402.1	33279371	33281422	uncharacterized protein LOC119583672	XP_037788202.1	-0.43901	0.539995	2.10638	0.0031555
NC_051402.1	39595909	39599005	uncharacterized protein LOC119583743	XP_037788329.1	0.893075	0.0937225	1.22487	0.0194616
NC_051402.1	47146269	47152271	uncharacterized protein LOC119583835 isoform X1	XP_037788488.1	-0.283805	0.617707	-1.57974	0.0108696
NC_051402.1	1734345	1738742	uncharacterized protein LOC119583875	XP_037788526.1	0.923908	0.0251485	1.21478	0.00311537
NC_051402.1	47284947	47289861	uncharacterized protein LOC119586994	XP_037791663.1	1.61552	1.4129e-06	1.97983	3.15058e-09
NC_051402.1	2564482	2567308	uridine diphosphate glucose pyrophosphatase NUDT22-like	XP_037787879.1	1.05427	0.0382411	0.674936	0.192442
NC_051402.1	42348873	42360678	WD repeat and HMG-box DNA-binding protein 1-like	XP_037788362.1	0.557515	0.0435115	1.25335	4.76301e-06
NC_051402.1	8374825	8388648	zinc finger CCCH domain-containing protein 18-like	XP_037788001.1	0.423182	0.624313	1.77136	0.0352144
NC_051402.1	9862898	9975918	zwei Ig domain protein zig-8-like	XP_037788002.1	-0.582561	0.457346	-1.69781	0.0396691
NC_051403.1	24389384	24396839	C-type lectin domain family 10 member A-like	XP_037788828.1	0.822725	0.370656	1.76355	0.0494714
NC_051403.1	27848639	27849216	cytochrome c oxidase subunit 7A2, mitochondrial-like	XP_037788868.1	0.831772	0.0841671	2.16284	4.59078e-06
NC_051403.1	39672721	39682554	gamma-interferon-inducible lysosomal thiol reductase-like	XP_037789081.1	-3.01136	0.00288967	-3.05197	0.00255234
NC_051403.1	38728702	38735986	kinetochore protein Spc24-like isoform X1	XP_037789063.1	0.659272	0.0471284	1.25299	0.000153363
NC_051403.1	4146337	4163860	ligand of Numb protein X 2-like	XP_037788627.1	-1.79327	0.00180233	-0.469864	0.348743
NC_051403.1	15872377	15916351	low-density lipoprotein receptor-related protein 4-like isoform X1	XP_037788749.1	-0.764539	0.0341764	-1.4967	4.62991e-05
NC_051403.1	30924197	30926865	lysozyme-like	XP_037788961.1	0.581899	0.384892	2.85553	4.42066e-06
NC_051403.1	14391836	14466558	metalloprotease TIKI2-like	XP_037789242.1	-0.697207	0.0160421	-1.34252	4.11539e-06
NC_051403.1	26409154	26459828	neural-cadherin-like isoform X1	XP_037788848.1	-0.550693	0.114712	-2.59408	2.11472e-09
NC_051403.1	29091111	29092964	origin recognition complex subunit 6-like	XP_037788901.1	0.230343	0.60793	1.57173	0.000221766
NC_051403.1	46321079	46328927	proteasome subunit alpha type-1-like	XP_037789378.1	0.27555	0.140146	1.0601	1.33148e-08
NC_051403.1	38821456	38838274	protein BTG3-like	XP_037789069.1	-0.505958	0.00154519	-1.20143	8.69375e-14
NC_051403.1	13032234	13033398	replication factor C subunit 3-like	XP_037788732.1	0.378676	0.314092	1.194	0.0012414
NC_051403.1	29340789	29346581	single-stranded DNA-binding protein, mitochondrial-like	XP_037788915.1	-0.358076	0.234527	-1.00682	0.00130447
NC_051403.1	30150168	30169247	slit homolog 1 protein-like	XP_037788947.1	-0.25521	0.605961	-1.2805	0.0113594
NC_051403.1	28919479	28922186	TATA-box-binding protein 2-like	XP_027236755.1	0.522446	0.318727	1.02344	0.0454792
NC_051403.1	48302711	48307829	tetratricopeptide repeat protein 8-like	XP_037789186.1	0.27172	0.603158	1.62399	0.000848409
NC_051403.1	12335461	12415732	trichohyalin-like isoform X3	XP_037788710.1	-0.0476536	0.767979	-1.16922	7.83061e-13
NC_051403.1	17984761	17992030	trypsin beta-like	XP_037788768.1	2.49524	0.0353308	1.78821	0.13319
NC_051403.1	18983793	18984023	uncharacterized protein LOC113825173	XP_027233783.1	0.37756	0.42841	1.20092	0.00906595
NC_051403.1	970585	971601	uncharacterized protein LOC119568335	XP_037772717.1	-6.9635	0.00816607	-1.7763	0.452706
NC_051403.1	2699881	2704774	uncharacterized protein LOC119584192	XP_037788620.1	1.28092	6.102e-06	0.842062	0.00296411
NC_051403.1	10584655	10612556	uncharacterized protein LOC119584239 isoform X3	XP_037788681.1	0.337434	0.388037	1.07153	0.00517115
NC_051403.1	11853353	11860977	uncharacterized protein LOC119584255 isoform X1	XP_037788698.1	1.00653	0.000340327	2.42243	2.92698e-18
NC_051403.1	18721750	18724602	uncharacterized protein LOC119584307	XP_037788777.1	1.02419	0.00209937	0.621576	0.062383
NC_051403.1	18732218	18743671	uncharacterized protein LOC119584308	XP_037788779.1	-0.464789	0.571847	1.94634	0.00781049
NC_051403.1	18888549	18967785	uncharacterized protein LOC119584314	XP_037788788.1	0.428429	0.0405766	1.2143	3.33606e-09
NC_051403.1	27487461	27488801	uncharacterized protein LOC119584357	XP_037788851.1	-0.36743	0.350106	-1.17838	0.00272983
NC_051403.1	27492842	27494192	uncharacterized protein LOC119584358	XP_037788853.1	-0.180737	0.557301	-1.27553	3.44821e-05
NC_051403.1	27591196	27606290	uncharacterized protein LOC119584359 isoform X1	XP_037788855.1	0.878064	1.81423e-06	1.02911	2.17956e-08
NC_051403.1	27915720	27983195	uncharacterized protein LOC119584371 isoform X3	XP_037788876.1	0.699869	0.0124423	2.22901	9.16011e-17
NC_051403.1	30210659	30220568	uncharacterized protein LOC119584426	XP_037788948.1	0.772006	0.0116377	1.02626	0.0007901
NC_051403.1	31029734	31037506	uncharacterized protein LOC119584437 isoform X1	XP_037788964.1	0.422721	0.130208	2.15728	3.35546e-15
NC_051403.1	31029734	31037506	uncharacterized protein LOC119584437 isoform X2	XP_037788965.1	0.422721	0.130208	2.15728	3.35546e-15
NC_051403.1	34138310	34141596	uncharacterized protein LOC119584446	XP_037788987.1	1.69545	0.143977	3.90073	0.000494685
NC_051403.1	10481260	10519488	uncharacterized protein LOC119584605	XP_037789221.1	0.406556	0.340505	1.24315	0.00286313
NC_051403.1	17996867	18009675	uncharacterized protein LOC119584652	XP_037789257.1	2.64277	0.0211681	2.14019	0.0626692
NC_051403.1	22447579	22530913	uncharacterized protein LOC119584670	XP_037789272.1	0.78472	0.0569139	1.06655	0.00885084
NC_051403.1	26376696	26403597	uncharacterized protein LOC119584691	XP_037789292.1	-0.799866	0.0549117	-1.35531	0.00129072
NC_051403.1	33719448	33748501	uncharacterized protein LOC119584722	XP_037789316.1	0.0169188	0.9654	1.57122	4.08398e-05
NC_051403.1	38106067	38191568	uncharacterized protein LOC119584767	XP_037789346.1	0.715698	0.0340592	1.03144	0.00213564
NC_051403.1	27915720	27983195	uncharacterized protein ZK546.14-like isoform X1	XP_037788874.1	0.699869	0.0124423	2.22901	9.16011e-17
NC_051404.1	14091356	14115171	ADP-ribose glycohydrolase OARD1-like	XP_037789622.1	0.789099	0.000131198	1.42656	2.58809e-12
NC_051404.1	36445355	36456070	cathepsin L-like	XP_037789781.1	0.479492	0.00188393	1.23611	1.04311e-15
NC_051404.1	30415169	30442756	cell cycle checkpoint protein RAD1-like	XP_037789728.1	0.931149	0.000321024	1.37336	9.52596e-08
NC_051404.1	47455439	47469996	cytochrome P450 315a1, mitochondrial-like	XP_037789873.1	-0.757124	0.285468	-1.86106	0.0124828
NC_051404.1	29373497	29379677	DNA replication licensing factor Mcm5-like	XP_037789719.1	0.466238	0.127414	1.80164	3.32956e-09
NC_051404.1	44588014	44600455	dual specificity protein phosphatase 3-like	XP_037789842.1	0.830864	0.0315163	1.1712	0.00235748
NC_051404.1	3322709	3334312	ecdysone receptor-like isoform X1	XP_037789496.1	-0.524808	0.393446	-1.48123	0.01871
NC_051404.1	36916154	36954787	heat shock protein beta-1-like isoform X1	XP_037789789.1	0.957155	0.335691	2.21559	0.0236202
NC_051404.1	16558189	16570585	ubiquitin-associated domain-containing protein 2-like	XP_037789654.1	0.252261	0.215794	1.08017	5.98735e-08
NC_051404.1	2191361	2197505	uncharacterized protein LOC119584969	XP_037789493.1	0.669071	0.172585	1.16684	0.0156843
NC_051404.1	27547433	27662128	uncharacterized protein LOC119585149	XP_037789707.1	-0.20448	0.30367	1.07888	4.44579e-08
NC_051404.1	27744213	27744902	uncharacterized protein LOC119585150, partial	XP_037789709.1	-0.81584	0.0774667	-1.78067	0.000342484
NC_051405.1	47009629	47051961	apolipophorins-like	XP_037790549.1	-2.17656	0.0627719	-5.33207	1.234e-05
NC_051405.1	36370423	37232018	calmodulin-binding transcription activator 1-like	XP_037790435.1	-0.269166	0.181617	-1.09755	1.92552e-07
NC_051405.1	20924073	20937400	equilibrative nucleoside transporter 1-like	XP_037790302.1	0.649667	0.317308	2.29773	0.000362045
NC_051405.1	3296237	3328429	failed axon connections-like	XP_037790190.1	0.594159	0.00341554	1.63674	6.47975e-16
NC_051405.1	3294130	3328429	failed axon connections-like isoform X1	XP_027207535.1	0.513399	0.0256938	1.61038	2.47363e-12
NC_051405.1	1649671	1675942	fidgetin-like protein 1	XP_037790166.1	0.74108	0.107565	1.65104	0.000312708
NC_051405.1	29580869	29581645	histone H1-delta-like	XP_037790380.1	0.681681	0.0163516	1.37308	1.31965e-06
NC_051405.1	20666844	20675672	innexin inx2-like	XP_037790296.1	0.351106	0.31854	1.0412	0.00308556
NC_051405.1	37512861	37611119	L-lactate dehydrogenase-like	XP_037790451.1	0.599789	0.00460883	1.99039	5.11945e-21
NC_051405.1	37513240	37521204	L-lactate dehydrogenase-like isoform X1	XP_037790444.1	0.682375	0.00584979	2.20397	5.26542e-19
NC_051405.1	11708193	11878916	multiple epidermal growth factor-like domains protein 6	XP_037790215.1	6.277	0.000114006	3.42347	0.0398731
NC_051405.1	14497809	14505187	nischarin-like	XP_037790253.1	0.635465	0.130767	1.14903	0.00566075
NC_051405.1	35272793	35283996	PCNA-interacting partner-like	XP_037790420.1	0.842413	0.0433508	1.52039	0.000249163
NC_051405.1	45018948	45024982	probable G-protein coupled receptor AH9.1	XP_037790527.1	-0.631571	0.389441	-2.6181	0.00109164
NC_051405.1	18133166	18152613	prolyl 4-hydroxylase subunit alpha-2-like	XP_037790270.1	0.810127	0.1465	1.36194	0.0144202
NC_051405.1	825557	865708	putative ice-structuring glycoprotein-like	ROT61303.1	-1.13204	0.0536206	2.00762	2.59734e-05
NC_051405.1	19042772	19047740	putative U1 small nuclear ribonucleoprotein A	ROT85944.1	0.271293	0.141115	1.2579	6.41766e-12
NC_051405.1	46398767	46424581	ribonucleoside-diphosphate reductase subunit M2-like	XP_037790542.1	0.925769	0.00664647	2.06186	1.40279e-09
NC_051405.1	11959072	11967158	serine-rich adhesin for platelets-like	XP_037790220.1	-0.172774	0.689171	-1.00881	0.022073
NC_051405.1	39726632	39756392	solute carrier family 25 member 36-like	XP_037790460.1	-0.411742	0.139196	-1.17821	3.29912e-05
NC_051405.1	45706748	45714139	suppressor of cytokine signaling-2 like protein	ROT70943.1	0.397771	0.360259	1.71791	6.37604e-05
NC_051405.1	25072547	25115416	translation initiation factor IF-2-like	XP_037790359.1	0.835641	0.167511	2.10459	0.000376909
NC_051405.1	19043066	19045627	U1 small nuclear ribonucleoprotein A-like	XP_037790280.1	0.27276	0.135123	1.25528	4.38327e-12
NC_051405.1	1390933	1392725	uncharacterized protein LOC119573934	XP_037776965.1	3.51771	0.0137215	0.231383	0.877371
NC_051405.1	1696171	1700945	uncharacterized protein LOC119585573	XP_037790168.1	-0.0741892	0.88844	1.07052	0.0390442
NC_051405.1	22038563	23022260	uncharacterized protein LOC119585706	XP_037790312.1	-0.357826	0.228355	-1.60181	8.15588e-08
NC_051405.1	35286863	35291675	uncharacterized protein LOC119585779	XP_037790421.1	1.02755	9.01998e-05	1.68915	1.16471e-10
NC_051405.1	35294628	35299575	uncharacterized protein LOC119585780	XP_037790422.1	1.00927	3.66032e-05	1.66159	9.9725e-12
NC_051405.1	47018927	47183385	uncharacterized protein LOC119585891	XP_037790548.1	-2.28308	0.0410067	-5.14775	4.7141e-06
NC_051405.1	45025670	45035738	uncharacterized protein LOC119586087	XP_037790714.1	-0.263017	0.772079	-2.86219	0.00691536
NC_051406.1	18929773	18940069	antichymotrypsin-2-like	XP_037791271.1	-3.08295	5.84914e-06	-1.85645	0.00435717
NC_051406.1	4215210	4227076	ATP-dependent DNA helicase DDX11-like	XP_037791416.1	0.463314	0.10009	1.20311	1.57238e-05
NC_051406.1	44789697	44814172	BTB/POZ domain-containing protein 6-A-like	XP_037791208.1	1.82914	1.18841e-08	1.56549	1.09854e-06
NC_051406.1	5818661	5822305	chitin deacetylase 7-like	XP_037790757.1	0.092496	0.810414	2.18903	4.31933e-09
NC_051406.1	38672535	38721820	chitotriosidase-1-like	XP_037791145.1	-2.97172	0.000239156	-1.48071	0.050195
NC_051406.1	45935640	45943568	DNA mismatch repair protein Mlh1-like	XP_037791226.1	0.483552	0.30551	1.21613	0.00886287
NC_051406.1	4344860	4349523	dopamine N-acetyltransferase-like	XP_037790749.1	-0.841421	0.0269182	-1.88264	8.43366e-07
NC_051406.1	7388985	7403115	ETS-related transcription factor Elf-5-like isoform X1	XP_037790761.1	-2.17309	0.000126567	1.06616	0.0270922
NC_051406.1	22739289	22765358	golgin IMH1-like	XP_037790992.1	0.226176	0.685913	1.74629	0.00101842
NC_051406.1	12072577	12083986	hemocyanin F chain-like	XP_037790857.1	-0.104285	0.581643	1.04595	3.26602e-08
NC_051406.1	20828918	20829967	HMGBa	ADQ43366.1	0.475017	0.0974045	1.04814	0.000252352
NC_051406.1	31161724	31307050	hypothetical protein C7M84_008567	ROT73006.1	-0.101799	0.831588	-1.47792	0.00260514
NC_051406.1	38477857	38489004	leukocyte elastase inhibitor-like	XP_037791137.1	0.304202	0.712702	-3.62038	0.000329396
NC_051406.1	7984420	8028143	lymphocyte-specific helicase-like	XP_037790783.1	0.632341	0.017221	1.30816	6.09457e-07
NC_051406.1	45484264	45509552	protein CBFA2T3-like	XP_027227453.1	0.446517	0.452738	1.63461	0.0042041
NC_051406.1	8266321	8273334	protein MCM10 homolog	XP_037790796.1	0.452188	0.260075	1.26096	0.0014631
NC_051406.1	23128484	23134491	replication protein A 32 kDa subunit-like	XP_037791001.1	0.508075	0.0495054	1.37987	8.6213e-08
NC_051406.1	18884083	18895562	serine protease inhibitor 88Ea-like	XP_037791270.1	-2.88189	5.07021e-06	-1.69843	0.00611634
NC_051406.1	14854207	14863024	serine/threonine-protein kinase Nek4-like	XP_037790900.1	0.747445	0.191469	1.19305	0.0356839
NC_051406.1	12940431	12941750	SET domain-containing protein 9-like	XP_037790878.1	-0.173791	0.68703	-1.22905	0.00749844
NC_051406.1	1415314	1421459	SH2 domain-containing adapter protein F-like	XP_037080208.1	-0.503671	0.366042	-1.30991	0.0269099
NC_051406.1	44830946	44841110	tubulin-folding cofactor B-like	XP_037791209.1	0.599095	1.92882e-06	1.09867	7.5963e-19
NC_051406.1	40547521	40556563	uncharacterized protein DDB_G0286299-like	XP_027231694.1	0.843515	0.00924718	1.63707	3.59518e-07
NC_051406.1	8340385	8422286	uncharacterized protein LOC119586172 isoform X1	XP_037790799.1	2.15271	8.41481e-05	2.97507	4.53631e-08
NC_051406.1	12109689	12118328	uncharacterized protein LOC119586227	XP_037790858.1	-0.196478	0.61827	1.92435	6.09903e-07
NC_051406.1	12089738	12107049	uncharacterized protein LOC119586228	XP_037790859.1	0.128337	0.757164	1.25686	0.00181399
NC_051406.1	14288201	14291872	uncharacterized protein LOC119586253	XP_037790886.1	-0.775554	0.173449	1.92186	0.000157104
NC_051406.1	31161741	31199431	uncharacterized protein LOC119586422 isoform X1	XP_037791072.1	-0.00453365	0.992972	-1.4074	0.00858199
NC_051406.1	38052072	38060289	uncharacterized protein LOC119586462	XP_037791122.1	-0.140044	0.864177	2.81216	0.000554701
NC_051406.1	38100553	38114008	uncharacterized protein LOC119586464	XP_037791125.1	-0.39712	0.656167	2.92198	0.000538447
NC_051406.1	26866946	26881466	uncharacterized protein LOC119586632	XP_037791305.1	-1.12803	0.039932	-3.40415	4.22405e-07
NC_051407.1	2219328	2232047	acrosin-like	XP_037791425.1	-0.81151	0.20755	-1.4589	0.0305619
NC_051407.1	39472199	39472506	argonaute-3	AGC95229.1	1.33259	5.70578e-09	1.80916	1.7743e-15
NC_051407.1	44925409	44926294	calcium-activated potassium channel slowpoke-like isoform X1	XP_037791895.1	0.156605	0.581841	-1.15013	7.4913e-05
NC_051407.1	42051547	42055272	centromere protein K-like	XP_037791835.1	0.602214	0.0602651	1.26913	6.42863e-05
NC_051407.1	38250241	39068822	connectin-like	XP_037791803.1	-0.175771	0.653425	-1.11089	0.00550862
NC_051407.1	43606059	43619493	disks large-associated protein 5-like	XP_037791879.1	0.812841	0.00281076	1.26117	3.31706e-06
NC_051407.1	1364496	1385589	integrin alpha-PS1-like	XP_037792263.1	-0.284006	0.362233	-1.02062	0.00124414
NC_051407.1	27753750	27791270	protein argonaute-4-like	XP_037792241.1	1.67986	2.03431e-18	3.23202	6.10357e-65
NC_051407.1	24311934	24313715	protein C19orf12 homolog	XP_037791711.1	4.43318	2.21572e-16	5.79039	7.88778e-27
NC_051407.1	27766681	27772595	protein FAM200B-like	XP_037792066.1	1.48204	7.82831e-05	3.05917	3.08538e-17
NC_051407.1	27183095	27209429	receptor-type tyrosine-protein phosphatase S-like	XP_037792058.1	1.18518	0.0586566	1.34191	0.0311828
NC_051407.1	2146970	2163008	serine proteinase stubble-like	XP_037791473.1	-0.951819	0.00343819	-1.57566	3.01312e-06
NC_051407.1	15771162	15773405	trap	ROT81022.1	0.201058	0.266932	1.21787	1.63921e-11
NC_051407.1	757849	762798	UMP-CMP kinase 1-like isoform X1	XP_037791447.1	1.23485	0.00690271	1.67839	0.000191516
NC_051407.1	757289	764295	UMP-CMP kinase 2-like isoform X5	XP_037791451.1	0.854331	0.0410849	1.2748	0.00195804
NC_051407.1	15315443	15341039	uncharacterized protein LOC119586945	XP_037791606.1	1.13284	0.0291003	0.176322	0.73948
NC_051407.1	17557375	17563935	uncharacterized protein LOC119586968	XP_037791634.1	1.04343	0.00107857	0.541289	0.0916157
NC_051407.1	24429192	24429622	uncharacterized protein LOC119587039	XP_037791715.1	-0.70005	0.171831	-1.15102	0.0301525
NC_051407.1	25962207	25965503	uncharacterized protein LOC119587049	XP_037791725.1	-0.791819	0.0638983	1.03416	0.0118098
NC_051407.1	1456456	1473015	uncharacterized protein LOC119587632	XP_037792264.1	-0.148097	0.739839	-1.05159	0.0228669
NC_051407.1	24311934	24313715	viral responsive protein	AHN10846.1	4.43318	2.21572e-16	5.79039	7.88778e-27
NC_051408.1	37330506	37341072	borealin-like isoform X1	XP_037792626.1	0.351668	0.292955	1.23711	0.000203623
NC_051408.1	18610660	18616434	cGMP-dependent 3',5'-cyclic phosphodiesterase-like	XP_037792797.1	0.0513667	0.892138	-1.53054	0.000175941
NC_051408.1	38269792	38273411	chromosome transmission fidelity protein 8 homolog	XP_037792647.1	0.538501	0.366633	1.20335	0.0409559
NC_051408.1	37909108	37916438	death-associated inhibitor of apoptosis 1-like, partial	XP_037792861.1	0.823638	0.103194	1.33227	0.00756584
NC_051408.1	2542334	2548632	dystrophin-like	XP_037792328.1	0.754421	0.0512495	1.06139	0.0059153
NC_051408.1	30754928	30780344	hemolymph clottable protein-like	XP_037792838.1	-0.0563402	0.89868	-1.51758	0.000643384
NC_051408.1	30812041	30817752	nucleoporin Nup37-like	XP_037792563.1	0.370298	0.111376	1.07374	3.2519e-06
NC_051408.1	8204171	8215874	progranulin-like	XP_037792396.1	1.19688	5.15387e-12	2.17113	5.61005e-36
NC_051408.1	41146326	41165502	protein cycle-like isoform X1	XP_037792710.1	1.13674	0.0204825	0.657928	0.190358
NC_051408.1	41146326	41165502	protein cycle-like isoform X3	XP_037792713.1	1.13674	0.0204825	0.657928	0.190358
NC_051408.1	2966048	3056754	protein transport protein SEC31-like	XP_037792288.1	1.1751	0.0377612	1.36337	0.015178
NC_051408.1	34790495	34797243	S-phase kinase-associated protein 2-like	XP_037792596.1	0.745279	0.104927	1.56212	0.000571239
NC_051408.1	38600959	38610117	uncharacterized protein DDB_G0284671-like	XP_037792865.1	0.913254	0.0049912	2.09787	1.10113e-10
NC_051408.1	2785449	2794390	uncharacterized protein LOC119587679	XP_037792287.1	1.87756	1.04264e-09	1.7833	6.99289e-09
NC_051408.1	1046589	1076165	uncharacterized protein LOC119587694	XP_037792299.1	-0.3181	0.599184	1.25635	0.0378398
NC_051408.1	1153308	1155458	uncharacterized protein LOC119587697	XP_037792304.1	0.147928	0.585668	1.76375	2.94556e-11
NC_051408.1	2837396	2858532	uncharacterized protein LOC119587725 isoform X2	XP_037792336.1	2.06717	9.25391e-21	2.06338	1.08644e-20
NC_051408.1	2785289	2858532	uncharacterized protein LOC119587725 isoform X5	XP_037792339.1	2.06149	8.61388e-22	2.05021	1.43077e-21
NC_051408.1	16907171	16950004	uncharacterized protein LOC119587832	XP_037792463.1	0.357581	0.0181961	1.15388	1.5521e-14
NC_051408.1	42707637	42713714	uncharacterized protein LOC119588092	XP_037792729.1	0.487275	0.112725	1.14076	0.000184814
NC_051408.1	43590370	43592631	uncharacterized protein LOC119588098	XP_037792733.1	0.321319	0.305732	-1.69049	1.03813e-07
NC_051408.1	43894188	43900260	uncharacterized protein LOC119588099 isoform X1	XP_037792735.1	1.42616	0.0139892	3.65076	1.72403e-10
NC_051408.1	37175946	37176210	uncharacterized protein LOC119588230	XP_037792858.1	0.308073	0.556817	-1.65573	0.00347381
NC_051408.1	43909224	43912598	uncharacterized protein LOC119588323	XP_037792942.1	1.63482	0.0601578	3.84749	4.96888e-06
NC_051408.1	7023316	7035956	uracil-DNA glycosylase-like	XP_037792370.1	1.05869	0.0193603	2.00377	8.1476e-06
NC_051408.1	37167771	37168733	venom phosphodiesterase-like	XP_037792622.1	0.296637	0.363078	-1.77229	9.3576e-07
NC_051408.1	41105409	41113224	zygotic DNA replication licensing factor mcm3-like	XP_027225232.1	1.04251	0.0282107	2.62658	3.02876e-08
NC_051408.1	41105923	41113224	zygotic DNA replication licensing factor mcm3-like	XP_037792704.1	1.01274	0.0309403	2.62016	2.20421e-08
NC_051409.1	13571552	13573197	bifunctional purine biosynthesis protein ATIC-like	XP_037793172.1	0.321033	0.543792	1.79788	0.000598154
NC_051409.1	19901892	19926753	clustered mitochondria protein homolog	XP_037793208.1	-0.155443	0.691034	1.04134	0.00679134
NC_051409.1	24514895	24519424	delta-1-pyrroline-5-carboxylate synthase-like	XP_037793223.1	-2.06446	0.0458121	1.08175	0.271923
NC_051409.1	14327967	14339517	E3 ubiquitin-protein ligase listerin-like	XP_037793437.1	1.43633	0.000199661	0.882619	0.0225952
NC_051409.1	13273233	13281113	failed axon connections homolog	XP_037793161.1	-0.615157	0.00506434	-1.34584	2.5511e-09
NC_051409.1	13264602	13271842	failed axon connections homolog isoform X1	XP_037793157.1	0.337322	0.324811	1.214	0.000303208
NC_051409.1	13272669	13281113	failed axon connections homolog isoform X2	XP_037793160.1	-0.612176	0.00537015	-1.34584	2.7346e-09
NC_051409.1	10055842	10065136	gastrula zinc finger protein XlCGF7.1-like	XP_037793119.1	0.34689	0.654082	1.81582	0.0138146
NC_051409.1	13573466	13759633	hypothetical protein C7M84_005297	ROT76116.1	-0.327964	0.183751	-1.57431	6.03921e-09
NC_051409.1	9748264	9775936	hypothetical protein C7M84_017493	ROT64559.1	-0.436124	0.441835	1.35829	0.0127687
NC_051409.1	9799176	9840799	inositol hexakisphosphate and diphosphoinositol-pentakisphosphate kinase 2-like, partial	XP_037793413.1	1.3268	0.0254415	0.118318	0.849238
NC_051409.1	8901316	8924940	maltase-glucoamylase, intestinal-like, partial	XP_037793407.1	-0.420249	0.352602	1.19214	0.00736179
NC_051409.1	31241515	31279683	probable sodium/potassium/calcium exchanger CG1090 isoform X1	XP_037793288.1	0.510111	0.0830187	1.09833	0.000153958
NC_051409.1	31241515	31370739	probable sodium/potassium/calcium exchanger CG1090 isoform X2	XP_037793289.1	0.494406	0.0649637	1.05608	6.33736e-05
NC_051409.1	19616364	19623078	ribonucleoside-diphosphate reductase large subunit-like	XP_037786984.1	0.661741	0.108764	2.06394	5.16647e-07
NC_051409.1	34208558	34213766	serine/threonine-protein kinase 36-like	XP_037793298.1	-0.0840796	0.861522	-1.18495	0.0213311
NC_051409.1	13501475	13502386	small proline-rich protein 2D-like	XP_037793170.1	-0.345034	0.0649317	-1.76397	3.88762e-21
NC_051409.1	13509160	13509955	stylicin 1	QHD40388.1	-0.313179	0.136709	-2.05884	1.35343e-22
NC_051409.1	38286217	38293703	TIMELESS-interacting protein-like	XP_037793356.1	0.223264	0.59175	1.11698	0.00686672
NC_051409.1	20241911	20317167	transcription cofactor vestigial-like protein 4, partial	XP_027237945.1	-2.1254	1.31051e-05	-1.80996	0.000164357
NC_051409.1	21775826	21776863	uncharacterized protein LOC119585463	XP_037790040.1	1.9058	0.0181903	0.927984	0.264258
NC_051409.1	6510551	6512495	uncharacterized protein LOC119588519	XP_037793090.1	-0.364717	0.117274	-1.77832	1.63345e-12
NC_051409.1	6574438	6596528	uncharacterized protein LOC119588520	XP_037793092.1	0.0278086	0.940771	1.05605	0.0034045
NC_051409.1	10877716	10884683	uncharacterized protein LOC119588563	XP_037793131.1	0.205038	0.847176	3.3296	0.00064084
NC_051409.1	13284196	13289731	uncharacterized protein LOC119588593	XP_037793164.1	-0.411499	0.0813811	-1.48426	3.4946e-10
NC_051409.1	15091365	15106149	uncharacterized protein LOC119588622	XP_037793189.1	-0.508693	0.626782	2.35798	0.0145938
NC_051409.1	23356803	23360095	uncharacterized protein LOC119588653	XP_037793217.1	-0.690421	0.550446	4.19884	3.97931e-05
NC_051409.1	23633307	23637080	uncharacterized protein LOC119588654	XP_037793218.1	-0.255716	0.894052	6.27977	3.74079e-05
NC_051409.1	24062783	24066512	uncharacterized protein LOC119588660	XP_037793222.1	-0.299332	0.748429	4.73937	7.11698e-08
NC_051409.1	25052594	25053705	uncharacterized protein LOC119588668, partial	XP_037793232.1	-5.62652	0.0408643	-0.0495215	0.984578
NC_051409.1	26481825	26485285	uncharacterized protein LOC119588691	XP_037793255.1	0.523078	0.411053	2.27081	0.000126043
NC_051409.1	27230599	27334316	uncharacterized protein LOC119588702	XP_037793268.1	-0.168301	0.700554	-1.82943	0.000328034
NC_051409.1	36616268	36619066	uncharacterized protein LOC119588767	XP_037793334.1	-1.41393	0.0134263	-0.0220577	0.968341
NC_051409.1	36949032	36964316	uncharacterized protein LOC119588780 isoform X1	XP_037793350.1	-0.538219	0.0600182	-1.29634	8.05652e-06
NC_051409.1	38518310	38549446	uncharacterized protein LOC119588787	XP_037793361.1	1.38366	0.031318	3.71319	5.40074e-09
NC_051409.1	3127314	3130073	uncharacterized protein LOC119588979	XP_037793510.1	-0.519571	0.357606	-2.04302	0.000347513
NC_051409.1	6225723	6226624	uncharacterized protein LOC119588984	XP_037793514.1	-1.50962	0.0473318	2.09475	0.000528988
NC_051409.1	9118592	9121507	uncharacterized protein LOC119595330	XP_037800415.1	-1.33789	0.0758265	-3.02159	0.000129027
NC_051409.1	6479235	6490280	von Willebrand factor D and EGF domain-containing protein-like	XP_037793088.1	-0.0648199	0.80659	-1.02308	0.000111474
NC_051410.1	34794460	34803708	aminopeptidase N-like	XP_037798417.1	-1.23889	0.0493394	1.28861	0.0353239
NC_051410.1	40478848	40503096	aromatic-L-amino-acid decarboxylase-like	XP_037793821.1	-0.385679	0.618384	2.08976	0.00563817
NC_051410.1	10876518	10985551	band 7 protein AGAP004871-like	XP_037793552.1	-0.655362	0.119626	-1.63475	0.000130955
NC_051410.1	36949956	36982602	bestrophin-2-like	XP_037793739.1	-0.200546	0.571278	-1.82839	1.20083e-06
NC_051410.1	34938410	35489266	FK506-binding protein 5-like	XP_037793712.1	0.139589	0.712242	-1.0636	0.0089371
NC_051410.1	10139959	10188450	glutamate-gated chloride channel 3	ROT77249.1	-0.818288	0.019934	-1.42091	7.38337e-05
NC_051410.1	16277538	16287474	maltase-glucoamylase, intestinal-like	XP_037793579.1	-0.687612	0.47187	-2.37748	0.0137251
NC_051410.1	29663599	29664352	molt-inhibiting hormone-like	XP_037793630.1	-1.21751	0.508547	6.43405	6.06798e-06
NC_051410.1	12944046	13163665	multiple PDZ domain protein-like isoform X8	XP_027207926.1	3.64356	0.00355038	1.75051	0.163049
NC_051410.1	34282860	34298724	phosphatidylinositol polyphosphate 5-phosphatase type IV-like isoform X1	XP_037793680.1	-0.23542	0.225114	-1.1852	2.27991e-09
NC_051410.1	35578915	35593159	protein SPT2 homolog	XP_037793922.1	-0.218797	0.377408	-1.30373	1.44637e-07
NC_051410.1	43733272	43734222	retinoid-inducible serine carboxypeptidase-like	XP_037793957.1	-1.52902	0.182109	2.87866	0.00255714
NC_051410.1	43052975	43060745	sarcosine dehydrogenase, mitochondrial-like	XP_037793833.1	1.18	0.0370432	0.120609	0.831765
NC_051410.1	38847787	38910802	sodium- and chloride-dependent glycine transporter 1-like isoform X1	XP_037793766.1	0.314552	0.131629	1.03413	5.79939e-07
NC_051410.1	10876518	11876906	stomatin-like	XP_037774977.1	-0.63229	0.101478	-1.08636	0.00516426
NC_051410.1	30040586	30041791	tigger transposable element-derived protein 6-like	XP_037793642.1	0.307963	0.467083	1.08289	0.00877381
NC_051410.1	16828327	16861603	uncharacterized protein LOC119589083	XP_037793586.1	-0.279456	0.400831	1.79209	4.64571e-08
NC_051410.1	16098066	16099215	uncharacterized protein LOC119589434	XP_037793972.1	1.53556	0.00834705	1.70296	0.00331568
NC_051410.1	5204832	5206123	uncharacterized protein LOC119589508	XP_037794037.1	-0.671786	0.673632	3.41794	0.0195592
NC_051410.1	10038018	10070987	uncharacterized protein LOC119589519	XP_037794048.1	-0.591756	0.374093	-1.87539	0.00763994
NC_051410.1	10140011	10186845	uncharacterized protein LOC119589524	XP_037794053.1	-0.733059	0.0573378	-1.23698	0.0016027
NC_051410.1	17825068	17835753	Wnt4	ALO81627.1	-0.0742761	0.926645	-3.21408	0.0015302
NC_051411.1	41435102	41516161	alpha-N-acetylglucosaminidase-like	XP_037794910.1	-1.70992	0.00154301	-2.02369	0.000196998
NC_051411.1	41016881	41031756	alpha-N-acetylglucosaminidase-like, partial	XP_037794902.1	-0.927394	0.111106	-1.26865	0.0330629
NC_051411.1	19580508	19598964	apolipoprotein D-like	XP_037794250.1	0.601894	0.291551	1.28756	0.0209396
NC_051411.1	35088058	35153058	cartilage oligomeric matrix protein-like	XP_037794818.1	0.378534	0.354666	-1.28281	0.00210061
NC_051411.1	43417121	43465146	cytochrome P450 3A29-like	XP_037794917.1	1.59577	0.0403962	1.37967	0.0771056
NC_051411.1	10511618	10518316	DNA repair and recombination protein RAD54-like	XP_037794479.1	0.684586	0.0708314	1.25185	0.000852487
NC_051411.1	10483575	10487322	hypothetical protein C7M84_009410	ROT72220.1	0.20347	0.591432	1.55216	2.92113e-05
NC_051411.1	42627459	42633752	hypothetical protein C7M84_017070	ROT64980.1	0.316771	0.531457	1.23544	0.0107379
NC_051411.1	38803106	38829089	kinesin-like protein KIF14	XP_037794862.1	0.831567	0.0241138	1.20368	0.00104396
NC_051411.1	11570792	11597389	liprin-alpha-like	XP_037794512.1	-0.329476	0.479968	-2.31231	2.67582e-05
NC_051411.1	38980694	38986552	lysophospholipase-like protein 1	XP_037794867.1	0.708384	0.00154623	1.11166	5.17097e-07
NC_051411.1	37742282	37745110	lysosome membrane protein 2-like	XP_037794827.1	1.60288	0.0122619	3.88584	7.86394e-10
NC_051411.1	17955436	17958680	mitochondrial enolase superfamily member 1-like, partial	XP_037798818.1	-0.609329	0.0590702	-1.1148	0.000655339
NC_051411.1	28441500	28583870	protein artichoke-like	XP_037794713.1	1.56347	0.00378563	0.273384	0.627146
NC_051411.1	20454784	20547714	protein fork head-like, partial	XP_037794608.1	0.754604	0.142805	1.40232	0.0051222
NC_051411.1	11570792	11614230	putative kazrin-A isoform X7	ROT76198.1	-0.307982	0.505178	-2.31223	2.40123e-05
NC_051411.1	39829220	39840254	serine/threonine-protein phosphatase 6 regulatory ankyrin repeat subunit A-like	XP_037794879.1	-4.49617	2.08091e-08	-4.88316	4.65878e-09
NC_051411.1	43366713	43367167	spidroin-2-like	XP_037804805.1	2.25765	0.0293029	1.91766	0.0656069
NC_051411.1	40050366	40619636	syntaxin-binding protein 5-like isoform X1	XP_037794885.1	-0.854476	0.000570154	-1.59499	1.374e-10
NC_051411.1	38762161	38781533	tigger transposable element-derived protein 1-like isoform X2	XP_037794860.1	-0.599639	0.0897275	-1.1493	0.0011715
NC_051411.1	38762161	38780166	tigger transposable element-derived protein 6-like isoform X1	XP_037794859.1	-0.601135	0.0887421	-1.1493	0.00116362
NC_051411.1	10502805	10504873	uncharacterized protein LOC113811209	XP_027218691.1	0.961133	0.0289958	2.139	6.13599e-07
NC_051411.1	41317518	41324115	uncharacterized protein LOC119568291	XP_037772676.1	0.451102	0.45463	3.48767	1.33323e-09
NC_051411.1	31418337	31419936	uncharacterized protein LOC119578991	XP_037782610.1	-0.192273	0.629579	-1.07652	0.00801733
NC_051411.1	42171629	42177791	uncharacterized protein LOC119583019	XP_037787460.1	1.86755	0.0509828	2.63886	0.00577034
NC_051411.1	19556794	19558536	uncharacterized protein LOC119589610	XP_037794134.1	-0.688658	0.160957	-1.10108	0.0303987
NC_051411.1	41507974	41513321	uncharacterized protein LOC119589704	XP_037794216.1	-1.88811	0.0129392	-2.02888	0.00785349
NC_051411.1	19788842	19791375	uncharacterized protein LOC119589792	XP_037794290.1	-0.360658	0.199237	-1.06702	0.000190043
NC_051411.1	1029369	1035150	uncharacterized protein LOC119589821	XP_037794321.1	-1.72648	0.0456451	-1.48241	0.0847102
NC_051411.1	1189004	1204605	uncharacterized protein LOC119589831	XP_037794342.1	1.13174	0.0271074	0.812382	0.115008
NC_051411.1	1301467	1307113	uncharacterized protein LOC119589839	XP_037794356.1	-1.30574	0.0276836	0.143365	0.803521
NC_051411.1	10491569	10502433	uncharacterized protein LOC119589906 isoform X1	XP_037794477.1	0.491551	0.0760845	1.67242	5.12982e-10
NC_051411.1	11377872	11408315	uncharacterized protein LOC119589919 isoform X1	XP_037794500.1	0.229558	0.376091	1.14529	9.93971e-06
NC_051411.1	11389058	11396140	uncharacterized protein LOC119589921	XP_037794507.1	0.664452	0.117692	1.8949	7.96271e-06
NC_051411.1	17877409	17886466	uncharacterized protein LOC119589965	XP_037794582.1	-0.351842	0.198426	1.53069	1.32475e-08
NC_051411.1	23927830	23930069	uncharacterized protein LOC119590016 isoform X2	XP_037794655.1	-1.10499	0.0253454	-0.391567	0.42119
NC_051411.1	10104451	10114485	uncharacterized protein LOC119598356	XP_037803935.1	0.667327	0.15848	1.13962	0.0159097
NC_051411.1	21214955	21433142	voltage-gated potassium channel subunit beta-2-like isoform X9	XP_037794620.1	0.153555	0.657494	-1.15287	0.00252604
NC_051412.1	19641656	19647176	ASTA_PENMORecName: Full=Astakine Flags: Precursor	Q56R10.1	-2.84306	0.00107842	-2.96169	0.000660246
NC_051412.1	19645467	19647176	astakine isoform X1	XP_037795265.1	-2.84385	0.00105249	-2.96015	0.000649551
NC_051412.1	24228301	24242824	BAG family molecular chaperone regulator 1-like isoform X1	XP_037795311.1	1.10586	0.00132746	2.11664	2.00065e-10
NC_051412.1	20705070	20713490	beta-1,4-mannosyltransferase egh-like	XP_037795289.1	0.346078	0.549863	1.13113	0.0495461
NC_051412.1	20350894	20404808	clavesin-2-like	XP_037795276.1	-0.342325	0.17136	-1.14111	5.36677e-06
NC_051412.1	25373480	25382296	crossover junction endonuclease MUS81-like	XP_037795336.1	0.673606	0.159645	1.528	0.00122557
NC_051412.1	2415638	2420144	dentin sialophosphoprotein-like	XP_037795109.1	0.779322	0.0279738	1.40511	6.72141e-05
NC_051412.1	20430441	20433872	endoplasmic reticulum chaperone BiP	XP_037795279.1	-0.0047141	0.977448	1.25123	6.07864e-14
NC_051412.1	40122266	40123145	enhancer of split mbeta protein-like	XP_037795550.1	-1.55041	0.0184299	0.884595	0.139262
NC_051412.1	29259478	29286301	hypothetical protein C7M84_003977	ROT77362.1	2.48169	0.00078802	3.56139	1.26115e-06
NC_051412.1	15200274	15234104	hypothetical protein C7M84_005328, partial	ROT76081.1	0.318847	0.214431	1.86104	2.3934e-13
NC_051412.1	24088916	24098190	intraflagellar transport protein 74 homolog	XP_037795044.1	0.923773	0.00469695	1.15049	0.000368272
NC_051412.1	11247123	11249592	lysozyme C	XP_037795167.1	0.106462	0.69161	1.77857	3.4184e-11
NC_051412.1	13309289	13312434	lysozyme C-like	XP_037794953.1	0.803748	0.0075298	2.44142	4.60307e-16
NC_051412.1	11254473	11261394	lysozyme C-like isoform X2	XP_037795170.1	0.299653	0.551847	2.2661	2.81849e-06
NC_051412.1	37139671	37153929	nuclear pore complex protein Nup85-like	XP_037795512.1	0.232316	0.334167	1.12981	2.27149e-06
NC_051412.1	2665193	2667515	probable E3 ubiquitin-protein ligase MGRN1 isoform X4	XP_037795119.1	-0.462076	0.216801	-1.2817	0.000923658
NC_051412.1	35269845	35290884	probable G-protein coupled receptor Mth-like 3	XP_037795469.1	0.448758	0.505255	1.32735	0.0461266
NC_051412.1	37768992	37801384	RNA-binding protein 25-like	XP_037795094.1	2.18748	0.0790897	3.79434	0.0020613
NC_051412.1	22748971	22753952	serine/threonine-protein kinase pim-1-like	XP_037795307.1	-0.0380993	0.951026	1.86698	0.00261086
NC_051412.1	15201860	15234071	uncharacterized protein KIAA0513-like	XP_037795217.1	0.285957	0.278137	1.916	1.86694e-13
NC_051412.1	35269863	35291319	uncharacterized protein LOC113801133	XP_027207748.1	0.594533	0.327173	1.44381	0.0160701
NC_051412.1	22222966	22224160	uncharacterized protein LOC119570728	XP_037774287.1	-0.192027	0.808344	3.72564	2.41396e-06
NC_051412.1	31418156	31420637	uncharacterized protein LOC119576015	XP_037779471.1	1.19137	0.0111151	-0.309007	0.527123
NC_051412.1	524938	526032	uncharacterized protein LOC119585062	XP_037789607.1	0.2743	0.461294	-1.29913	0.00122573
NC_051412.1	2686015	2703637	uncharacterized protein LOC119590331	XP_037794932.1	0.320634	0.347321	1.19711	0.000371462
NC_051412.1	2736929	2739377	uncharacterized protein LOC119590332	XP_037794933.1	0.121111	0.797407	1.22849	0.00796369
NC_051412.1	37800954	37810994	uncharacterized protein LOC119590519	XP_037795096.1	0.571241	0.310956	1.6984	0.00184968
NC_051412.1	14637313	14648610	uncharacterized protein LOC119590603	XP_037795209.1	0.398573	0.103245	1.17415	1.31734e-06
NC_051412.1	25388849	25397982	uncharacterized protein LOC119590720	XP_037795337.1	0.650503	0.0234529	1.57988	2.52445e-08
NC_051412.1	29259478	29286295	uncharacterized protein LOC119590754	XP_037795391.1	2.48169	0.00078802	3.56139	1.26115e-06
NC_051412.1	36965171	36972322	uncharacterized protein LOC119590826	XP_037795508.1	0.571328	0.079744	1.36404	1.97443e-05
NC_051412.1	37820927	37826286	uncharacterized protein LOC119590838	XP_037795524.1	0.935388	0.0307249	1.74549	3.84926e-05
NC_051413.1	38999578	39033024	allatostatin-like	XP_037796268.1	-4.77511	0.0418885	-3.93086	0.088226
NC_051413.1	27726017	27732128	beta-ureidopropionase-like	XP_037795771.1	0.268231	0.206474	-1.2446	8.17672e-09
NC_051413.1	27677522	27686023	beta-ureidopropionase-like	XP_037796122.1	0.273787	0.172602	-1.12479	2.45589e-08
NC_051413.1	19428461	19429021	bile salt-activated lipase-like	XP_037780324.1	-0.690826	0.355703	1.77842	0.0142994
NC_051413.1	26135496	26144877	chondroitin sulfate N-acetylgalactosaminyltransferase 2-like	XP_037795766.1	1.77112	0.0252032	2.10277	0.00765996
NC_051413.1	10391645	10420138	chorion peroxidase-like	XP_037796030.1	3.65667	0.0192268	5.2689	0.000688309
NC_051413.1	19984288	20083812	dipeptidase 1-like, partial	XP_037796084.1	0.604356	0.0200893	1.1573	7.02869e-06
NC_051413.1	12557880	12566519	DNA primase small subunit-like	XP_037796036.1	0.603913	0.122142	1.5916	4.16627e-05
NC_051413.1	4914979	4920740	elongation of very long chain fatty acids protein 4-like	XP_037795965.1	-0.0585176	0.873315	1.17114	0.000794797
NC_051413.1	4660520	4732110	epidermal growth factor receptor-like	XP_037795958.1	-0.0277113	0.948483	-1.63136	0.000361117
NC_051413.1	30709742	30723586	ethanolamine-phosphate cytidylyltransferase-like	XP_037796158.1	0.194157	0.428205	1.18792	9.7159e-07
NC_051413.1	4893195	4902332	N-acetyltransferase ESCO2-like	XP_037795963.1	0.700064	0.0932067	1.68729	4.60341e-05
NC_051413.1	5993022	5998417	presequence protease, mitochondrial-like	XP_037795987.1	0.593427	0.000495645	1.0653	3.512e-10
NC_051413.1	31183600	31194067	probable serine racemase isoform X1	XP_037796163.1	0.769502	0.0487694	1.37197	0.000365073
NC_051413.1	467803	469671	putative protein transport protein Sec61 subunit beta	ROT73537.1	0.098951	0.619348	1.43976	4.53003e-13
NC_051413.1	1383336	1457550	rho-related BTB domain-containing protein 1-like	XP_037795912.1	0.323543	0.426194	-1.09725	0.00850008
NC_051413.1	25870408	25873058	swi5-dependent recombination DNA repair protein 1 homolog	XP_037795632.1	0.745162	0.198377	1.11971	0.0495213
NC_051413.1	4115111	4122163	techylectin-5A-like	XP_037795949.1	0.40153	0.522839	1.31788	0.0337316
NC_051413.1	18207303	18229773	tetratricopeptide repeat protein 37-like	XP_037796073.1	0.625482	8.96031e-05	1.06262	2.62983e-11
NC_051413.1	402102	415132	uncharacterized protein LOC119591242	XP_037795876.1	0.710276	0.00836464	1.50946	1.65937e-08
NC_051413.1	7204398	7206222	uncharacterized protein LOC119591340	XP_037796002.1	1.94459	0.00286831	5.65881	1.87416e-19
NC_051413.1	15378689	15404084	uncharacterized protein LOC119591376	XP_037796046.1	0.153747	0.594018	1.06551	0.000111605
NC_051413.1	35758039	35767782	uncharacterized protein LOC119591568	XP_037796258.1	-0.624525	0.0175995	-1.03843	7.97555e-05
NC_051414.1	24335405	24376169	beta-hexosaminidase subunit beta-like	XP_037796780.1	-0.00557549	0.985037	1.22477	2.35625e-05
NC_051414.1	22204586	22312372	carbohydrate sulfotransferase 1-like	XP_037796733.1	0.11909	0.731932	-1.14471	0.00227739
NC_051414.1	26415601	26422214	CASP8 and FADD-like apoptosis regulator isoform X1	XP_037796838.1	0.777367	7.1124e-05	1.19158	1.11572e-09
NC_051414.1	26415304	26422214	caspase-2-like isoform X2	XP_037796839.1	0.779463	7.4244e-05	1.20875	7.88418e-10
NC_051414.1	14526138	14532262	centrosomal protein of 19 kDa-like	XP_037796433.1	0.314726	0.607629	1.25157	0.0364632
NC_051414.1	14474013	14480450	centrosomal protein of 19 kDa-like isoform X2	XP_037796329.1	0.332336	0.535341	1.24014	0.0172677
NC_051414.1	11141413	11142153	E3 ubiquitin-protein ligase DTX1-like	XP_037796323.1	0.366803	0.501134	1.14112	0.028739
NC_051414.1	22961091	22979187	exonuclease 1-like	XP_037796753.1	0.219936	0.555403	1.01451	0.00591131
NC_051414.1	9272844	9278127	galactoside alpha-(1,2)-fucosyltransferase 2-like	XP_037796618.1	0.963568	0.106921	1.6437	0.00571411
NC_051414.1	14952054	14958718	glypican-4-like	XP_037796683.1	0.401149	0.387345	1.44577	0.00106943
NC_051414.1	34076023	34077831	high mobility group nucleosome-binding domain-containing protein 5-like, partial	XP_037796955.1	0.0472892	0.913843	-1.1674	0.00985172
NC_051414.1	29766755	29887112	large neutral amino acids transporter small subunit 2-like	XP_037796877.1	0.0642278	0.739689	1.00695	1.20667e-07
NC_051414.1	1140383	1144371	methylated-DNA--protein-cysteine methyltransferase-like	XP_037796549.1	1.26636	0.00431759	1.90472	1.22336e-05
NC_051414.1	20156697	20161899	microfibril-associated glycoprotein 4-like isoform X1	XP_037796698.1	-0.206925	0.700277	-1.59051	0.00476762
NC_051414.1	20156642	20161899	microfibril-associated glycoprotein 4-like isoform X2	XP_037796699.1	-0.206925	0.700277	-1.59051	0.00476762
NC_051414.1	22854558	22875740	mpv17-like protein	XP_037796750.1	-0.384394	0.152408	-1.00299	0.000253448
NC_051414.1	35925452	35931054	myb-like protein X isoform X2	XP_027234041.1	0.335175	0.420006	1.10756	0.00691631
NC_051414.1	20181009	20189768	platelet-activating factor acetylhydrolase-like isoform X1	XP_037796702.1	0.155022	0.728453	1.15584	0.00752079
NC_051414.1	20181008	20189850	platelet-activating factor acetylhydrolase-like isoform X2	XP_037796703.1	0.155022	0.728453	1.15584	0.00752079
NC_051414.1	22513847	22524410	prestin-like	XP_037796743.1	-0.734947	0.0171598	-1.24579	8.35353e-05
NC_051414.1	107	4247	proliferating cell nuclear antigen	AEJ89927.1	0.911795	0.0139367	2.42278	4.75918e-11
NC_051414.1	33351907	33364388	replication factor C subunit 5-like	XP_037796940.1	-0.0123472	0.963396	1.22662	3.55024e-06
NC_051414.1	13890774	13899018	Translocon-associated protein subunit alpha	ROT81927.1	0.0480641	0.764675	1.10694	4.94751e-12
NC_051414.1	10397631	10513340	uncharacterized protein LOC113806028 isoform X4	XP_027212927.1	-0.620969	0.00123646	-1.58625	1.8744e-16
NC_051414.1	33110829	33124064	uncharacterized protein LOC119592179	XP_037796937.1	-0.0868472	0.804803	-1.99004	3.21513e-08
NC_051414.1	33590143	33596145	uncharacterized protein LOC119592188	XP_037796946.1	-0.401295	0.352565	-1.31704	0.0026051
NC_051414.1	26305656	26323295	zinc finger protein 346-like	XP_037796833.1	1.22366	0.00662052	1.04739	0.0207207
NC_051414.1	26299039	26304349	zinc finger RNA-binding protein-like isoform X1	XP_037796829.1	-1.53244	9.63655e-05	-2.81621	1.88658e-12
NC_051415.1	15422285	15424452	ADP-ribosylation factor-like protein 16	XP_027220596.1	-0.242645	0.310571	-1.26067	9.18903e-07
NC_051415.1	29149697	29160077	aldehyde dehydrogenase, dimeric NADP-preferring-like	XP_037797528.1	-4.97127	0.0052136	-2.33116	0.169996
NC_051415.1	18478872	18523698	alpha-1-macroglobulin-like, partial	XP_037797121.1	1.34398	0.0338051	1.16368	0.0673436
NC_051415.1	18586760	18617175	alpha-2-macroglobulin-like	XP_037797414.1	1.43183	0.0559096	2.06146	0.00482761
NC_051415.1	17501760	17506885	alpha-amylase-like	XP_037797387.1	-1.12461	0.00476611	-2.71053	1.44683e-11
NC_051415.1	13909364	13918449	CDGSH iron-sulfur domain-containing protein 2 homolog	XP_037797318.1	0.631705	0.0105288	1.24955	2.18694e-07
NC_051415.1	17215073	17230520	cytokine receptor-like	XP_037797373.1	-0.0742456	0.907985	4.50398	2.44316e-14
NC_051415.1	15040042	15045571	fibrinogen C domain-containing protein 1-like	XP_037797339.1	0.155369	0.751991	1.12162	0.0208189
NC_051415.1	29741126	29746253	glycoprotein-N-acetylgalactosamine 3-beta-galactosyltransferase 1-like	XP_027232067.1	0.0093904	0.98541	-2.31111	0.000109325
NC_051415.1	29741743	29746249	glycoprotein-N-acetylgalactosamine 3-beta-galactosyltransferase 1-like, partial	XP_037797149.1	0.0308043	0.958756	-2.52612	0.000301687
NC_051415.1	23265951	23267875	heat shock protein 67B1-like	XP_037797487.1	0.018273	0.977006	1.21731	0.0455608
NC_051415.1	18451442	18453649	lactoylglutathione lyase-like isoform X1	XP_037797411.1	-1.10314	0.00509113	-0.0174486	0.962637
NC_051415.1	17594159	17600633	monocarboxylate transporter 12-B-like	XP_037797390.1	0.497829	0.322571	1.042	0.0361093
NC_051415.1	3960751	3987954	phosphatidylinositol 4-kinase beta-like	XP_037797227.1	0.115951	0.851783	1.40421	0.0235414
NC_051415.1	29755223	29760739	probable inactive 1-aminocyclopropane-1-carboxylate synthase-like protein 2	XP_037797537.1	-1.21985	0.0164577	3.08701	6.29772e-11
NC_051415.1	4552532	4563480	RNA 3'-terminal phosphate cyclase-like	XP_037797241.1	0.387644	0.0312145	1.15742	9.1951e-11
NC_051415.1	34081368	34155614	secreted frizzled-related protein 5-like	XP_027222840.1	-0.913178	5.78158e-05	-1.23746	5.67935e-08
NC_051415.1	23336637	23405060	serine/arginine repetitive matrix protein 2-like	XP_037797489.1	-0.0714756	0.863028	-1.27381	0.00253509
NC_051415.1	22165960	22168390	trypsin-2-like	XP_037797458.1	0.118952	0.782512	1.28818	0.00248344
NC_051415.1	3667253	3699433	uncharacterized protein LOC119592462	XP_037797214.1	0.444003	0.474106	1.98496	0.00105152
NC_051415.1	14652507	14659085	uncharacterized protein LOC119592539	XP_037797331.1	0.177985	0.812521	2.11282	0.00342009
NC_051415.1	14663283	14665113	uncharacterized protein LOC119592540	XP_037797333.1	-0.497867	0.334565	1.02917	0.0368163
NC_051415.1	17175226	17197375	uncharacterized protein LOC119592567	XP_037797372.1	0.286376	0.784668	3.33801	0.000591421
NC_051415.1	18067914	18390768	uncharacterized protein LOC119592598	XP_037797409.1	-5.48617	0.0340943	-2.27851	0.354979
NC_051415.1	31979777	31990895	uncharacterized protein LOC119592714	XP_037797576.1	-2.86452	0.028076	-1.90843	0.132122
NC_051415.1	19977237	20086179	villin-1-like	XP_037797126.1	-2.19765	0.022895	-0.780885	0.402478
NC_051416.1	13320507	13479214	ankyrin repeat domain-containing protein 11-like	XP_037797871.1	-0.87236	0.0811114	-1.27152	0.0117407
NC_051416.1	24371143	24379595	cell division control protein 6 homolog	XP_037798019.1	0.570623	0.0232136	1.78518	1.87805e-13
NC_051416.1	32799575	32805040	cuticle protein CP1158-like	XP_037798094.1	-3.95265	0.0332395	0.411591	0.794166
NC_051416.1	30553710	30684677	muscle calcium channel subunit alpha-1-like	XP_037797770.1	-0.0684218	0.814562	-1.75957	1.56568e-08
NC_051416.1	4517384	4537601	protein scarlet-like	XP_037797831.1	2.32717	0.0474031	4.7717	2.60312e-05
NC_051416.1	11357011	11552964	putative tyrosine-protein phosphatase non-receptor type 4 isoform X4	ROT76426.1	1.04642	0.12822	1.43012	0.035147
NC_051416.1	3114511	3138611	sulfide:quinone oxidoreductase, mitochondrial-like	XP_027236478.1	-0.126813	0.771694	3.30132	2.11599e-15
NC_051416.1	3130029	3138611	sulfide:quinone oxidoreductase, mitochondrial-like	XP_037797805.1	0.310766	0.587692	3.96023	1.95509e-13
NC_051416.1	12967501	12969093	uncharacterized protein LOC113827649	XP_027236349.1	1.50548	0.0149766	1.17946	0.0587748
NC_051416.1	1737523	1738927	uncharacterized protein LOC119592972	XP_037797786.1	-0.395124	0.413927	-1.1481	0.0207835
NC_051416.1	12904289	12948076	uncharacterized protein LOC119593038	XP_037797865.1	-1.80363	0.0347024	-1.14121	0.178059
NC_051416.1	18273088	18502806	uncharacterized protein LOC119593059	XP_037797892.1	-0.340348	0.0488439	-1.03114	2.69837e-09
NC_051417.1	20690116	20710717	adhesive plaque matrix protein-like, partial	XP_037798475.1	0.189484	0.697212	-1.17122	0.02375
NC_051417.1	20712149	20738262	aquaporin-11-like isoform X1	XP_037798613.1	0.0417209	0.900827	-1.22555	0.000463793
NC_051417.1	20710323	20739741	aquaporin-11-like isoform X2	XP_037798614.1	0.0549005	0.858479	-1.28005	5.8247e-05
NC_051417.1	8130752	8137727	cell division cycle 2	AHA11059.1	0.767322	0.0222139	1.58976	2.10149e-06
NC_051417.1	5558858	5567665	citron Rho-interacting kinase-like	XP_037798232.1	0.697387	0.0329928	1.37002	2.52273e-05
NC_051417.1	9055462	9072276	coagulation factor IX-like	XP_037798354.1	-0.460153	0.00025686	-1.40643	8.02786e-29
NC_051417.1	34984155	34988167	cuticle protein CP1499-like	XP_037798190.1	-1.25356	0.0962191	-1.75847	0.0215419
NC_051417.1	17862164	17863632	cyclic AMP-dependent transcription factor ATF-5-like	XP_037798570.1	-0.566063	0.122626	3.16943	5.06345e-22
NC_051417.1	35872126	35883544	cytochrome P450 3A30-like	XP_037798812.1	-0.448127	0.00212741	-1.06403	1.31363e-12
NC_051417.1	4121607	4142815	DNA repair and recombination protein RAD54B-like	XP_037798224.1	0.839514	0.031581	1.86642	1.15237e-06
NC_051417.1	10879962	10886727	GTP cyclohydrolase 1-like	XP_037798375.1	-0.337784	0.621669	1.80085	0.00343904
NC_051417.1	18138645	18185423	nicotinamide phosphoribosyltransferase-like isoform X1	XP_037798587.1	0.961755	0.0056929	1.23652	0.00036832
NC_051417.1	5559146	5561513	spindle and kinetochore-associated protein 1-like	XP_037798410.1	0.942879	0.0111672	1.82374	7.34879e-07
NC_051417.1	18020218	18030730	transcription factor AP-1-like isoform X1	XP_037798581.1	1.91144	2.92321e-09	2.70264	1.00179e-17
NC_051417.1	18020218	18031248	transcription factor AP-1-like isoform X2	XP_037798582.1	1.91143	2.95898e-09	2.70708	9.03367e-18
NC_051417.1	8081971	8092811	transcription factor GAGA-like	XP_037798327.1	-0.33542	0.413366	-1.11232	0.00890208
NC_051417.1	7315492	7330132	translocon-associated protein subunit gamma-like	XP_027232600.1	-0.0539135	0.733486	1.05366	2.47626e-11
NC_051417.1	7315492	7330132	translocon-associated protein subunit gamma-like	XP_037798267.1	-0.0539135	0.733486	1.05366	2.47626e-11
NC_051417.1	6035695	6036444	uncharacterized protein F12A10.7-like	XP_027229926.1	-1.40348	0.139691	2.46829	0.0045007
NC_051417.1	32872900	32893300	uncharacterized protein LOC113814002	XP_027221879.1	-0.24396	0.496885	-1.02044	0.00538067
NC_051417.1	17988410	17989952	uncharacterized protein LOC119593287	XP_037798144.1	1.18884	0.0549922	2.79567	2.38085e-06
NC_051417.1	3216274	3229195	uncharacterized protein LOC119593357	XP_037798210.1	-0.261872	0.330421	1.14941	1.868e-05
NC_051417.1	17849286	17855494	uncharacterized protein LOC119593684	XP_037798569.1	1.9529	7.54571e-05	4.15307	2.31084e-18
NC_051417.1	28012075	28027887	uncharacterized protein LOC119593781	XP_037798732.1	-1.20946	0.0459078	-2.28973	0.000238715
NC_051417.1	32875128	32893300	uncharacterized protein LOC119593826	XP_037798783.1	-0.298451	0.443109	-1.08611	0.00638346
NC_051418.1	20734306	20753029	4-hydroxyphenylpyruvate dioxygenase-like	XP_037799122.1	0.0181972	0.984418	3.58516	2.85338e-05
NC_051418.1	31935732	31948819	adenylosuccinate synthetase isozyme 1 B-like	XP_037799382.1	0.320256	0.133603	1.09019	2.9083e-07
NC_051418.1	11274428	11280791	balbiani ring protein 3-like	XP_037798983.1	-0.354278	0.349831	1.27388	0.000733472
NC_051418.1	10284345	10298860	CRAL-TRIO domain-containing protein C3H8.02-like	XP_037798948.1	0.179161	0.739069	-1.91217	0.000708854
NC_051418.1	15725966	15729804	DIS3-like exonuclease 2	XP_037799265.1	1.1948	2.04987e-12	0.832448	9.79658e-07
NC_051418.1	14903426	14905831	DNA repair protein complementing XP-C cells homolog	XP_037799035.1	-0.0561795	0.830246	-1.16808	3.8914e-05
NC_051418.1	2571654	2572994	hypothetical protein C7M84_010912	ROT70793.1	0.256431	0.710273	1.83988	0.00723701
NC_051418.1	15335996	15340174	major facilitator superfamily domain-containing protein 6-like	XP_037799061.1	0.660498	0.0770861	2.58729	1.00081e-12
NC_051418.1	16784806	16796974	masquerade-like serine proteinase-like protein 3	ACP19563.1	-0.283668	0.238566	-1.64407	8.52781e-12
NC_051418.1	11945491	11970240	nucleoprotein TPR-like	XP_037799003.1	-0.106133	0.818603	-1.02279	0.0317764
NC_051418.1	11304183	11304482	putative gamma-glutamylcyclotransferase CG2811 isoform X1	XP_027237081.1	0.177279	0.714045	1.69795	0.000222347
NC_051418.1	17170358	17175326	queuosine salvage protein-like	XP_037799096.1	0.748687	0.0580517	1.08261	0.00552228
NC_051418.1	18106118	18127141	sacsin-like	XP_037799110.1	0.671523	1.05994e-05	1.20556	2.59929e-15
NC_051418.1	16988058	17163478	sialin-like	XP_037799092.1	0.19045	0.581377	3.67917	2.3997e-27
NC_051418.1	25207549	25221147	testis-expressed protein 2-like	XP_037799181.1	1.27703	1.66542e-06	1.30903	8.84474e-07
NC_051418.1	11298934	11303209	thiopurine S-methyltransferase-like	XP_037798985.1	0.239518	0.416654	1.49397	1.85752e-07
NC_051418.1	11294335	11298296	thiopurine S-methyltransferase-like isoform X1	XP_037798986.1	0.179863	0.523508	1.62144	1.73853e-09
NC_051418.1	33329860	33330437	uncharacterized protein LOC119593928	XP_037798873.1	-2.03607	0.00260548	-1.55819	0.0203444
NC_051418.1	10656102	10710310	uncharacterized protein LOC119594008	XP_037798964.1	-0.348269	0.486569	-1.14183	0.0283395
NC_051418.1	11069428	11077357	uncharacterized protein LOC119594023	XP_037798980.1	-0.559604	0.0136472	-3.45615	1.15577e-29
NC_051418.1	11933047	11936938	uncharacterized protein LOC119594042 isoform X1	XP_037799000.1	-0.149214	0.653582	-1.29383	0.000114745
NC_051418.1	17055336	17056751	uncharacterized protein LOC119594109	XP_037799094.1	0.168365	0.650714	4.42157	3.36106e-35
NC_051418.1	26153283	26160412	uncharacterized protein LOC119594192	XP_037799188.1	0.648475	0.0308965	1.04014	0.000446066
NC_051418.1	15579996	15729802	uncharacterized protein LOC119594272	XP_037799264.1	1.26385	4.87304e-16	0.837309	7.71521e-08
NC_051418.1	33396622	33397217	uncharacterized protein LOC119594416	XP_037799406.1	0.764722	0.2742	1.96962	0.00346167
NC_051418.1	33418740	33424435	uncharacterized protein LOC119594417	XP_037799407.1	0.32281	0.44616	1.42072	0.000703378
NC_051418.1	35311613	35313157	uncharacterized protein LOC119594428	XP_037799417.1	-0.0159727	0.978094	1.63129	0.0028332
NC_051418.1	35848368	35849986	uncharacterized protein LOC119594439	XP_037799427.1	-0.921864	0.201741	2.57104	8.12177e-06
NC_051418.1	36061721	36117806	uncharacterized protein LOC119594446 isoform X2	XP_037799433.1	-0.761201	3.14807e-05	-1.04893	1.53898e-08
NC_051418.1	10779101	10780446	zinc finger protein 579-like	XP_037798967.1	-0.117134	0.833878	1.13128	0.0303596
NC_051419.1	12714155	12748076	ATP-citrate synthase-like	XP_037799567.1	-0.358454	0.493696	1.40933	0.0066591
NC_051419.1	8965234	9193632	basement membrane-specific heparan sulfate proteoglycan core protein-like	XP_037799825.1	-0.685344	0.0103141	-1.84034	1.16699e-11
NC_051419.1	34322046	34330051	brachyurin-like	XP_027224891.1	-4.05733	0.00131558	-1.87885	0.122392
NC_051419.1	28569845	28571286	chondroadherin-like protein	XP_027226595.1	-0.918809	0.119642	-1.64359	0.0089985
NC_051419.1	29251018	29259467	derlin-2-like	XP_037799671.1	0.184908	0.450382	1.17069	1.01212e-06
NC_051419.1	26437097	26447631	dolichyl-diphosphooligosaccharide--protein glycosyltransferase subunit 2-like	XP_037799651.1	0.0955458	0.655088	1.01234	2.12606e-06
NC_051419.1	34582167	34588667	ethanolamine kinase 1-like	XP_037799804.1	0.415745	0.299995	1.42248	0.000265439
NC_051419.1	20311480	20320072	fatty acid hydroxylase domain-containing protein 2-like	XP_037799614.1	-0.993295	0.00861381	-3.12734	3.65766e-16
NC_051419.1	30920713	30927662	heparanase-like	XP_037799886.1	-0.800015	0.245543	-1.7179	0.0128487
NC_051419.1	20930307	20934564	hydroxysteroid dehydrogenase-like protein 1	XP_037799621.1	-0.265769	0.643364	-2.48729	0.000395276
NC_051419.1	12712127	12748267	hypothetical protein C7M84_016871, partial	ROT65178.1	-0.48293	0.211759	1.32843	0.00052169
NC_051419.1	33615376	33618098	MFS-type transporter SLC18B1-like	XP_037799777.1	0.212383	0.854642	2.28834	0.0402672
NC_051419.1	32348143	32360957	putative inorganic phosphate cotransporter isoform X1	XP_037799751.1	1.31933	0.00268524	1.33418	0.00238122
NC_051419.1	17547371	17554586	SHC SH2 domain-binding protein 1 homolog B-like	XP_027216083.1	0.754593	0.0632863	1.0264	0.0111845
NC_051419.1	17527054	17606205	SHC SH2 domain-binding protein 1-like	XP_037799855.1	0.727353	0.0125731	1.08799	0.000180267
NC_051419.1	14514058	14538354	store-operated calcium entry regulator STIMATE-like	XP_037799843.1	-0.693283	0.212907	1.19745	0.0207651
NC_051419.1	34552529	34553975	TCB1 transposase, partial	KAG2464344.1	-1.43746	0.0172896	-1.13714	0.059222
NC_051419.1	26517008	26543235	tubulin alpha-2/alpha-4 chain-like	XP_037799652.1	-3.229	0.00317494	-2.5409	0.0168305
NC_051419.1	26513403	26543235	tubulin alpha-8 chain-like	XP_037799653.1	-3.6712	0.000724803	-2.68911	0.0100634
NC_051419.1	35323281	35329167	uncharacterized protein LOC119585061	XP_037789606.1	-0.876123	0.0305337	-1.79673	1.00553e-05
NC_051419.1	5768296	5777666	uncharacterized protein LOC119594536	XP_037799496.1	-0.330345	0.353813	-2.07953	9.16431e-09
NC_051419.1	19107202	19117719	uncharacterized protein LOC119594627	XP_037799606.1	-3.35624	0.00915603	0.537014	0.635049
NC_051419.1	19797289	19800393	uncharacterized protein LOC119594632	XP_037799609.1	-0.771829	0.0295306	-1.35964	0.000127255
NC_051419.1	8079341	8086151	uncharacterized protein LOC119594806	XP_037799824.1	0.355748	0.685907	-2.64405	0.00920834
NC_051419.1	31611450	31629146	von Willebrand factor A domain-containing protein 5A-like isoform X24	XP_037799737.1	0.205636	0.512238	1.14672	0.000249324
NC_051419.1	18213063	18217403	zinc metalloproteinase nas-4-like	XP_037799604.1	-0.234356	0.609102	1.12787	0.011586
NC_051420.1	20442780	20671165	allatostatin-A receptor-like	XP_037800171.1	2.29973	8.09278e-05	1.87325	0.00135309
NC_051420.1	1267294	1307016	anoctamin-10-like	XP_037800017.1	0.138485	0.808136	-1.87458	0.003336
NC_051420.1	3054714	3301157	AT-rich interactive domain-containing protein 3C-like	XP_037800277.1	-0.450948	0.504416	-1.44554	0.0468261
NC_051420.1	3775724	3880631	b(0,+)-type amino acid transporter 1-like	XP_037800284.1	-1.01005	0.063005	-1.87841	0.000583048
NC_051420.1	3601690	3604590	cell wall adhesin EAP1-like	XP_037800055.1	-0.46385	0.282405	-2.87821	6.1887e-10
NC_051420.1	4297388	4317148	dipeptidyl peptidase 1-like	XP_037800073.1	0.0130372	0.964494	1.05416	0.000302258
NC_051420.1	26941946	26944053	EH domain-containing protein 3-like	XP_037800368.1	-0.325363	0.32187	-2.11419	6.09098e-10
NC_051420.1	25836247	25841908	extensin-like	XP_027217261.1	1.66419	0.0120934	1.90561	0.00399262
NC_051420.1	3638501	3640645	extensin-like	XP_037800060.1	-0.327544	0.333133	1.97425	5.37577e-09
NC_051420.1	3625760	3627076	penaeidin 5 antimicrobial peptide	ACQ66008.1	-0.693455	0.0262685	-3.61978	4.42677e-31
NC_051420.1	3621053	3622437	penaeidin-2b-like	XP_037800058.1	-0.248476	0.12486	-1.38355	1.28302e-17
NC_051420.1	3628058	3628917	penaeidin-4c-like	XP_037800059.1	-0.134381	0.566444	-1.57245	2.09297e-11
NC_051420.1	9918905	9923368	protein lifeguard 1-like	XP_037800130.1	0.555185	0.000396411	1.10144	1.89734e-12
NC_051420.1	12813462	12857664	protein spaetzle 3-like	XP_037800155.1	-0.19283	0.520679	-1.12864	0.000182396
NC_051420.1	23996963	24030790	putative protein kinase C delta type homolog isoform X7	XP_037800223.1	0.107592	0.711759	1.32537	3.49076e-06
NC_051420.1	12769597	12771506	SR-related and CTD-associated factor 4-like	XP_037800154.1	-1.0309	0.017981	1.71827	7.24858e-05
NC_051420.1	4598870	4605447	tigger transposable element-derived protein 4-like	XP_037779428.1	-0.400682	0.0151345	-1.198	5.06061e-13
NC_051420.1	4588989	4592530	tigger transposable element-derived protein 4-like isoform X1	XP_037779989.1	-0.209351	0.463793	-1.11146	0.000125349
NC_051420.1	3643773	3646348	titin-like	XP_037800061.1	-0.351637	0.335764	1.79689	8.58527e-07
NC_051420.1	32433820	32436480	uncharacterized protein LOC119578022	XP_037781664.1	-2.83073	0.0402967	-3.06153	0.0274978
NC_051420.1	4285326	4296277	uncharacterized protein LOC119595013	XP_037800072.1	0.721374	0.0453213	1.29226	0.000314586
NC_051420.1	23996963	24030792	uncharacterized protein LOC119595127 isoform X1	XP_037800217.1	0.107592	0.711759	1.32537	3.49076e-06
NC_051420.1	8537239	8560191	uncharacterized protein LOC119595220	XP_037800313.1	-1.20081	0.0111384	-0.866151	0.0632192
NC_051420.1	24072350	24087105	uncharacterized protein LOC119595272	XP_037800358.1	-0.158653	0.606984	1.02837	0.000389924
NC_051420.1	31153993	31159990	uncharacterized protein LOC119596789	XP_037802042.1	6.86215	0.106411	8.46246	0.0463637
NC_051420.1	35243049	35248041	uncharacterized protein LOC119597513	XP_037803020.1	1.57409	0.0784057	2.71395	0.00186055
NC_051420.1	35259373	35261494	zinc finger protein OZF-like	XP_037800268.1	0.287319	0.641293	1.64035	0.0044888
NC_051421.1	17177007	17181573	2'-deoxynucleoside 5'-phosphate N-hydrolase 1-like isoform X1	XP_037800919.1	-0.845401	0.00187663	-1.33042	1.1057e-06
NC_051421.1	31137956	31142977	acyl-coenzyme A thioesterase 1-like	XP_037800500.1	0.543849	0.0513772	1.17725	1.51172e-05
NC_051421.1	13710885	13718566	ATP-dependent DNA helicase PIF1-like	XP_037800811.1	0.37349	0.247624	1.24408	7.18655e-05
NC_051421.1	23797182	23822275	crustacyanin-A2 subunit-like	XP_037801005.1	-0.896108	0.0435795	4.46052	2.08169e-28
NC_051421.1	8403627	8404948	exoskeleton protein RP43-like	XP_037800568.1	1.27421	0.0995399	3.04453	3.50389e-05
NC_051421.1	5630505	5642880	FYVE, RhoGEF and PH domain-containing protein 3-like	XP_037800558.1	0.770136	0.0776362	1.32372	0.00194248
NC_051421.1	16034394	16052119	inter-alpha-trypsin inhibitor heavy chain H3-like	XP_037800889.1	1.01168	0.20393	2.15433	0.00566158
NC_051421.1	33909840	33915595	microtubule-associated protein futsch-like	XP_037800513.1	1.42165	0.00642127	1.27287	0.0150947
NC_051421.1	23773525	23782731	protein dhs-3-like	XP_037801003.1	-2.21519	0.00077051	-1.50999	0.0198319
NC_051421.1	29762072	29800059	serine/threonine-protein kinase Kist-like	XP_037800492.1	-0.12304	0.781346	-1.1588	0.0158733
NC_051421.1	24055952	24064783	thymidylate synthase-like isoform X2	XP_037801013.1	0.733408	0.0250005	1.87422	8.96132e-09
NC_051421.1	24055952	24064783	thymidylate synthase-like isoform X3	XP_037801014.1	0.733408	0.0250005	1.87422	8.96132e-09
NC_051421.1	23328467	23329790	uncharacterized protein LOC113817469	XP_027225342.1	0.75165	0.00750023	1.19299	1.74105e-05
NC_051421.1	19776841	19788700	uncharacterized protein LOC113821267 isoform X1	XP_027229556.1	0.060734	0.91225	1.29574	0.0182692
NC_051421.1	28762511	28775337	uncharacterized protein LOC119595436	XP_037800482.1	0.829781	0.00923249	1.57562	6.75838e-07
NC_051421.1	31037362	31061937	uncharacterized protein LOC119595449 isoform X2	XP_037800499.1	0.379689	0.422842	3.46246	1.2705e-13
NC_051421.1	16178777	16197811	uncharacterized protein LOC119595546	XP_037800591.1	-0.344358	0.197044	-1.26002	2.6922e-06
NC_051421.1	8287544	8291333	uncharacterized protein LOC119595717	XP_037800755.1	0.733957	0.116318	1.23912	0.00764804
NC_051421.1	13267393	13283287	uncharacterized protein LOC119595741	XP_037800790.1	0.529998	0.375661	1.4274	0.0128545
NC_051421.1	17330921	17341642	uncharacterized protein LOC119595820	XP_037800924.1	-1.49274	0.0986675	-2.11785	0.0197432
NC_051421.1	19563434	19567216	uncharacterized protein LOC119595836	XP_037800952.1	0.100477	0.793419	-1.03203	0.00892449
NC_051421.1	19776841	19788700	uncharacterized protein LOC119595838 isoform X1	XP_037800954.1	0.060734	0.91225	1.29574	0.0182692
NC_051422.1	9398762	9543466	calcium-activated potassium channel slowpoke-like	XP_037801243.1	0.262094	0.460748	-1.35399	0.000179143
NC_051422.1	9603931	9711894	calcium-activated potassium channel transcript variant 6	ROT75121.1	-0.0502526	0.816317	-1.37724	1.99771e-10
NC_051422.1	4081111	4101886	coiled-coil domain-containing protein 130 homolog	XP_037801387.1	0.307028	0.683853	2.24797	0.00286119
NC_051422.1	2993544	3009785	coiled-coil domain-containing protein 177-like	XP_037801082.1	1.84034	0.0242034	0.868078	0.295063
NC_051422.1	33499085	33542966	diacylglycerol kinase eta-like	XP_037801479.1	-0.099827	0.800208	-1.48193	0.000566401
NC_051422.1	22651850	22666681	dihydropyrimidine dehydrogenase	XP_037801176.1	-0.303167	0.245342	-1.44957	2.81398e-08
NC_051422.1	3224440	3230856	DNA replication complex GINS protein SLD5-like	XP_027222329.1	0.150273	0.760895	1.37027	0.0048713
NC_051422.1	3224440	3238108	DNA replication complex GINS protein SLD5-like	XP_037801133.1	0.012133	0.976744	1.09131	0.00772555
NC_051422.1	31232096	31267133	DNA-dependent protein kinase catalytic subunit-like isoform X1	XP_037801406.1	1.60774	1.2089e-30	0.988636	1.71076e-12
NC_051422.1	5326827	5340559	hydroxylysine kinase-like	XP_037801281.1	0.479618	0.424293	2.81214	6.67772e-07
NC_051422.1	10020240	10026177	mucin-17-like	XP_037801558.1	1.00931	2.95262e-05	1.2896	8.64461e-08
NC_051422.1	34006875	34017577	mucin-2-like isoform X5	XP_037801497.1	1.39007	2.3972e-05	2.23636	9.20942e-12
NC_051422.1	22641057	22642621	N-alpha-acetyltransferase 40-like	XP_027220489.1	0.629237	0.238399	1.88044	0.000323039
NC_051422.1	21926369	21942009	secretion-regulating guanine nucleotide exchange factor-like	XP_037801141.1	0.419958	0.453277	1.08298	0.046777
NC_051422.1	26384187	26385687	serine/threonine-protein phosphatase 6 regulatory ankyrin repeat subunit B-like	XP_037780291.1	1.31999	0.0891498	1.86862	0.0143465
NC_051422.1	32187914	32305706	thyrostimulin alpha-2 subunit-like	XP_027210525.1	2.47369	0.0050188	2.46538	0.00516594
NC_051422.1	34715164	34726943	transcription initiation factor TFIID subunit 12b-like	XP_037774130.1	-0.386617	0.0349358	-1.03936	2.83106e-08
NC_051422.1	15757105	15757596	uncharacterized protein LOC119568279	XP_037772667.1	-0.373219	0.327472	-1.13049	0.00473003
NC_051422.1	26204200	26207156	uncharacterized protein LOC119577601	XP_037781107.1	-1.46089	0.0180277	0.274631	0.609834
NC_051422.1	25787764	25789076	uncharacterized protein LOC119584653	XP_037789258.1	-0.596301	0.0556279	-1.05276	0.00114499
NC_051422.1	12666315	12679427	uncharacterized protein LOC119596095 isoform X3	XP_037801162.1	3.0403	0.0360392	3.47015	0.0163534
NC_051422.1	926944	927281	uncharacterized protein LOC119596104, partial	XP_037801174.1	0.233022	0.700954	2.07186	0.000445583
NC_051422.1	21978711	21979828	uncharacterized protein LOC119596112	XP_037801187.1	1.40773	0.000157678	2.44865	4.22577e-11
NC_051422.1	2936795	2952625	uncharacterized protein LOC119596120	XP_037801194.1	2.16959	7.52451e-05	2.07619	0.000152022
NC_051422.1	1157405	1162167	uncharacterized protein LOC119596141 isoform X1	XP_037801226.1	-0.617712	0.270309	-1.96461	0.000669453
NC_051422.1	20936738	20940258	uncharacterized protein LOC119596233	XP_037801331.1	0.388815	0.169919	1.15333	4.03498e-05
NC_051422.1	20986280	20989932	uncharacterized protein LOC119596236, partial	XP_037801333.1	0.488302	0.0978723	1.16125	7.22142e-05
NC_051422.1	21793709	21819962	uncharacterized protein LOC119596243	XP_037801337.1	-0.0234864	0.910219	-1.2017	1.22841e-08
NC_051422.1	9927594	10047945	uncharacterized protein LOC119596402	XP_037801559.1	0.809035	4.74292e-08	1.12072	3.2295e-14
NC_051422.1	13795472	13859374	zinc transporter ZIP3-like	XP_037801051.1	-0.586667	0.224338	-1.127	0.0244838
NC_051423.1	15242508	15249961	CD209 antigen-like protein A	XP_037802621.1	-0.192043	0.766948	2.00514	0.000644433
NC_051423.1	30515950	30601613	cell wall protein DAN4-like isoform X4	XP_037802516.1	1.01211	0.180005	1.7779	0.0177652
NC_051423.1	31288583	31328474	ecto-NOX disulfide-thiol exchanger 2-like isoform X2	XP_037802429.1	-0.290636	0.0585482	-1.32066	1.30061e-17
NC_051423.1	12001286	12001724	ERI1 exoribonuclease 3-like	XP_037774123.1	-3.78047	0.00100666	-2.47647	0.0271296
NC_051423.1	1151909	1159598	F-box only protein 43-like	XP_037801781.1	0.644498	0.0607301	1.22035	0.00034296
NC_051423.1	10607011	10629901	flocculation protein FLO11-like isoform X1	XP_037802240.1	-0.214856	0.482093	-1.32181	1.59329e-05
NC_051423.1	18295620	18299299	G2/mitotic-specific cyclin-A-like	XP_027230063.1	0.584553	0.0431899	1.38294	1.64467e-06
NC_051423.1	15170013	15189966	histone H3.3-like	XP_037801653.1	0.871281	0.0119799	1.91609	2.91057e-08
NC_051423.1	31269106	31291143	integral membrane protein 2B-like isoform X1	XP_037802430.1	-0.203913	0.297274	-1.42232	4.33896e-13
NC_051423.1	31269106	31291143	integral membrane protein 2B-like isoform X4	XP_037802433.1	-0.203913	0.297274	-1.42232	4.33896e-13
NC_051423.1	15148982	15207366	integumentary mucin C.1-like isoform X1	XP_037802150.1	0.507361	0.0628458	1.26234	3.45593e-06
NC_051423.1	7454517	7465691	juvenile hormone epoxide hydrolase 1-like	XP_037802294.1	-0.330478	0.127767	-1.46159	5.09849e-11
NC_051423.1	23981625	24005258	kielin/chordin-like protein	XP_037802014.1	0.402401	0.239511	-2.75522	1.37866e-15
NC_051423.1	31522422	31528473	mucin-2-like, partial	XP_037775553.1	2.1781	0.0024008	2.07152	0.00394908
NC_051423.1	24364278	24368547	nuclease domain-containing protein 1	ROT73426.1	1.00133	0.0424938	0.887907	0.073092
NC_051423.1	13944896	13945781	peroxiredoxin	BAF91446.1	-0.176923	0.573379	1.45073	2.84055e-06
NC_051423.1	7131447	7159362	probable serine/threonine-protein kinase DDB_G0267686	XP_037802265.1	-0.232024	0.517008	-1.23486	0.000793824
NC_051423.1	9197178	9200137	putative stress-induced-phosphoprotein 1	ROT75444.1	0.583463	0.0119068	1.09838	1.33773e-06
NC_051423.1	24530274	24729333	serine/threonine-protein kinase N-like	XP_037802059.1	0.378952	0.264271	1.57857	3.22351e-06
NC_051423.1	7662142	7663351	transmembrane protein 41B-like isoform X2	XP_027223679.1	0.27272	0.16174	1.02576	9.45108e-08
NC_051423.1	28496648	28522985	tyrosine-protein kinase hopscotch-like, partial	XP_037802034.1	0.239539	0.274301	-1.12873	3.46966e-07
NC_051423.1	15857149	15858967	uncharacterized protein LOC113805499	XP_027212303.1	0.920038	0.0185511	1.01718	0.00904701
NC_051423.1	26281090	26291849	uncharacterized protein LOC119573219	XP_037776259.1	-0.803062	0.00929852	-1.90633	7.08189e-10
NC_051423.1	2284325	2301376	uncharacterized protein LOC119596848	XP_037802119.1	0.715658	0.230976	1.16791	0.0458503
NC_051423.1	24952895	24956494	uncharacterized protein LOC119596853	XP_037802124.1	2.58052	5.31553e-30	3.3959	2.09335e-51
NC_051423.1	30004393	30026086	uncharacterized protein LOC119596882	XP_037802160.1	0.210199	0.476247	1.08308	0.000242004
NC_051423.1	28456284	28472379	uncharacterized protein LOC119596972 isoform X1	XP_037802303.1	0.669381	0.00253721	1.00079	6.18518e-06
NC_051423.1	32106507	32134940	vegetative cell wall protein gp1-like	XP_037802179.1	1.31544	0.0857508	1.85419	0.0138398
NC_051423.1	9299208	9302763	zinc finger protein 358-like	XP_037801841.1	2.49689	0.00137782	0.816311	0.295962
NC_051424.1	23865849	23888160	4-galactosyl-N-acetylglucosaminide 3-alpha-L-fucosyltransferase FUT6-like isoform X1	XP_037803201.1	-0.298521	0.528866	-1.05221	0.0374637
NC_051424.1	28973434	29048176	6-phosphofructo-2-kinase/fructose-2,6-bisphosphatase-like	XP_037803179.1	-0.198917	0.560959	-1.09465	0.00149344
NC_051424.1	8291558	8292856	actin 2	ROT69245.1	0.968446	0.308599	2.62396	0.00395917
NC_051424.1	7974437	7977144	actin, muscle-like	XP_027223028.1	-1.63335	0.00479602	-0.358918	0.501018
NC_051424.1	18425924	18427772	ADP-ribosylation factor-like	XP_037802680.1	0.599396	0.103918	3.60521	4.84184e-25
NC_051424.1	27353251	27435779	dual specificity testis-specific protein kinase 2-like	XP_037802784.1	-0.0325294	0.962488	2.37695	8.38992e-05
NC_051424.1	28362745	28396493	exoskeleton protein RP43-like isoform X1	XP_037802789.1	-0.245053	0.690057	1.25516	0.0331475
NC_051424.1	28362745	28396748	exoskeleton protein RP43-like isoform X2	XP_037802790.1	-0.245053	0.690057	1.25516	0.0331475
NC_051424.1	9191642	9195079	galectin-9-like	XP_037802674.1	0.690965	0.00158048	1.03079	2.28492e-06
NC_051424.1	18545217	18548093	GDNF-inducible zinc finger protein 1-like	XP_037802878.1	-0.271849	0.244035	-1.08388	5.65739e-06
NC_051424.1	24748802	24759798	glutamic acid-rich protein-like	XP_037802751.1	0.923059	2.94393e-06	2.33104	2.59974e-33
NC_051424.1	23688134	23755464	microtubule-associated protein tau-like, partial	XP_037803012.1	-4.56175	0.00446324	-4.62726	0.00402395
NC_051424.1	27324823	27330967	peroxiredoxin 1-like isoform X1	XP_037803166.1	-0.353808	0.17768	1.44389	3.1893e-08
NC_051424.1	27324823	27329829	peroxiredoxin 1-like isoform X2	XP_037803167.1	-0.353807	0.178054	1.44389	3.27791e-08
NC_051424.1	28678499	28680271	probable magnesium transporter NIPA1	XP_037782585.1	0.264478	0.703877	1.71859	0.00999234
NC_051424.1	28400982	28449065	procollagen C-endopeptidase enhancer 2-like	XP_037802859.1	0.234278	0.506225	2.45376	7.32156e-14
NC_051424.1	29254230	29268557	protein TRC8 homolog	XP_037803242.1	0.90752	0.0127496	1.02634	0.00468504
NC_051424.1	24729440	24759929	putative E3 ubiquitin-protein ligase TTC3	ROT82551.1	0.91433	1.58977e-07	2.25827	1.09829e-39
NC_051424.1	25925593	25931270	serine/arginine repetitive matrix protein 1-like	XP_037803029.1	-0.39587	0.498804	1.10495	0.0450181
NC_051424.1	23796405	23809927	sperm-associated antigen 1-like	XP_027233963.1	-1.05691	0.00110105	-0.588534	0.0649182
NC_051424.1	27848604	27907253	transmembrane and coiled-coil domain-containing protein 4-like	XP_037803093.1	-0.342176	0.153854	-1.49477	7.91313e-10
NC_051424.1	14787899	14788143	transmembrane protein 161B-like	XP_027234218.1	1.10841	0.037931	2.40644	2.87687e-06
NC_051424.1	18767637	18780679	tubulin-specific chaperone cofactor E-like protein	XP_037802803.1	-0.194674	0.381585	-1.31698	3.99234e-09
NC_051424.1	24805572	24806228	type I inositol polyphosphate 5-phosphatase 12-like	XP_037803022.1	1.14913	0.0272008	1.06944	0.0403402
NC_051424.1	30428322	30459148	ubiquitin carboxyl-terminal hydrolase isozyme L3-like	XP_037803120.1	0.21258	0.35525	1.49016	7.51276e-11
NC_051424.1	22606499	22818864	uncharacterized protein LOC113809894	XP_027217369.1	-0.359211	0.356438	-1.20815	0.00308959
NC_051424.1	5980865	5988001	uncharacterized protein LOC119597284	XP_037802748.1	0.414148	0.0625248	1.33799	1.03435e-09
NC_051424.1	27518972	27544325	uncharacterized protein LOC119597529	XP_037803033.1	0.262568	0.669945	2.40015	2.15383e-05
NC_051424.1	32593859	32608520	uncharacterized protein LOC119597576	XP_037803080.1	-0.475336	0.00855448	-1.42658	7.4162e-15
NC_051424.1	32628398	32643649	uncharacterized protein LOC119597578	XP_037803081.1	-0.470915	0.0128632	-1.38839	4.87778e-13
NC_051424.1	23213743	23221117	uncharacterized protein LOC119597599	XP_037803115.1	-0.601784	0.185723	1.0187	0.0196619
NC_051425.1	9405548	9411159	asparagine--tRNA ligase, cytoplasmic-like	XP_037803463.1	-0.0804013	0.618135	1.2652	2.94452e-15
NC_051425.1	12671341	12688200	body wall muscle protein HR-29-like	XP_037803505.1	0.0863399	0.771216	1.0569	0.000307697
NC_051425.1	16040780	16055435	calcium-activated chloride channel regulator 1-like	XP_037803595.1	-0.801904	0.251461	1.26499	0.0479645
NC_051425.1	20422012	20429145	DNA polymerase epsilon subunit 2-like	XP_037803352.1	0.734878	0.137355	1.73176	0.000418231
NC_051425.1	31514880	31557397	FERM domain-containing protein 3-like isoform X1	XP_037803740.1	0.240922	0.498924	1.02328	0.0033582
NC_051425.1	29290135	29307828	galactosylgalactosylxylosylprotein 3-beta-glucuronosyltransferase P-like	XP_037803654.1	-0.217271	0.663282	1.03473	0.0294828
NC_051425.1	31707348	31711361	GDP-Man:Man(3)GlcNAc(2)-PP-Dol alpha-1,2-mannosyltransferase-like	XP_037803269.1	0.284984	0.19201	1.02275	2.15688e-06
NC_051425.1	12689384	12691753	heat shock protein	ROT81749.1	1.33042	0.0626489	2.81015	4.3897e-05
NC_051425.1	31774185	31781952	hepatocyte growth factor activator-like isoform X1	XP_037803656.1	-0.774723	0.297758	-2.41249	0.00118785
NC_051425.1	31774185	31781952	hepatocyte growth factor activator-like isoform X3	XP_037803658.1	-0.774723	0.297758	-2.41249	0.00118785
NC_051425.1	32145800	32605198	latrophilin Cirl-like isoform X3	XP_037803280.1	0.237023	0.0507288	1.00878	4.64589e-17
NC_051425.1	32312389	32314022	leucine-rich repeat-containing protein 59-like	XP_037803283.1	0.235802	0.0581332	1.02303	1.0549e-16
NC_051425.1	31984606	32028276	NFX1-type zinc finger-containing protein 1-like	XP_037803364.1	1.7111	0.000787315	3.36152	1.81467e-11
NC_051425.1	31594230	31605356	nucleolar protein dao-5-like isoform X1	XP_037803700.1	0.540088	0.0588866	1.034	0.000289622
NC_051425.1	31594230	31605356	nucleolar protein dao-5-like isoform X2	XP_037803701.1	0.540088	0.0588866	1.034	0.000289622
NC_051425.1	8897484	8914497	polypeptide N-acetylgalactosaminyltransferase 1-like	XP_037803698.1	-0.678963	0.265861	-1.71708	0.0103534
NC_051425.1	2112714	2113057	probable glutamate receptor	XP_037803431.1	2.77264	0.137257	6.52286	0.000303683
NC_051425.1	31514920	31549690	putative FERM domain-containing protein	ROT61172.1	0.187226	0.595925	1.00998	0.00340167
NC_051425.1	26270441	26278132	replication factor C subunit 4-like	XP_037803392.1	0.555436	0.101719	1.69553	4.45775e-07
NC_051425.1	24953163	24964654	ribonuclease H2 subunit A-like	XP_037803540.1	0.469957	0.124572	1.47813	9.71684e-07
NC_051425.1	1926998	1935332	sulfotransferase family cytosolic 1B member 1-like	XP_037803481.1	-0.630002	0.202626	-1.25509	0.0120941
NC_051425.1	16182194	16187254	thioredoxin	AEI25985.1	0.164391	0.481858	1.02438	1.14058e-05
NC_051425.1	6866353	6868513	uncharacterized protein LOC119577982	XP_037781615.1	-0.601825	0.113185	-2.2742	1.48133e-08
NC_051425.1	13026496	13027519	uncharacterized protein LOC119578824, partial	XP_037782386.1	1.01358	0.0181391	1.61834	0.000115778
NC_051425.1	13544900	13559811	uncharacterized protein LOC119597771	XP_037803324.1	0.47039	0.00387836	1.09734	1.06423e-11
NC_051425.1	15993440	15998939	uncharacterized protein LOC119597807	XP_037803376.1	0.526696	0.600683	2.50133	0.0115188
NC_051425.1	2100776	2121252	uncharacterized protein LOC119597824	XP_037803393.1	3.76645	0.0699608	8.10053	7.8273e-05
NC_051425.1	2121812	2127981	uncharacterized protein LOC119597826	XP_037803394.1	4.55992	0.0246728	9.03152	6.1765e-06
NC_051425.1	8930941	9038352	uncharacterized protein LOC119597980	XP_037803568.1	-0.763805	0.202439	-1.43806	0.0169444
NC_051425.1	26458086	26476781	X-ray repair cross-complementing protein 6-like	XP_027214982.1	1.17886	3.10778e-09	0.949347	2.04323e-06
NC_051425.1	16584531	16591357	zinc finger protein 383-like	XP_037773036.1	-0.932378	0.0323795	-1.6582	0.000389852
NC_051426.1	14337127	14343641	aurora kinase-like	XP_037804454.1	0.689479	0.0386137	1.42332	1.8476e-05
NC_051426.1	2926724	2943381	canalicular multispecific organic anion transporter 2-like	XP_037803863.1	-0.967283	0.0884362	2.56375	3.62128e-06
NC_051426.1	10889415	10986261	glutamate receptor ionotropic, NMDA 2B-like	XP_037803952.1	1.07216	0.10044	2.34069	0.000290963
NC_051426.1	8008497	8048539	leucine-rich repeat-containing protein 4B-like	XP_037803819.1	0.133282	0.763197	-1.20765	0.00958533
NC_051426.1	31086009	31091743	lipid droplet-associated hydrolase-like	XP_037797614.1	-1.16918	0.043538	-0.631969	0.261779
NC_051426.1	13124305	13145943	multidrug resistance-associated protein 1-like	XP_037803967.1	1.8111	0.0238042	2.42878	0.00214714
NC_051426.1	27065578	27176781	PAS domain-containing serine/threonine-protein kinase-like isoform X3	XP_037803851.1	-0.623045	0.0547544	-2.11197	7.87883e-11
NC_051426.1	22584350	22603940	protein ABHD1-like isoform X1	XP_037803867.1	-0.419501	0.508103	-1.32875	0.0449439
NC_051426.1	13947504	13976574	protein big brother-like isoform X1	XP_027226513.1	0.931821	0.165305	1.70132	0.00937607
NC_051426.1	13947504	13976574	protein big brother-like isoform X1	XP_037804416.1	0.931821	0.165305	1.70132	0.00937607
NC_051426.1	22785459	22872622	protein LMBR1L-like	XP_037804058.1	-0.661315	0.000151571	-1.41199	1.18509e-15
NC_051426.1	23831525	23919207	ras-related protein Rap-1b-like	XP_037804352.1	-0.756444	0.139436	-1.49491	0.00564641
NC_051426.1	3008243	3030426	serine/arginine repetitive matrix protein 5-like isoform X1	XP_037803897.1	-0.370282	0.177818	-2.05342	2.52864e-12
NC_051426.1	3008243	3030426	serine/arginine repetitive matrix protein 5-like isoform X2	XP_037803898.1	-0.370282	0.177818	-2.05342	2.52864e-12
NC_051426.1	15871729	15879268	solute carrier family 23 member 2-like	XP_037803765.1	-2.52196	4.09716e-05	-2.50002	4.66578e-05
NC_051426.1	30750631	30751247	uncharacterized protein LOC113823944	XP_027232476.1	-0.182662	0.744998	1.10093	0.0382281
NC_051426.1	27065578	27176781	uncharacterized protein LOC113826203	XP_027234878.1	-0.623045	0.0547544	-2.11197	7.87883e-11
NC_051426.1	222559	228619	uncharacterized protein LOC119583948	XP_037788585.1	0.0175863	0.962905	-1.18842	0.00186992
NC_051426.1	12460026	12490512	uncharacterized protein LOC119598216	XP_037803774.1	0.499637	0.357613	-1.28844	0.0217214
NC_051426.1	233555	234746	uncharacterized protein LOC119598285	XP_037803872.1	-0.0105285	0.978116	-1.56624	4.96759e-05
NC_051426.1	12891360	12898772	uncharacterized protein LOC119598570	XP_037804140.1	-0.654803	0.293841	-1.73146	0.0084362
NC_051426.1	26946641	26978985	uncharacterized protein LOC119598616	XP_037804220.1	0.966324	0.199933	1.57353	0.0338656
NC_051426.1	158414	160807	uncharacterized protein LOC119598696	XP_037804387.1	-1.1172	3.74081e-05	-2.95924	5.86813e-25
NC_051426.1	12797358	12833960	uncharacterized protein LOC119598710 isoform X1	XP_037804410.1	1.32625	0.00635422	1.52717	0.00162426
NC_051426.1	12797341	12835505	uncharacterized protein LOC119598710 isoform X3	XP_037804415.1	1.35152	0.00198754	1.59597	0.000247666
NC_051426.1	2270421	2294230	uncharacterized protein LOC119598712	XP_037804419.1	-0.899527	0.181902	-2.08175	0.00203891
NC_051426.1	128521	131305	uncharacterized protein LOC119598715	XP_037804421.1	-0.412584	0.372104	-1.72238	0.000390577
NC_051426.1	1266554	1285762	uncharacterized protein LOC119598735	XP_037804447.1	-0.390908	0.159395	-1.19735	2.39691e-05
NC_051427.1	6488545	6508736	coiled-coil domain-containing protein 157-like isoform X3	XP_037804942.1	-0.515183	0.048005	1.24762	1.66431e-06
NC_051427.1	3198593	3217853	condensin complex subunit 1-like	XP_037805158.1	0.658041	0.0274164	1.34248	6.49945e-06
NC_051427.1	8026393	8029878	copper transport protein ATOX1-like	XP_037804689.1	-0.378785	0.215271	-1.24675	7.95393e-05
NC_051427.1	22096391	22100742	C-type lectin domain family 4 member D-like	XP_037805130.1	-0.0545414	0.935548	2.14131	0.000767062
NC_051427.1	6615467	6617155	golgin subfamily A member 6-like protein 22	XP_037804787.1	-0.274421	0.488445	2.1956	1.59608e-08
NC_051427.1	8087917	8098240	low-density lipoprotein receptor-related protein-like	XP_037804651.1	0.967307	0.00225875	1.3304	2.26036e-05
NC_051427.1	8227812	8233732	lymphokine-activated killer T-cell-originated protein kinase-like	XP_037804580.1	0.889049	0.00185836	1.51225	1.08952e-07
NC_051427.1	6497912	6502391	myosin-6-like	XP_037804785.1	-0.515751	0.0477617	1.24756	1.66663e-06
NC_051427.1	6552401	6556949	myosin-7-like isoform X1	XP_037804484.1	-0.262777	0.321247	1.87505	1.03642e-12
NC_051427.1	16991281	17029864	nuclear receptor subfamily 4 group A member 2-like isoform X1	XP_037804515.1	0.463845	0.0326574	1.60609	2.6647e-14
NC_051427.1	16991281	17029864	nuclear receptor subfamily 4 group A member 2-like isoform X3	XP_037804518.1	0.463845	0.0326574	1.60609	2.6647e-14
NC_051427.1	5276263	5288693	prolow-density lipoprotein receptor-related protein 1-like	XP_037804634.1	-0.906976	0.0554302	-1.60936	0.000801474
NC_051427.1	5371468	5394639	putative protein TPRXL, partial	XP_037804529.1	0.598546	0.34729	1.76548	0.00432142
NC_051427.1	9812391	9856351	scoloptoxin SSD14-like isoform X1	XP_037805052.1	-0.121284	0.74546	1.32976	0.000329591
NC_051427.1	9812391	9856351	scoloptoxin SSD14-like isoform X7	XP_037805059.1	-0.121284	0.74546	1.32976	0.000329591
NC_051427.1	28215491	28276094	sex determination protein fruitless-like	XP_037805184.1	-0.142798	0.429655	-1.60724	1.26607e-17
NC_051427.1	24283247	24293195	solute carrier family 2, facilitated glucose transporter member 1-like	XP_037804681.1	-0.0472841	0.943609	1.86341	0.00528535
NC_051427.1	5271881	5275559	sushi, nidogen and EGF-like domain-containing protein 1	XP_037804774.1	-0.598664	0.0837921	-1.39519	0.000103585
NC_051427.1	16641212	16659673	ubiquitin-associated domain-containing protein 1-like	XP_037805043.1	0.909425	6.26637e-08	1.03185	7.70516e-10
NC_051427.1	23050397	23051416	uncharacterized protein LOC119571717	XP_037774827.1	0.562773	0.501298	-2.31435	0.017415
NC_051427.1	25835617	25837690	uncharacterized protein LOC119581753	XP_037785813.1	-1.13831	0.0390262	-2.25716	7.05563e-05
NC_051427.1	25833654	25834789	uncharacterized protein LOC119584730	XP_037789323.1	-0.765017	0.201559	-1.58258	0.0113633
NC_051427.1	3975751	3994275	uncharacterized protein LOC119598936	XP_037804574.1	-0.889467	0.121364	-1.67896	0.00456308
NC_051427.1	8461004	8463920	uncharacterized protein LOC119598964	XP_037804626.1	0.677851	0.0988017	2.22104	3.49899e-08
NC_051427.1	8463661	8468157	uncharacterized protein LOC119598965	XP_037804627.1	0.121704	0.847057	1.79638	0.00270367
NC_051427.1	9120671	9126419	uncharacterized protein LOC119599033	XP_037804707.1	-0.249867	0.482492	1.5818	8.49624e-06
NC_051427.1	16885112	16889086	uncharacterized protein LOC119599047	XP_037804721.1	-0.209332	0.6894	1.17598	0.0205861
NC_051427.1	7470870	7484367	uncharacterized protein LOC119599106	XP_037804792.1	-0.15498	0.453627	-1.02912	6.78573e-07
NC_051427.1	14008656	14026492	uncharacterized protein LOC119599356 isoform X2	XP_037805040.1	-0.010803	0.962234	1.2003	5.60925e-08
NC_051427.1	14008656	14026492	uncharacterized protein LOC119599356 isoform X4	XP_037805042.1	-0.010803	0.962234	1.2003	5.60925e-08
NC_051427.1	22096391	22110152	uncharacterized protein LOC119599429	XP_037805129.1	-0.11602	0.856537	2.13706	0.000427849
NC_051427.1	3628260	3632995	uncharacterized protein LOC119599433	XP_037805134.1	-0.610313	0.214956	1.84828	0.000129436
NC_051427.1	14976023	14999087	venom carboxylesterase-6-like isoform X1	XP_037804495.1	-1.26398	0.0301315	-0.0952961	0.860318
NC_051427.1	14976023	14999087	venom carboxylesterase-6-like isoform X2	XP_037804496.1	-1.26398	0.0301315	-0.0952961	0.860318
NC_051428.1	25059902	25061605	epsin-like	XP_037772440.1	-1.86627	0.000239873	-1.53243	0.00251467
NC_051428.1	25291442	25294443	hypothetical protein C7M84_008139	ROT73474.1	0.233298	0.587864	1.95199	3.63869e-06
NC_051428.1	25361161	25365136	kunitz-type serine protease inhibitor HCRG2-like	XP_037772748.1	0.0332997	0.921581	1.88547	2.48492e-08
NC_051428.1	5604061	5607186	mannan endo-1,4-beta-mannosidase-like	XP_037772439.1	-0.932414	0.118524	-2.60832	1.62577e-05
NC_051428.1	5642291	5645781	maternal embryonic leucine zipper kinase-like	XP_037805207.1	0.632804	0.202168	1.40194	0.00395746
NC_051428.1	24670515	24695024	metalloreductase STEAP3-like	XP_037772563.1	-0.789599	0.0361412	-2.06544	1.08464e-07
NC_051428.1	24662435	24669387	metalloreductase STEAP4-like	XP_037772711.1	-1.08103	0.181808	-1.6902	0.0421972
NC_051428.1	5917628	5935720	non-lysosomal glucosylceramidase-like	XP_037772896.1	0.433133	0.321315	1.43597	0.00067807
NC_051428.1	5594831	5600996	oocyte zinc finger protein XlCOF26-like	XP_037772876.1	-0.220491	0.37052	-1.18544	1.78959e-06
NC_051428.1	5432840	5439599	protein bric-a-brac 2-like	XP_037772352.1	-0.227969	0.390085	-1.0711	7.93554e-05
NC_051428.1	29837994	29871863	protein trapped in endoderm-1-like	XP_037772625.1	0.64658	0.169521	1.78083	8.64337e-05
NC_051428.1	11229889	11230696	putative acylamino-acid-releasing enzyme-like isoform X2	ROT68429.1	0.938077	5.833e-05	1.0162	1.28515e-05
NC_051428.1	18838217	18858432	uncharacterized protein LOC119568043	XP_037772361.1	-2.33338	0.00179672	-0.517757	0.43663
NC_051428.1	11727346	11728456	uncharacterized protein LOC119568046	XP_037772367.1	0.89322	0.158306	1.87311	0.00228205
NC_051428.1	29446528	29456975	uncharacterized protein LOC119568049	XP_037772372.1	0.0480984	0.958005	2.36099	0.00464102
NC_051428.1	8290187	8302074	uncharacterized protein LOC119568236 isoform X1	XP_037772618.1	-1.54631	0.0251832	-1.74207	0.0122258
NC_051428.1	16608068	16612643	uncharacterized protein LOC119568292	XP_037772677.1	1.32668	0.00575819	0.651347	0.179468
NC_051428.1	20379719	20453254	uncharacterized protein LOC119568305	XP_037772688.1	0.980813	0.0989679	1.52558	0.00971001
NC_051428.1	23308154	23308712	uncharacterized protein LOC119568319	XP_037772701.1	-0.707914	0.170712	-1.62822	0.00349996
NC_051428.1	13504272	13506716	uncharacterized protein LOC119568496	XP_037772961.1	-0.522187	0.296841	-1.35748	0.00699292
NC_051428.1	23498954	23499954	uncharacterized protein LOC119569481	XP_037773555.1	-0.588022	0.40744	2.28158	0.00128025
NC_051428.1	16543776	16614797	uncharacterized protein LOC119574962	XP_037778187.1	0.677748	0.0226889	1.10152	0.000200277
NC_051428.1	30339172	30342157	uncharacterized protein LOC119575893	XP_037779358.1	0.965822	0.144595	1.39859	0.031276
NC_051428.1	23599695	23601945	uncharacterized protein LOC119581256	XP_037785579.1	0.804775	0.161009	1.6097	0.0045533
NC_051428.1	18271572	18277721	uncharacterized protein LOC119589587	XP_037794114.1	-0.0128091	0.975625	-1.24712	0.00365331
NC_051428.1	23384004	23384255	whey acidic protein-like, partial	XP_037772699.1	-0.353889	0.284303	-1.06809	0.00127682
NC_051428.1	5397170	5416511	zinc finger and BTB domain-containing protein 14-like isoform X1	XP_037772739.1	-0.245202	0.185934	-1.04219	3.54825e-08
NC_051428.1	5581288	5590249	zinc finger protein 91-like	XP_037772751.1	-0.37435	0.0240135	-1.06314	2.33417e-10
NC_051429.1	3152230	3166893	GA-binding protein subunit beta-2-like, partial	XP_037772941.1	0.765928	0.00479465	1.19076	1.13544e-05
NC_051429.1	484502	495735	uncharacterized protein LOC119568473	XP_037772933.1	0.154454	0.836565	3.20533	1.54425e-06
NC_051429.1	360539	710370	uncharacterized protein LOC119568479	XP_037772940.1	-1.21754	0.0544436	2.47373	8.50023e-05
NC_051429.1	460604	463713	uncharacterized protein LOC119568490	XP_037772954.1	-0.144553	0.882428	3.17312	0.0010499
NW_023638922.1	973	6077	Histone-lysine N-methyltransferase SETD1B	ROT77373.1	-0.237935	0.299659	-1.0471	1.4215e-05
NW_023639442.1	640	7215	uncharacterized protein LOC119597978	XP_037803566.1	0.591736	0.24719	1.08426	0.0337788
NW_023640267.1	58	6425	Cdc2	ROT66827.1	0.846061	0.00919532	1.63142	4.8039e-07
NW_023640269.1	46686	47735	protein PELPK1-like	XP_037792293.1	0.781629	9.82036e-06	1.0387	4.05693e-09
NW_023640292.1	37986	39360	HEAT repeat-containing protein 6-like	XP_037791057.1	0.0497252	0.923662	-1.24613	0.026133
NW_023641067.1	62	5229	protein Spindly-like	XP_027219743.1	0.781898	0.0438009	1.11315	0.00395051
NW_023641108.1	2107	3080	kinesin-like protein KIF11, partial	XP_037773318.1	0.898513	0.0485835	1.47589	0.00108569
NW_023641325.1	1	9298	uncharacterized protein LOC119580303	XP_037784308.1	1.05837	0.00344598	1.12322	0.00185506
NW_023641587.1	88	5047	replication protein A 70 kDa DNA-binding subunit-like	XP_037773353.1	0.33589	0.0913226	1.15648	5.04308e-09
NW_023641981.1	329	10162	craniofacial development protein 2-like	XP_037779145.1	-0.506258	0.0110929	-1.89597	8.77539e-21
NW_023642278.1	30974	39077	DNA ligase 1-like isoform X2	XP_037773393.1	0.813058	3.97917e-05	1.00958	3.35656e-07
NW_023642278.1	9142	21126	protein PXR1-like	XP_037773389.1	1.17138	0.000347174	1.58038	1.00133e-06
NW_023642278.1	21644	24512	splicing regulatory glutamine/lysine-rich protein 1-like isoform X1	XP_037773390.1	0.823501	5.53942e-05	1.12952	3.19525e-08
NW_023642278.1	30974	39077	trichohyalin-like	XP_037772942.1	0.813058	3.97917e-05	1.00958	3.35656e-07
NW_023642315.1	4161	9344	REPTOR-binding partner-like, partial	XP_037790017.1	-0.711468	0.000114608	-2.02435	9.77421e-28
NW_023642664.1	5480	9450	endonuclease 4 homolog	XP_037773421.1	0.795165	0.243641	1.36314	0.0439839
NW_023642670.1	452	7667	histone H3.3A	XP_037788921.1	0.361522	0.421114	2.42253	2.00206e-08
NW_023643092.1	1544	2026	histone H4	QBA97342.1	1.72187	0.000283869	4.0386	2.75154e-19
NW_023643849.1	8071	8676	Histone H2B	ROT64686.1	0.720191	0.469578	2.78259	0.00334965
NW_023644917.1	6462	6884	Histone H2A	ROT68960.1	0.35293	0.661524	2.48499	0.000995942
NW_023645111.1	6416	8304	hypothetical protein C7M84_018115	ROT63981.1	2.19233	0.0567445	3.84256	0.000606401
NW_023645819.1	29584	36134	myophilin-like	XP_037786075.1	-0.516146	0.0299898	-1.20987	3.71409e-07
NW_023645885.1	25357	25637	insulin-like growth factor-binding protein 7	XP_037778078.1	0.695433	0.0440822	1.86258	2.26707e-08
NW_023646345.1	314	566	argonaute2	AHB63227.1	1.51755	1.49893e-05	3.30436	8.52216e-22
NW_023646516.1	1929	7625	low-density lipoprotein receptor-like	XP_037805192.1	0.421248	0.57308	2.16626	0.00245651
NW_023647798.1	78	3441	uncharacterized protein LOC119569725	XP_037773690.1	-0.436078	0.696238	3.85682	0.000111225
NW_023647966.1	2043	2863	histone H3c	ROT64685.1	0.157935	0.826413	1.40846	0.0395419
NW_023648126.1	4891	6622	ribonucleoside-diphosphate reductase subunit M2-like	XP_037773727.1	0.82149	0.0216653	1.94808	4.96162e-08
NW_023648257.1	1851	5144	3-hydroxy-3-methylglutaryl-coenzyme A reductase-like	XP_037796115.1	0.650948	0.233014	1.11019	0.0388348
NW_023649026.1	13645	30122	uncharacterized protein LOC119569873	XP_037773777.1	1.82243	0.000880629	2.47333	4.91646e-06
NW_023649210.1	1586	4168	cytochrome P450 3A41-like	XP_037785932.1	0.0566306	0.875554	1.50121	2.28946e-05
NW_023649703.1	9431	9874	octapeptide-repeat protein T2-like isoform X8	XP_027237681.1	2.12907	0.000193693	1.65486	0.00408461
NW_023650479.1	48724	51653	vicilin-like seed storage protein At2g18540	XP_037773855.1	0.705841	0.110087	1.04102	0.0179758
NW_023650742.1	624	5330	uncharacterized protein LOC119573152	XP_037776138.1	-0.422121	0.350168	-1.61339	0.00119704
NW_023650750.1	157	3506	uncharacterized protein LOC119570029, partial	XP_037773878.1	0.516249	0.232762	2.39935	6.21179e-09
NW_023651326.1	2235	3545	UPF0389 protein CG9231-like	XP_037787253.1	0.978033	0.251289	2.89109	0.000613528
NW_023651762.1	1200	4067	uncharacterized protein LOC119592120	XP_037796870.1	0.354819	0.20415	1.19769	1.57204e-05
NW_023652618.1	3463	4459	ribonuclease H2 subunit B-like	XP_037773939.1	0.507728	0.407892	1.6263	0.00673895
NW_023652765.1	233	1664	uncharacterized protein LOC119570179	XP_037773954.1	-1.26925	0.027508	-0.286412	0.587865
NW_023652921.1	61	1412	golgin subfamily A member 6-like protein 2	XP_037773961.1	1.0556	0.000587043	1.71691	2.19957e-08
NW_023652921.1	3459	67061	trichohyalin-like isoform X1	XP_037774600.1	1.35416	5.37463e-07	1.63922	1.06694e-09
NW_023653476.1	11189	30675	uncharacterized protein LOC119569316	XP_037773459.1	-1.44933	0.0854472	-1.80417	0.0353117
NW_023653476.1	53365	81501	uncharacterized protein LOC119570245	XP_037773993.1	-1.7081	0.0333269	-1.51483	0.0565693
NW_023653488.1	7319	9894	uncharacterized protein LOC119588509	XP_037793082.1	0.616088	0.0520205	1.72567	4.81649e-08
NW_023654154.1	13968	15679	ubiquitin-conjugating enzyme E2-17 kDa-like	XP_037778866.1	0.349146	0.171517	1.68068	1.08665e-11
NW_023654664.1	21827	24227	hypothetical protein C7M84_012059	ROT69716.1	-0.278609	0.287531	-1.15232	1.23697e-05
NW_023655164.1	815	9915	uncharacterized protein LOC119583315	XP_037787714.1	-0.68682	0.0514246	-1.25484	0.00040008
NW_023657498.1	14628	27327	uncharacterized protein LOC119570474	XP_037774118.1	0.578926	0.0568531	1.17195	9.07534e-05
NW_023657505.1	10156	11561	uncharacterized protein LOC119570475 isoform X1	XP_037774119.1	-2.45377	0.013183	-1.27974	0.193945
NW_023657505.1	10156	11561	uncharacterized protein LOC119591353	XP_037796017.1	-2.45377	0.013183	-1.27974	0.193945
NW_023657569.1	15056	21760	uncharacterized protein LOC119570485	XP_037774127.1	-0.160333	0.657182	-1.17312	0.00116544
NW_023657612.1	23194	26819	uncharacterized protein LOC119570497	XP_037774132.1	-0.0390922	0.869939	1.28729	1.62465e-08
NW_023657823.1	92871	94352	uncharacterized protein LOC119570554	XP_037774168.1	0.731554	0.00517783	1.37428	1.27371e-07
NW_023657845.1	69089	79378	uncharacterized protein LOC119571790	XP_037774857.1	-0.807069	0.0163814	-1.83861	4.96572e-08
NW_023658647.1	4816	9318	small nuclear ribonucleoprotein-associated protein B-like	XP_037790294.1	0.813477	0.269734	1.53457	0.0320906
NW_023658842.1	220	3276	cytochrome c oxidase subunit I	QIJ56774.1	-0.417077	0.091114	-1.16799	2.26221e-06
NW_023658897.1	49	15718	uncharacterized protein LOC119570835	XP_037774349.1	-1.003	0.0272391	-1.08015	0.0175411
NW_023659000.1	27359	35374	uncharacterized protein LOC119570863	XP_037774366.1	-0.195059	0.491287	-1.15474	6.10448e-05
NW_023659136.1	17697	18124	nucleosome core histone protein H2A, partial	AGG40959.1	0.864985	0.24996	2.258	0.00185638
NW_023659956.1	14323	18239	uncharacterized protein LOC119575720	XP_037779272.1	-1.05248	0.036134	-0.26772	0.585372
NW_023659966.1	18272	18936	potassium channel subfamily U member 1-like	XP_037774466.1	0.278994	0.357611	-1.08572	0.000539084
NW_023660261.1	3665	7255	zinc finger protein 160-like	XP_037801352.1	-0.609508	0.127904	-1.2919	0.00189471
NW_023660317.1	18748	19400	histone H2A-like	XP_037774079.1	1.07701	0.0754183	2.44544	3.60567e-05
NW_023660412.1	13076	15236	open rectifier potassium channel protein 1-like isoform X1	XP_027226415.1	-0.580519	0.325488	-1.40594	0.0229928
NW_023660551.1	46686	53383	uncharacterized protein LOC119571237	XP_037774569.1	0.123946	0.849648	1.37506	0.0279362
NW_023661994.1	41443	50421	transcription elongation factor SPT5-like	XP_037774917.1	1.34411	1.43345e-06	1.79833	1.0855e-10
NW_023662010.1	56	5797	uncharacterized protein LOC119571289	XP_037774597.1	1.86713	0.000874992	1.57613	0.0050081
NW_023662667.1	15	7766	electron transfer flavoprotein beta subunit lysine methyltransferase-like	XP_037774815.1	1.04362	0.0432464	1.41363	0.00610086
NW_023664314.1	40274	45880	uncharacterized protein LOC119571993	XP_037774970.1	0.690187	0.0360166	1.14279	0.00045592
NW_023664464.1	1415	13373	1,4-alpha-glucan-branching enzyme-like isoform X1	XP_037798585.1	-0.355839	0.621379	-1.55416	0.0421032
NW_023664548.1	1968	3443	cytochrome c oxidase subunit III (mitochondrion)	NP_038293.1	-0.586304	0.284969	-1.3228	0.015852
NW_023664694.1	2689	6802	sulfotransferase 1A1-like	XP_037774995.1	0.218235	0.646088	1.3388	0.00384049
NW_023664769.1	38677	81146	neuronal acetylcholine receptor subunit alpha-10-like	XP_037773158.1	-1.27082	0.0167749	-0.86196	0.0926215
NW_023664781.1	35982	41731	uncharacterized protein LOC119590975	XP_037795635.1	-1.39461	0.0317921	-0.714396	0.256369
NW_023664859.1	1215	6345	uncharacterized protein LOC119572074, partial	XP_037775004.1	0.580886	0.173561	1.49091	0.000324386
NW_023665376.1	987	9139	uncharacterized protein LOC119572163	XP_037775072.1	0.372156	0.607723	4.0863	7.0581e-09
