# Supplementary material for: The innate immune IMD pathway is a key regulator of gut microbiome and metabolic homeostasis in the black tiger shrimp (Penaeus monodon)
Source: PLoS One. 2025 Dec 16;20(12):e0338796. doi: 10.1371/journal.pone.0338796 (PMC12707661; doi:10.1371/journal.pone.0338796)
Supplement: S3 Table — A total of 1,459 metabolite features acquired by negative ESI mode using LC-HRMS/MS were Pareto scaled. (XLSX) [file pone.0338796.s007.xlsx]

## Sheet: Table S3
S3 Table. Metabolite profiles from shrimp intestine under suppression of immune pathways using RNAi. A total of 1,459 metabolite features acquired by negative ESI mode using LC-HRMS/MS were Pareto scaled.
Metabolite Feature (RT_MW)	Annotation	Formula	NaCl-1-1	NaCl-1-2	NaCl-2-1	NaCl-2-2	NaCl-3-1	NaCl-3-2	dsGFP-1-1	dsGFP-1-2	dsGFP-2-1	dsGFP-2-2	dsGFP-3-1	dsGFP-3-2	knMyD-1-1	knMyD-1-2	knMyD-2-1	knMyD-2-2	knMyD-3-1	knMyD-3-2	knRel-1-1	knRel-1-2	knRel-2-1	knRel-2-2	knRel-3-1	knRel-3-2
0.572_233.98246		C9 H3 N2 O4 P	-769.901	-1199.8	-1229.56	-1061.9	319.575	1205.49	-999.314	-1565.23	-1440.55	-2916.55	-645.26	120.25	-870.453	-2896.8	-146.424	55.4911	4703.94	7998.53	2018.5	-2843.52	588.862	-2833.34	4896.97	5909.45
0.588_208.97456		C3 H3 N3 O6 S	-1777.99	-319.818	-1230.73	-353.527	597.488	-1641.73	-430.432	-1722.8	-754.023	-293.026	449.911	237.567	-1781.31	-1794.27	-3.25363	635.276	5722.26	-1517.43	-1687.29	-1516.88	1337.56	-1739.69	4353.52	6147.05
0.591_250.9853		C5 H5 N3 O7 S	-1847.18	-446.535	-794.384	-447.441	-1802.07	-1710.27	-677.354	230.502	-1884.66	-1890.14	-430.801	489.037	-116.044	355.805	48.5567	699.909	5491.75	-1585.37	-1756.42	-1765.22	1490.89	-1827.95	4153.3	5339.23
0.619_380.01106		C8 H13 Cl N2 O13	-306.835	-413.185	-466.172	-492.746	-117.664	35.9926	60.2097	-180.602	-616.592	-618.451	-289.619	-23.4292	-612.373	-607.816	-469.869	-483.462	1719.07	1516.57	-579.045	-574.688	-595.186	-594.607	2241.29	3482.83
0.622_333.98347		C4 H12 N6 O4 P2 S2	5.65104	-145.417	-386.628	-343.808	-351.162	306.016	-82.8899	-290.586	-540.45	-509.657	-206.845	124.472	-549.077	-543.715	-270.587	-140.157	939.804	1197.33	-509.858	-486.846	-528.852	-521.696	3275.41	1626.6
0.642_302.03369			-738.734	-816.237	-532.613	-640.05	2587.43	3371.51	4015.03	5104.23	-2189.91	-2187.87	-1159.39	-924.808	-2183.76	-2179.58	-2061.52	-2018.1	4384.71	4343.74	-2143.55	-2157.81	-2177.26	-2169.02	3355.24	4367.71
0.643_344.04421		C10 H17 Cl N2 O7 S	-920.133	-1372.12	-599.737	-697.761	3737.02	4707	6181.53	7541.63	-3262.38	-3268	-1828.53	-1430.83	-3264.28	-3261.58	-3066.83	-2935.52	6344.88	7385.02	-3238.33	-3247.54	-3260.09	-3254.77	4416.55	5767.28
0.644_486.05609		C20 H16 Cl2 N8 O S	-427.494	-485.23	-494.747	-546.255	61.9396	130.074	1527.49	353.129	-641.388	-640.653	-306.525	-212.793	-629.665	-621.693	-516.136	-590.71	1586.24	1199.86	-552.991	-580.19	-619.107	-618.342	2950.52	2206.73
0.644_502.03361		C25 H15 Cl N4 O2 S2	-312.303	-368.822	153.316	280.823	2764.9	3677.77	4581.42	4399.91	-1420.32	-1419.87	-1074.31	-864.089	-1413.05	-1408.11	-1347.65	-1372.69	1516.68	2685.51	-1365.49	-1382.36	-1405.37	-1395.62	170.516	876.73
0.646_188.01683		C7 H9 Cl N2 S	40.6574	-592.848	125.411	-541.288	1769.33	-142.815	1499.95	1251.53	-878.027	-895.958	-639.701	-527.758	-900.257	-883.46	-795.751	-821.268	4397.83	1043.88	-779.304	-764.206	-858.861	-827.103	2212.24	792.256
0.646_202.03248		C4 H10 O9	-1232.69	-2422.25	-1274.36	-1016.97	1054.09	7859.23	6528.11	7268.45	-5621.03	-5608.69	-2230.67	-1439.3	-5956.37	-5960.08	-4620.05	-4487.19	14655.6	15336.2	-5940.41	-5914.26	-5955.43	-5949.43	7943.9	13400.9
0.653_330.0287		C5 H13 Cl N8 O3 P2	-185.66	-531.917	-210.394	-524.95	1719.2	434.253	3386.51	1632.43	-762.716	-768.967	-491.123	-443.852	-755.339	-737.4	-716.878	-716.133	1490.22	791.093	-626.162	-610.037	-711.129	-677.211	1344.03	1008.46
0.655_288.01829		C7 H13 Cl N2 O6 S	-82.6772	-356.712	-126.073	-365.061	-98.4839	444.561	2218.75	466.293	-481.801	-490.705	-304.375	-325.83	-471.294	-445.744	-432.359	-440.377	1181.36	637.226	-287.309	-264.342	-408.326	-360.018	1460.23	826.468
0.657_320.00679		C3 H11 Cl N8 O4 P2	-1303.71	-1419.43	-1428.52	-1446.89	-1278.27	-1132.49	-538.473	-1226.72	-561.24	-557.488	-1091	-908.937	967.433	1562.28	-175.895	296.441	139.59	909.878	4443.13	3677.16	3437.82	3949.64	131.738	284.082
0.659_203.03581		C8 H10 Cl N O3	-243.333	-383.417	-200.418	-350.901	2705.76	812.742	1273.77	943.421	-889.948	-887.782	-512.068	-332.333	-879.982	-841.02	-772.572	-760.547	1628.27	2129.01	-736.061	-713.669	-781.715	-776.904	1450.12	1382.16
0.663_488.01726		C8 H27 N8 P3 S5	-53.4917	-258.883	21.3707	-195.689	387.255	176.586	1873.58	355.612	-334.91	-344.993	-52.6193	-182.973	-323.012	-187.227	-278.922	-298.844	828.739	170.079	-114.665	57.8998	-251.706	-258.516	178.657	302.803
0.664_360.02185		C8 H13 N2 O12 P	525.632	1234.03	1822.86	2290.25	8234.1	10013.3	9066.4	8706.7	-3277.15	-3280.08	-2344.5	-2150.95	-3286.49	-3283.47	-3233.91	-3166.71	1792.91	6079.8	-3264.76	-3262.05	-3279.05	-3273.35	-1380.47	-598.483
0.664_660.02302		C36 H5 Cl N10 O3	-292.573	-106.607	58.8313	-45.01	774.925	944.057	2115.43	1301.05	-423.93	-431.697	-385.495	-54.4396	-414.766	-392.481	-380.806	-396.15	113.989	481.776	-254.29	-234.258	-359.844	-317.708	352.219	-7.89341
0.664_793.97506		C18 H25 N10 O12 P3 S4	7.38084	33.5986	803.408	993.144	1259.97	1749.55	809.23	757.469	-474.283	-478.197	-303.036	-295.022	-463.9	-438.653	-425.427	-433.349	378.202	556.112	-282.096	-259.402	-401.679	-353.943	-244.014	-257.131
0.666_477.99632		C10 H16 N4 O12 P2 S	106.861	-38.3026	88.2505	84.6063	916.394	1247.81	1667.66	852.466	-557.894	-555.997	-153.336	-34.8056	-529.386	-528.848	-517.193	-524.174	222.803	787.47	-337.818	-370.893	-496.266	-454.202	-20.0781	1422.5
0.666_635.98537		C13 H18 N8 O14 P2 S2	-54.8336	117.156	600.24	668.49	942.429	2101.83	1578.22	858.125	-544.604	-551.275	-270.049	-171.035	-536.733	-517.59	-507.562	-513.569	265.848	36.4673	-398.889	-381.682	-489.556	-453.363	6.36102	337.726
0.667_518.01094		C16 H21 N6 O2 P3 S3	306.25	460.341	1234.46	2262.94	4154.67	5341.64	4064.55	4940.75	-1424.95	-1426.08	-1194.1	-1148.67	-1421.94	-1414.65	-1410.82	-1413.11	-8.04729	778.168	-1369.39	-1362.83	-1403.96	-1390.16	-242.446	-502.382
0.67_361.02434		C19 H8 Cl N3 O3	95.0002	118.519	366.485	1830.18	1854.51	2979.89	2104.79	2084.16	-960.11	-984.101	-739.479	-600.562	-958.799	-948.692	-952.555	-925.804	861.636	1653.61	-866.871	-853.304	-894.532	-909.821	-267.698	216.799
0.67_809.9521		C31 H6 N8 O18 S	197.735	529.708	864.168	1579.34	1280.99	2368.05	604.588	323.392	-418.159	-423.188	-407.535	-402.812	-412.225	-397.793	-390.233	-400.17	-273.309	-166.277	-308.304	-295.331	-376.658	-380.054	-307.432	-294.033
0.671_346.00614		C8 H11 Cl N2 O11	586.214	386.279	1145.29	730.286	1524.47	1326.06	2611.33	2657.74	-813.749	-840.1	-653.354	-655.937	-812.309	-801.208	-805.451	-776.069	600.827	1000.78	-711.339	-696.438	-741.721	-758.514	-151.801	-37.3419
0.671_618.01258		C28 H28 Br O3 P S3	-294.786	210.993	70.5565	-50.6139	994.986	1635.31	2180.32	2216.26	-746.82	-739.542	-279.698	-569.354	-741.352	-730.478	-717.212	-700.281	898.218	2127.3	-652.631	-641.347	-697.106	-688.357	-559.835	698.06
0.673_676.00043		C25 H12 N10 O8 S3	2.95947	342.192	818.512	1623.76	3978.26	3483.24	2099.77	2497.3	-848.284	-849.768	-518.265	-532.357	-844.348	-834.776	-829.761	-832.765	-246.45	-129.377	-775.421	-766.817	-820.758	-802.66	-760.983	-174.701
0.676_833.98988		C42 H16 N2 O12 P2 S	60.7105	0.54032	533.169	765.146	1038.15	1483.17	1119.43	1822.27	-369.638	-374.697	-345.293	-345.923	-363.669	-349.152	-341.548	-351.543	-223.938	-116.276	-259.138	-246.089	-302.834	-300.447	-237.241	-247.526
0.678_651.96275		C20 H10 N6 O16 P2	336.658	588.614	1425.86	1775.1	1124.99	1899.27	544.458	193.132	-423.819	-452.052	-419.51	-420.281	-422.276	-410.382	-414.928	-420.501	-271.024	-139.293	-314.094	-298.128	-398.221	-364.638	-287.302	-188.678
0.679_218.01007		C6 H7 N2 O5 P	4354.6	4109.96	3590.67	5843.04	10223.3	16673	7903.2	8093.02	-6397.29	-6611.31	-2754.16	-3467.38	-7182.04	-7197.01	-6534.75	-6135.01	10556	12432.1	-7099.54	-7153.05	-7117.23	-7177	-959.78	4891.86
0.679_691.97786		C24 H10 N10 O10 P2 S	525.4	989.522	2165.92	3590.65	2732.49	4256.2	1272.76	1611.24	-846.32	-847.321	-835.495	-835.774	-843.666	-837.211	-833.829	-835.855	-636.296	-557.428	-797.183	-791.38	-827.757	-815.552	-787.446	-792.019
0.68_375.99934		C8 H15 N2 O9 P3	2813.01	3456.83	4880.78	7667	8224.14	11896.7	5281.64	6995.27	-2824.25	-2825.22	-2659.4	-2546.03	-2855.68	-2853.27	-2834.69	-2839.79	-1142.65	1164.14	-2838.33	-2836.17	-2845.36	-2845.19	-2560.51	-2539.5
0.681_361.98375		C6 H12 N4 O8 P2 S	1481.19	788.479	1985.48	1776.03	2977.19	1527.25	2202.87	849.121	-767.803	-761.142	-683.057	-689.985	-766.81	-759.16	-762.084	-765.669	-175.978	-110.098	-697.224	-686.955	-751.338	-729.736	-679.991	-209.406
0.681_533.98859		C11 H7 N10 O14 P	1196.89	1678.88	3931.21	4772.8	3994.1	6607.69	2930.09	2955.11	-1401.57	-1400.31	-1393.85	-1385.57	-1399.68	-1395.07	-1392.66	-1394.11	-971.138	-486.888	-1366.52	-1362.38	-1388.33	-1379.63	-1359.58	-1351.59
0.682_203.99442		C5 H5 N2 O5 P	2733	900.989	2092.6	2442.37	3772.75	4143.99	4190.52	2768.51	-1505.99	-1549.08	-1068.28	-1360.78	-1665.46	-1607.32	-1593.82	-1656.45	535.106	965.403	-1585.89	-1510.99	-1637.94	-1586.06	55.6013	-971.149
0.683_849.96653		C34 H12 N8 O14 P2 S	170.351	508.28	999.582	1939.5	1090.3	1905.26	727.137	144.207	-393.137	-395.262	-370.15	-370.745	-387.501	-373.794	-366.614	-370.545	-201.041	-244.144	-288.803	-276.483	-353.722	-327.807	-268.129	-277.839
0.688_1667.97989			94.4424	31.8201	586.156	827.587	1111.71	1574.88	1496.38	994.207	-357.16	-359.248	-334.576	-335.16	-351.623	-338.156	-331.102	-335.327	-226.578	-210.776	-254.653	-242.549	-295.189	-292.974	-234.341	-210.97
0.69_442.02483		C16 H18 N4 O3 S4	637.903	365.174	-266.916	-279.611	1348.81	1976.9	-712.623	-573.598	-906.809	-911.597	-330.56	-177.76	-929.059	-923.255	-886.253	-768.83	1744.36	3547.51	-876.267	-868.476	-917.32	-900.932	-192.06	1956.35
0.692_615.99188		C27 H13 N4 O8 P S2	1465.04	1783.14	1265.18	991.084	2840.55	2807.03	-563.717	-391.469	-625.645	-634.279	-623.572	-536.056	-624.903	-619.181	-621.368	-624.049	-294.432	460.118	-572.86	-565.179	-613.331	-597.175	-559.971	-545.142
0.697_600.01427		C18 H24 N4 O9 S5	773.028	186.713	272.686	112.806	1699.57	1889.23	-197.074	-386.039	-547.874	-567.751	-395.245	-345.042	-546.787	-538.414	-541.614	-519.451	582.225	1496.19	-470.623	-459.383	-493.542	-506.209	-358.42	260.635
0.701_284.03568		C5 H4 N10 O5	-847.921	-958.35	-1690.82	-1680.04	-453.608	-143.032	-1857.79	-1865.56	-1716.62	-1677.31	189.819	300.112	-1975.66	-1967.77	-1235.37	-1334.89	6815.26	4844.14	-1926.33	-1941.96	-1954.48	-1940.01	8589.99	6948.68
0.702_366.03861		C3 H11 Cl N10 O9	-851.13	-844.281	-1111.1	-1015.1	-705.742	-423.686	-1395.08	-1403.83	-1148	-1226.4	183.062	282.228	-1463.23	-1455.74	-949.694	-1131.59	4998.77	3610.2	-1408.21	-1426.14	-1440.5	-1423.9	7873.62	5019.83
0.705_458.00257		C9 H17 N8 O4 P3 S2	2239.9	2022.72	910.664	674.313	1935.56	4223.26	-565.267	-669.197	-940.749	-943.228	-556.402	-468.994	-1012.63	-998.722	-993.307	-984.194	468.32	2210.47	-925.741	-953.272	-975.317	-949.831	-308.757	347.657
0.709_448.0417		C16 H20 N2 O7 S3	-1076.47	-1138.79	-1474.34	-1330.29	-719.765	-63.6765	-1532.96	-1540.36	-1188.12	-1278.06	355.62	459.751	-1591.94	-1584.28	-987.131	-1122.18	6122.23	3500.95	-1544.07	-1559.24	-1571.38	-1557.34	7791.76	5563.39
0.712_146.10506		C6 H14 N2 O2	-247.929	-112.048	-1578.14	-1544.43	-226.505	257.819	-1340.43	-725.381	-1520.19	-1595.13	551.283	699.869	-1912.76	-1912.09	-786.271	-499.472	2692.17	3701.88	-1894.35	-1900.74	-1725.93	-1781.75	4380.32	3503
0.713_300.01317		C5 H4 N10 O4 S	288.086	386.306	-1442.04	326.199	1349.59	2091.85	-2023.62	-1998.99	-1557.08	-1394.73	-326.52	-128.77	-2171.99	-2142.83	-1872.26	-1482.52	8906.03	7112.63	-1952.39	-2246.28	-2054.08	-2054.67	1674.09	2151.67
0.714_382.0163		C9 H11 N4 O11 P	-273.987	-222.38	-1172.43	-1273.42	-399.608	430.705	-1576.14	-1657.42	-857.322	-877.572	465.041	278.935	-1536.28	-1559.37	-1123.64	-919.753	5536.65	6370.52	-1273.42	-1221.6	-1385.68	-1438.33	2531.73	3435.33
0.716_228.10838		C6 H12 N8 O2	-723.675	-672.252	-934.716	-1425.41	-616.828	-392.195	-1238.1	-1117.16	-1097.36	-1118.53	518.939	628.21	-1500.2	-1431.51	-313.493	-379.854	2612.34	2841.76	-1423.57	-1440.34	-1264.32	-1183.29	3784.66	3333.9
0.719_128.00818			-941.871	-1211.5	-1194.84	-1228.73	-924.184	-1091.69	-1251.03	-1310.44	-481.88	-733.521	-301.157	-578.788	135.6	-143.069	131.748	-145.94	1999.46	2059.24	3883.53	1277.78	1476.29	1042.38	2350.23	898.105
0.719_628.02431		C13 H22 N6 O17 P2 S	-503.906	-584.106	-766.822	-741.369	-698.079	-368.88	-749.135	-761	-173.124	-449.855	459.08	222.687	-796.378	-762.546	-388.385	-460.876	3821.17	3083.24	-598.301	-647.438	-696.117	-693.944	1774.52	1200.82
0.719_732.01988		C15 H27 N8 O16 P3 S2	-898.526	-906.013	-892.941	-884.864	-840.048	-808.224	-774.766	-792.376	68.5978	-174.537	-612.148	-460.552	356.804	568.178	322.337	641.504	52.2631	919.314	2424.68	2512.09	1409.9	1738.5	435.933	-166.077
0.72_530.04469		C26 H19 N4 O P S3	-499.952	-562.162	-681.025	-673.755	-485.03	-268.279	-574.67	-590.519	-520.649	-572.981	33.2961	203.749	-700.171	-683.21	-453.227	-514.675	2629.82	1545.61	-598.458	-630.943	-656.954	-626.883	4184.02	1996.98
0.722_470.03622		C12 H12 N10 O7 P2	-2261.3	-2297.14	-2456.88	-2423.02	-2272.32	-2030.03	-2404.9	-2412.64	-372.62	-486.802	-573.878	-471.233	-225.308	547.965	567.807	1614.99	2142.05	3454.88	3464.26	4564.08	1951.75	2865.28	3073.11	1588.79
0.722_546.02235		C15 H14 N8 O11 S2	-667.619	-716.166	-838.487	-827.326	-59.4871	374.538	-983.556	-996.565	-475.549	-536.756	377.286	328.363	-946.678	-977.765	-675.541	-610.101	3661.08	4023.55	-745.064	-559.93	-917.436	-848.24	2191.05	1650.13
0.722_634.04281		C14 H20 N8 O17 P2	-1190.37	-1198.55	-1188.46	-1180.73	-1137.84	-1107.38	-1075.35	-1092.21	101.911	-279.127	-439.134	-173.001	-214.076	43.2357	330.564	619.029	1188.4	2122.14	1933.72	2102.86	839.85	1094.69	1761.5	845.474
0.723_224.02704		C5 H8 N2 O8	-2531.86	-2604.34	-2636.5	-2529.91	-2728.23	-2382.93	-2825.61	-2791.19	-674.202	-730.679	-691.218	-825.783	93.7005	549.318	250.305	709.466	2781.03	4495.93	5102.95	3872.16	2556.78	3877.86	3918.97	3197.55
0.723_306.03017		C7 H13 N6 O2 P3	-3476.52	-3531.85	-3575.89	-3670.16	-3152.49	-2947.79	-3766.82	-3722.39	-1183.79	-1156.77	-319.674	-1094.7	-509.856	989.366	469.173	1456.65	3767.04	5904.14	6801.47	6335.21	3875.79	5122.94	2759.03	3856.85
0.723_388.03328		C6 H13 N8 O8 P S	-3328.1	-3375.75	-3520.13	-3462.28	-3054.48	-3015.14	-3516.97	-3522.58	-935.385	-772.307	-917.571	-811.734	-175.653	584.859	239.126	2266.3	3377.9	5306.56	6299.77	5836.71	2901.12	4084.65	4231.87	3605.56
0.723_552.03953		C9 H19 N10 O12 P3	-1780.22	-1776.56	-1850.13	-1845.25	-1793.52	-1600.45	-1778.77	-1789.4	24.631	-509.776	-476.37	-268.306	-348.242	258.832	675.559	1162.39	1352.62	2884.61	2397.2	2979.96	1373.26	2080.83	2345.83	1661.17
0.724_540.00575		C14 H10 N10 O10 P2	1024.12	1546.56	-195.664	-140.795	1190.59	1893.97	-680.463	-619.835	-720.141	-703.739	-173.945	-191.024	-799.328	-783.264	-791.12	-768.316	1630.27	2882.81	-702.993	-742.126	-758.396	-729.915	652.636	174.002
0.727_142.02377			-5772.55	-5949.72	-6147.41	-5772.48	-5701.38	-4966.12	-4967.77	-4922.86	-2347.01	-2365.24	-1169.04	-1640.12	-839.794	530.449	462.119	-307.911	8457.26	12391.2	9298.26	6940.17	4771.72	6265.39	9815.98	9045.18
0.727_322.00414		C8 H2 N8 O7	-1636.18	-1599.96	-1604.88	-1583.8	-1540.99	-1466.95	-1550.15	-1581.18	-598.513	-420.687	-1001.29	-1011.59	1209.25	1658.54	6.37771	468.984	159.877	452.634	5924.44	3721.01	3702.12	4261.56	353.265	252.771
0.727_464.01942		C7 H12 N8 O14 S	-578	-580.69	-1193.88	-844.603	-84.1576	-255.026	-1423.1	-1431.78	-619.251	-737.96	490.945	935.03	-1310.25	-1360.94	-888.82	-837.739	4922.26	5232.71	-1173.53	-930.324	-1188.9	-1277.79	2622.38	2953.76
0.727_486.01027		C24 H6 N8 O S2	-1763.78	-1720.91	-1805.9	-1827.18	-1786.05	-1673.98	-1777.06	-1785.07	-115.359	-511.677	-979.928	-957.346	747.598	1690.34	150.04	721.369	213.649	1211.15	4839.26	4872.39	3521.64	4083.59	653.655	540.034
0.727_568.01341		C12 H15 N10 O11 P3	-1571.01	-1596.89	-1600.22	-1594.73	-1562.5	-1538.31	-1542.84	-1551.14	116.019	-286.6	-960.427	-775.494	407.338	1635.16	272.02	795.233	4.16172	866.048	5615.67	3616.52	2742.11	3512.92	611.317	141.48
0.728_650.01662		C18 H20 N8 O11 P2 S2	-1238.33	-1243.18	-1244.19	-1237.07	-1209.67	-1190.21	-1169.76	-1180.53	303.462	-197.015	-764.96	-578.049	204.289	775.051	378.615	692.742	134.392	1074.93	3673.3	2997.91	2318.81	2496.04	570.51	225.455
0.728_665.99061		C11 H23 N8 O15 P S4	-856.286	-861.471	-854.9	-846.824	-815.785	-793.744	-770.571	-782.768	-58.4273	-273.061	-766.956	-643.353	873.693	1547.92	280.884	242.887	-332.068	650.398	2401.41	2393.43	2392.83	2864.69	-415.724	-365.61
0.728_747.994		C16 H26 N6 O18 P2 S3	-704.112	-711.205	-702.216	-691.169	-648.711	-618.561	-586.862	-603.546	-54.8765	-222.345	-622.901	-626.887	636.848	1079.36	202.965	420.412	-117.937	785.56	1755.49	2052.96	1799.65	2072.66	-364.78	-372.099
0.729_374.01761		C5 H11 N8 O8 P S	-882.5	-965.704	-1004.46	-953.632	-774.852	-671.763	-872.463	-947.3	67.3879	-443.674	-360.139	-460.211	-8.40135	-17.2497	410.919	156.844	1265.81	927.987	2577.63	1731.18	1174.97	1210.05	1333.77	470.34
0.729_404.00712		C9 H11 N8 O5 P3	-2066.93	-2092.98	-2106.91	-2091.12	-2063.95	-1909.01	-2082.32	-2089.16	-325.454	-684.797	-1128.49	-1203.03	1346.44	2112.54	122.595	688.265	333.839	946.505	5917.07	5621.55	4342.62	5892.35	412.14	200.767
0.729_501.98426		C19 H8 N10 P2 S2	-964.278	-978.021	-933.705	-907.164	-934.97	-759.981	-864.78	-903.858	-209.427	-401.626	-897.642	-798.603	1272.38	1759.03	-99.0627	170.766	-699.894	-340.716	3082.87	3082.8	3180.05	4120.17	-495.446	-388.917
0.729_583.98742		C16 H13 N10 O7 P S3	-989.639	-994.328	-951.795	-926.323	-953.01	-933.076	-912.119	-923.15	-264.527	-297.578	-790.348	-749.614	1204.74	1892.11	47.5299	508.384	-658.537	-39.5375	3043.29	2875.15	3126.96	3261.21	-279.548	-302.918
0.73_419.98113		C10 H8 N6 O9 S2	-948.233	-953.35	-906.94	-879.145	-908.265	-725.008	-834.758	-875.683	-404.917	-433.131	-740.263	-803.105	1495.59	1487.36	-179.308	213.452	-470.254	-328.511	3691.41	2708.33	3187.63	3581.27	-433.793	-477.493
0.732_375.9994		C10 H5 N10 O3 P S	-1644.45	-1105.83	7008.36	5632.31	10800.8	-1367.8	7463.06	9406.85	-1731.51	-1732.61	-1544.52	-1541.57	-1767.66	-1765.24	-1766.32	-1762.58	-969.634	-1250.6	-1751.87	-1761.03	-1760.96	-1756.29	-1479.44	-1528.63
0.733_157.99775		C2 H7 O6 P	-1306.37	-1216.71	-1290.22	-1199.63	-1006.08	-1068.13	-1358.3	-992.455	-317.271	-544.961	-862.712	-885.513	1171.28	1714.34	-61.2313	254.652	444.547	1113.96	4295.15	2617.06	2076.35	3414.92	547.8	134.791
0.735_337.97812		C7 H10 Cl N6 O2 P3	-573.909	-530.454	-573.254	-517.122	-319.684	-205.837	-427.482	-286.021	-381.756	-386.267	-538.851	-562.371	698.878	1107.46	-272.541	-4.38553	-317.328	140.983	1471.54	1473.06	1640.46	2354.99	-162.263	307.493
0.735_599.96139		C19 H7 Cl N10 O8 P2	-490.585	-561.514	-490.086	-447.308	-492.125	-210.079	-378.993	-450.211	-300.151	-340.084	-494.793	-481.792	726.097	1307.73	-285.904	-49.4894	-295.046	-81.1825	1619.13	1457.45	1824.28	2174.89	-176.871	-184.998
0.735_716.04613		C20 H17 N10 O18 P	-805.391	-810.883	-803.922	-795.367	-766.439	-739.141	-714.594	-733.255	-68.0805	-270.643	-428.992	-273.077	-299.634	-76.12	153.388	507.188	509.006	3331.05	1196.58	1447.06	243.066	402.917	668.961	720.976
0.741_681.96406		C16 H16 N10 O11 P2 S3	-495.234	-457.4	-494.663	-445.794	-273.898	-174.78	-367.75	-244.59	-351.095	-414.063	-500.041	-436.668	529.713	1177.26	-226.161	-21.6963	-271.847	-27.5277	1127.56	1342.09	2015.41	1657.2	-136.844	272.139
0.742_177.98797		C4 H8 N2 P2 S	-428.739	-417.146	351.951	562.997	646.133	508.781	3544.98	2886.07	-434.987	-436.725	-394.68	-364.691	-438.292	-426.817	-406.469	-383.852	-123.69	-155.284	-369.482	-409.367	-405.092	-388.711	-209.852	-51.988
0.742_193.9656		C3 H3 Cl N4 O2 S	3523.11	1324.42	1926.59	2773.68	2616.68	3583.09	4615.91	2597.74	-1083.65	-1084.5	-1062.3	-1059.02	-1085.27	-1079.63	-1072.31	-1038.24	-998.492	-946.077	-1051.43	-980.561	-1068.94	-1060.89	-973.317	-975.63
0.743_517.95802		C6 H18 Cl N10 O4 P3 S3	-420.454	-409.372	-440.695	-399.616	-255.126	-171.811	-334.015	-402.404	-354.631	-340.636	-445.215	-432.731	591.676	896.915	-309.686	-212.875	-253.402	-48.0347	1023.26	1576.08	1794.85	1899.35	-139.922	203.856
0.766_117.97931			-582.882	-781.455	-892.2	-646.754	59.3534	487.621	-595.248	-310.338	-1324.31	-1231.48	672.483	28.5138	-1607.94	-1627.2	-1666.12	-1665.87	-1541.07	8306.85	-1650.3	-1665.91	-1683.42	-1643.67	-1523.05	10167.2
0.769_354.06657		C10 H18 N4 O6 S2	-652.533	-641.444	-681.198	-662.185	-565.582	-509.879	-532.685	-315.323	121.343	46.4225	-406.919	-466.284	1363.59	2176.8	-274.654	18.3733	-297.807	-171.809	2710.49	1734.44	849.044	1014.54	-108.998	-258.715
0.771_607.08156	UDP-N-acetylglucosamine	C17 H27 N3 O17 P2	-240.851	-1147.31	-1026.37	1003.48	3000.29	3481.13	-828.588	1056.27	-3320.68	-3380.16	-378.846	-1195.99	-3451.82	-3439.15	224.432	977.198	1593.44	7098.85	-3401.68	-3425.15	-3415.15	-3425.67	4978.1	7812.33
0.778_297.04518	L-Cysteinylglycine disulfide	C8 H15 N3 O5 S2	-1489.14	-1529.38	-1609.15	-1570.45	-1472.28	-1351.38	-1505.64	-1233.36	-758.068	-940.806	-962.929	-995.708	2773.31	3211.9	-413.82	-98.5723	189.387	-9.06584	6886.6	5766.54	2833.39	2993.9	-369.583	-510.915
0.78_240.02371	L-Cystine	C6 H12 N2 O4 S2	-1007.1	-489.556	-1171.39	-1254.05	-1025.36	-920.748	-961.382	-1255.1	-1077.31	-1082.31	-1107.53	-1128.36	860.157	2106.95	-708.406	-651.457	-64.8086	-1105.98	6295.95	5294.46	3414.53	3059.61	-562.655	1271.7
0.784_283.00374		C7 H14 N3 O P S3	774.786	356.073	2597.55	444.288	364.466	-55.4697	1208.6	151.084	-493.381	-623.142	-265.068	-512.224	-705.771	-645.572	-597.714	-596.864	1333.82	483.247	-383.828	-428.602	-641.489	-561.764	442.432	134.006
0.798_148.03674	(+/-)-2-Hydroxyglutaric acid	C5 H8 O5	-367.388	-286.296	-428.798	-448.909	267.51	126.612	1767.25	4117.93	-352.403	-593.907	-383.57	-407.41	-449.634	39.364	-495.129	-295.127	165.595	-131.127	-344.935	-340.817	-475.329	-500.539	501.354	745.884
0.798_303.54071			-350.499	-1307.22	-1072.98	650.864	3177.16	3304.4	-949.976	548.689	-3361.36	-3415.67	343.033	-785.618	-3490.95	-3485.15	310.264	755.886	3323.35	5815.33	-3454.67	-3457.85	-3463.53	-3458.38	6863.33	7869.51
0.802_125.01423	Taurine	C2 H7 N O3 S	-7566.23	-8474.9	-10113.1	-9708.74	106.83	1708	417.569	287.537	-11231.8	-11985.6	-2590.47	-3576.79	-10779.6	-9569.38	-4705.28	-2234.62	19284.9	30373.6	-3465.13	-3935.6	-6352.56	-5760.46	27261.3	24988
0.807_256.8293		C H Cl3 N O2 P3	-1104.76	-1129.81	-1113.32	-1109.17	-1086.74	-967.5	-1067.01	-1078.34	532.174	484.937	899.309	-399.73	-391.918	-87.085	1098.89	1248.5	2783.59	3873.09	1371.59	-1119.66	619.209	1495.25	-42.2371	1052.79
0.807_258.8264			-845.765	-887.891	-860.159	-853.192	-815.474	-771.582	-782.288	-695.5	524.601	602.207	758.416	-207.161	-102.319	-69.0575	1053.48	871.729	2116.88	1230.68	1189.82	1128.97	-890.235	1325.46	-7.54633	725.694
0.81_146.06872	D-(-)-Glutamine	C5 H10 N2 O3	-890.518	-1114.64	-2397.61	-2400.33	32.9125	578.98	-60.9164	755.303	-2586.88	-2573.18	-1757.25	-1730.66	-2634.66	-2493.33	365.473	-210.902	954.333	993.138	-2663.92	-2539.28	-2124.68	-1967.85	-1458.1	-1219.69
0.814_300.01317		C14 H9 N2 O2 P S	33.8299	-41.9242	1899.09	1847.85	169.623	-12.7653	2643.79	2299.46	-497.347	-495.092	-428.186	-444.153	-492.225	-493.538	-450.068	-434.965	-242.702	-282.484	-433.62	-440.897	-471.263	-470.282	-198.726	-254.594
0.816_133.03707	L-Aspartic acid	C4 H7 N O4	-2613.31	-2881.04	-2903.65	-2920.56	-1043.8	81.0151	-2482.26	-2018.31	-3221.31	-3307.57	-715.647	-523.184	-3485.47	-3425.19	143.867	917.142	8549.93	7495.52	-3236.62	-3160.11	-2634.99	-2582.64	9243.81	9073.1
0.817_147.05272	L-Glutamic acid	C5 H9 N O4	-4644.54	-5357.59	-5879.19	-6565.61	1063.54	3145.49	-2334.06	-2864.51	-6668.42	-6544.49	-1061.75	1308.81	-6941.27	-6796.49	-2371.75	-1477.1	18993.2	15171.6	-6356.44	-6496.19	-6387.01	-5993.65	18582.4	23264.1
0.822_327.11648			-858.602	-866.81	-836.936	-891.664	-403.025	-294.828	-524.505	-68.479	-826.396	-858.268	-619.423	-35.6087	-768.626	-901.87	-721.897	42.2567	1879.38	2889.62	-887.405	-914.409	-890.028	-824.188	143.779	1885.46
0.825_243.08717		C10 H9 N7 O	-404.543	-582.019	-426.707	-854.787	-66.2216	997.273	1275.14	632.544	-1186.18	-1206.86	-72.4515	-156.976	-1338.78	-1295.71	-325.367	-78.3929	2549.86	3048.08	-1136.31	-1092.2	-1198.72	-1156.69	2662.89	3184.35
0.827_317.1237		C14 H26 N O P3	44.259	-313.081	0.405703	-108.159	1166.67	1821.57	1349.92	942.56	-863.224	-891.48	-526.438	-587.858	-942.242	-982.957	-754.67	-179.576	628.81	521.356	-449.004	-454.395	-577.17	-729.063	1047.06	333.986
0.828_160.08448	D-Alanyl-D-alanine	C6 H12 N2 O3	461.498	172.037	207.064	242.699	2246.65	2564.56	1987.49	2307.06	-1289.97	-1338.38	-480.099	-250.463	-1369.43	-1362.15	-1338.36	-1131.29	487.177	216.119	-1310.55	-1322.75	-1324.39	-1279.91	562.618	332.802
0.828_218.08983	Seryl-4-hydroxyproline	C8 H14 N2 O5	53.2283	138.584	161.044	-318.366	597.39	1039.38	210.839	-231.697	-1211.53	-1171.81	-111.31	86.6739	-1304.23	-1309.51	-931.165	-905.223	668.51	701.669	-1285.13	-1314.46	-1273.84	-1247.93	191.364	85.7
0.83_219.04269		C7 H6 N7 P	-557.474	-578.596	-560.459	-561.89	-518.691	-435.221	-484.926	-490.294	-550.288	-490.297	379.134	-40.1381	-580.927	-582.14	586.017	1038.23	1241.62	4559.87	-568.849	-576.419	-572.659	-571.793	453.039	2399.23
0.836_216.03983		C6 H13 Cl O6	-5637.49	-5515.45	-5711.96	-5609.33	-5079.08	-5095.53	-5334.72	-4923.64	-2497.28	-2524.59	-811.961	-1810.96	-1837.41	-1666.84	-562.011	534.89	8524.43	13234.8	821.339	-679.679	153.895	788.492	9127.83	11055.7
0.838_240.08447		C8 H16 O8	10.2274	-1236.02	-178.277	33.5878	919.778	77.6463	3237.12	656.066	-1974.85	-2009.09	-1162.09	-1227.34	-1433.84	-1158.42	-1159.73	-2167.72	1952.85	2462.8	2678.45	1419.79	-444.522	-177.768	2253.28	2059.03
0.84_180.06307	D-(+)-Mannose	C6 H12 O6	22.2598	-1440.6	-548.956	-274.989	2146.44	1417.91	4819.03	3122.57	-3684.61	-3680.49	-3337.05	-3155.6	-1857.96	-1375.93	-3119.14	-3744.84	-292.613	-763.19	9140.28	4567	488.004	1091.23	715.151	-156.696
0.854_165.04546		C5 H11 N O3 S	-376.087	-434.906	-248.772	-32.9166	1149.64	1931.44	-588.39	-906.092	-1476.7	-1469.24	-453.252	67.8644	-1165.14	-1073.88	-1333.52	-1321.53	703.95	929.167	1177.75	107.225	-235.219	184.501	1104.4	957.784
0.855_169.00422	L-Cysteic acid	C3 H7 N O5 S	-597.032	-637.229	-602.712	-605.436	-523.226	-553	-458.968	-510.811	-454.735	-450.317	-552.645	-613.202	318.37	482.825	-428.784	-420.801	-314.888	-275.758	3387.36	2604.64	2314.03	2407.6	-168.357	-133.004
0.859_153.05527		C5 H12 Cl N O2	-2179.33	-2162	-2200.43	-2199.59	-2001.35	-1956.45	-1973.33	-1868.59	-1754.54	-1736	208.961	588.438	-1639.6	-1451.94	284.514	440.305	7855.06	8291.14	-1193.41	-1362.15	-1009.04	-955.141	7513.65	9150.36
0.859_266.09364		C9 H18 N2 O5 S	-312.894	-348.197	-106.119	-25.3224	-174.875	109.708	-611.31	-518.311	-113.392	-91.9519	34.8141	69.5061	485.988	355.75	-432.201	-405.375	397.551	468.025	1049.04	413.309	612.695	682.689	-261.196	226.315
0.861_177.09976	N-Methylmoranoline	C7 H15 N O4	-100.699	-510.567	-1010.87	-966.033	3931.1	5084.45	3916.85	3760.85	-3480.04	-3518.02	-2061.57	-1516.26	-2853.66	-2846.5	-2747.41	-2504.63	1553.77	1561.67	-1364.24	-1848.28	-2441.6	-2096.83	2682.66	2427.72
0.865_226.02579		C5 H10 N2 O6 S	-887.098	-928.839	-894.124	-896.864	-814.181	-844.127	-749.553	-801.695	365.05	677.609	-467.488	-522.822	842.59	1084.53	-441.006	-370.289	-640.562	-247.686	3110.01	2991.42	2822.24	2956.97	-54.9405	-476.031
0.869_309.10536		C12 H23 N O4 S2	-906.585	-927.44	-877.369	-767.634	-305.862	316.777	-420.088	-598.931	-876.57	-913.971	-6.915	-156.673	-752.077	-955.524	-154.222	-66.3149	1697.36	1690.6	-906.055	-923.119	-933.907	-932.976	1524.11	1722.25
0.87_275.11162	gamma-Glu-gln	C10 H17 N3 O6	-79.8236	-182.905	-1043.18	-1017.9	295.834	239.272	-575.805	-737.767	-1298.4	-1328.71	216.465	-285.801	-1400.79	-1376.9	-906.603	-527.155	2721.09	2757.66	-1358.69	-1369.85	-1350.63	-1290.86	2548.68	1791.52
0.871_194.07879	alpha-Methyl D-mannoside	C7 H14 O6	-703.99	-752.192	-636.115	-691.294	-150.72	28.5231	444.86	525.536	-635.193	-946.472	-400.828	-189.868	-433.005	-280.283	-899.463	-758.4	1060.32	-421.787	1083.56	249.998	-116.947	-126.189	-543.051	-684.777
0.875_291.10639		C10 H17 N3 O7	-641.484	-718.696	-811.478	-794.637	-682.213	-524.348	-827.425	-709.986	-845.066	-844.637	-264.277	-119.947	-853.54	-856.112	-264.766	-155.266	595.869	1296.48	-832.016	-838.279	-837.907	-837.289	229.859	305.681
0.877_162.05239		C6 H10 O5	-238.275	-614.858	-384.916	-414.323	238.149	403.488	1198.83	1549.7	-1437.42	-1373.37	-1297.5	-1409.15	-724.89	-530.885	-1359.64	-1279.91	-602.278	-548.665	2387.9	1162.78	-75.3035	28.9234	-474.264	-661.553
0.879_318.11753		C5 H19 N8 O6 P	-541.853	-655.576	-666.054	-672.184	-421.667	-161.735	-342.61	-365.597	-816.836	-819.234	-234.62	-288.306	-797.487	-802.447	-449.968	-405.952	918.248	1031.75	-628.879	-734.4	-718.298	-714.589	311.306	100.247
0.885_282.11433		C4 H14 N10 O5	736.169	526.064	790.04	547.475	1427.71	2196.53	475.794	1194.01	-590.789	-602.423	-434.046	-409.375	-727.065	-678.712	-723.534	-716.583	-288.465	-65.5665	-231.794	-288.39	-492.78	-389.937	494.373	-72.0511
0.887_261.09582	Asn-glu	C9 H15 N3 O6	-314.753	-145.434	-728.672	-367.812	800.242	1647.84	285.858	120.377	-1123.88	-1121.03	-321.506	-296.775	-1211.07	-1197.55	-706.559	-393.554	1165.73	714.057	-1148.41	-1179.21	-1184.13	-1182.94	-21.0129	107.103
0.895_342.11572	D-(+)-Maltose	C12 H22 O11	-1026.87	-1165.41	519.288	-962.361	-307.958	-514.596	-346.893	-909.167	-1506.03	-1499.53	-1292.1	-1253.15	-1489.78	-1465.95	-1390.99	-1240.61	-946.915	-980.289	-1481.51	417.341	-1391.22	-1362.16	-535.416	-603.137
0.9_281.111		C10 H19 N O8	2302.23	1493.91	-661.595	1753.07	4197.53	5841.73	4480.7	3609.3	-2146.82	-2037.59	-1745.57	-1287.18	-2314.25	-2218.97	-2213.86	-2422.54	-784.733	-860.556	-577.782	-685.567	-1072.29	-1542.43	921.814	970.274
0.902_154.0027		C3 H7 O5 P	-2692.83	-2693.67	-2695.07	-2690.92	-2638.19	-1916.65	-2678.45	-2591.43	-2543.33	-2555.08	-1174.47	-1064.58	-2561.39	-2546.09	1334.55	1808.81	10164.5	8269.85	-2478.3	-2476.02	-2176.73	-2141.03	11732.3	11188.6
0.903_120.0419	D-(−)-Erythrose	C4 H8 O4	484.304	-214.859	417.575	-201.882	3771.32	3122.78	5292.28	3696.42	-3501.98	-2968.69	-3019.89	-2677.88	-1483.56	-3419.53	-3428.23	-2952	-1617.62	-1870.95	6487.1	3572.76	606.721	866.803	-957.741	-1104.94
0.903_311.12151		C11 H21 N O9	-631.933	-722.764	489.338	351.077	408.805	-56.3776	6788.53	10476.7	-806.036	-805.946	-783.061	-785.93	-803.781	-804.863	-798.37	-798.888	-757.955	-756.635	-788.788	-793.903	-791.764	-794.952	-749.169	-762.376
0.905_267.09536			1285.28	242.415	1021.48	205.688	1519.23	1279.98	1005.58	592.749	-602.125	-670.158	-497.6	-539.181	-706.774	-734.372	-697.598	-622.448	-58.835	-375.33	126.893	-426.723	-358.313	-620.23	676.896	80.3309
0.905_305.12198		C11 H19 N3 O7	-98.1525	-204.325	-749.666	-793.771	339.795	378.506	-349.159	-36.5771	-1074.12	-1165.54	655.037	711.8	-1227.54	-1231.64	-842.841	-958.239	1512.27	1648.94	-1170.63	-1190	-1185.01	-1194.03	1112.5	993.599
0.908_178.85185			-1052.21	-1051.35	-1057.1	-1053.93	-1030.81	-995.373	-1025.38	-795.843	-485.771	-444.458	-490.042	-532.151	133.921	254.892	-138.136	228.111	1764.98	2711.96	2530.65	2456.36	1312.5	1239.84	176.85	1689.89
0.908_210.07384			-541.677	-522.554	-595.326	-622.006	-275.362	-607.937	-550.878	-450.551	-601.039	-613.569	-348.413	-396.18	-549.559	-546.534	-417.99	-372.716	1119.48	-48.0032	-607.559	-611.382	-506.463	-558.395	555.708	-117.738
0.91_646.23067		C26 H36 N10 O6 P2	-1157.78	-1160.54	-1189.84	-1195.93	-648.88	-357.335	-1108.18	-1119.16	-1192.44	-1182.56	81.6617	46.698	-1190.88	-1181.51	456.075	382.318	3961.15	4365.84	-1158.25	-1107.15	-1087.13	-1091.76	4122.81	5369.4
0.912_378.09259		C12 H23 Cl O11	-1761.39	-1687.08	-1482.91	-1734.83	-1642.44	-1605.68	-1625.32	-1591.61	-1709.91	-1687.51	-1474.14	-1587.73	-1542.28	-1546.22	-790.425	-628.179	-398.167	-446.154	-1408.8	-504.629	-479.009	-639.13	-668.521	-523.255
0.923_607.08095	UDP-N-acetylglucosamine	C17 H27 N3 O17 P2	-1545.83	-1552.34	-1604.19	-1564.49	-1389.13	-1229.14	-1412.76	-1306.1	-1514.2	-1592.61	2070.72	2061.33	-1660.49	-1656.45	-911.763	-252.997	1068.45	847.633	-1662.79	-1667.04	-1648.14	-1671.32	1714.35	13999.9
0.925_237.08477			-734.739	-291.038	-915.264	-1297.91	46.5569	-22.8988	-848.405	-1332.22	-600.018	-516.113	262.39	278.639	-1253.45	-1235.46	-848.795	-883.654	1190.35	937.672	5650.49	4813.15	-682.234	-612.966	2952.59	2812.74
0.925_346.10457		C7 H24 N8 P2 S2	156.592	-104.273	-225.261	-251.647	1883.29	1033.76	1575.66	1222.68	-676.943	-715.185	-363.369	-437.24	-765.227	-761.145	-598.814	-593.721	-74.2293	44.2313	-721.031	-736.679	-700.539	-688.12	437.93	456.605
0.926_221.08978	2-Acetamido-2-deoxyhexopyranose	C8 H15 N O6	2631.37	1564.9	182.03	2120.38	5409.01	9182.34	5811.4	4660.69	-2890.86	-2717.78	-2445.83	-1438.72	-3198.25	-2989.12	-3234.43	-3331.85	-1133.82	-1482.72	-820.057	-1077.11	-1678.89	-1959.68	1139.93	1195.83
0.926_257.06651		C8 H16 Cl N O6	-6242.43	-5704.56	-6932.16	-6347.55	-386.767	2355.09	-2825.9	-2217.45	-4005.06	-4661.79	-1891.89	-2766.06	-5568.55	-5495.08	-3085.69	-2887.48	10345.1	11919.8	7285.59	6584.74	765.852	1015.61	10884.4	13757.3
0.928_459.06806		C8 H22 N5 O13 P S	-843.855	-842.524	-851.494	-846.531	-810.451	-799.977	-801.971	-784.015	-857.138	-863.5	-453.871	-447.603	-853.517	-856.025	-421.557	-213.173	349.85	679.531	-799.931	-813.041	-820.24	-821.962	380.605	388.932
0.931_480.27952		C17 H42 N10 P2 S	74.9988	14.9663	297.917	612.274	1467.09	1206.44	1467.01	1379.31	-450.887	-455.38	-386.533	-246.604	-452.844	-451.65	-439.519	-438.918	-332.684	-274.124	-410.494	-423.368	-424.834	-429.093	-138.637	-295.539
0.936_350.13243		C14 H26 N2 O4 S2	-295.707	-331.64	-209.325	13.9164	-227.535	-67.9672	3228.15	2033.72	-358.038	-363.914	-139.891	-217.511	-360.596	-358.265	-288.737	-265.167	-39.9461	-216.38	-305.203	-317.311	-309.782	-329.53	165.757	122.324
0.939_259.1895	Lys-leu	C12 H25 N3 O3	370.811	-577.351	189.242	882.748	446.002	1448.1	2105.83	1816.35	-1060.87	-1008.67	-333.947	-102.464	-1083.37	-1061.25	-844.126	-811.672	941.339	1219.55	-1054.04	-1063.89	-1029.45	-1060.95	372.472	236.948
0.942_231.12176	Asn-val	C9 H17 N3 O4	-544.177	-825.492	-351.799	-125.693	1957.44	2141.46	1870.03	2168.21	-1551.92	-1588.44	-528.797	-427.261	-1645.43	-1634.6	-1218.55	-1189.21	1031.11	941.444	-1635.63	-1620.13	-1566.87	-1589.33	762.892	682.179
0.95_540.14556		C15 H25 Cl N10 O10	-1451.01	-1442.75	-1439.69	-1443.64	-1277.96	-1140.92	-1357.63	-1328.64	-1448.97	-1455.89	-1166.78	-1200.63	-1452.56	-1455.53	-1078.26	-1102.43	-463.156	-471.338	-1442.06	-1357	-1349.5	-1318.66	-604.387	-968.755
0.957_318.15381		C12 H22 N4 O6	139.989	-34.9315	-44.9801	339.48	823.134	900.348	2252.68	2638.94	-745.554	-727.546	-88.8657	70.1138	-785.151	-782.17	-688.999	-657.746	225.008	373.955	-739.119	-749.18	-754.706	-759.335	276.555	112.89
0.958_153.00917	L-Cysteinesulfinic acid	C3 H7 N O4 S	-1203.78	-1334.36	-1368.07	-1367.84	-969.13	-837.519	-1355.41	-1364.11	-1306.61	-1321.71	-112.682	153.872	-1272.4	-1187.44	-927.926	-895.624	12755.5	8022.93	-1362.48	-1360.23	-1215.73	-1365.5	1410.17	1768.3
0.959_702.19825		C19 H40 Cl N8 O16 P	-846.897	-834.222	-860.433	-878.09	-491.499	-414.387	-340.366	-333.207	-885.772	-888.3	39.8158	-113.158	-884.071	-883.626	-169.943	-461.705	1373.41	1794.23	-844.345	-853.839	-758.468	-836.306	2029.9	1358.56
0.966_172.08455	Gly-l-pro	C7 H12 N2 O3	-938.148	-825.095	-372.717	-316.612	1306.68	2070.08	987.725	-150.099	-1745.98	-1806.62	-288.434	726.205	-1865.56	-1819.32	-819.242	-946.225	-1502.49	2242.75	-1830.23	-1781.42	-1744.6	-1728.68	969.02	-1276.79
0.968_268.15353	His-Leu	C12 H20 N4 O3	13.3623	-38.4316	-224.576	-79.7301	666.547	1369.29	1130.98	2049.94	-1165.78	-1188.87	-164.356	-316.673	-1242.29	-1233.85	-987.474	-915.782	438.831	293.306	-1229.02	-1195.83	-1124.41	-1148.65	480.787	-23.8918
0.972_244.02511	Sulfoquinovose	C6 H12 O8 S	-2028.2	-2043	-2355.27	-2293.57	-1062.59	-890.655	-1089.23	-669.532	-2377.23	-2417.01	-589.572	-346.754	-2468.17	-2435.56	-1390.85	-1126.19	1089.94	432.74	-2399.54	-2311.15	-2416.75	-2356.87	5605.07	4310.11
0.974_726.24267		C21 H43 N8 O18 P	-659.433	-656.281	-766.255	-765.313	29.7038	-136.149	-137.904	-110.32	-860.511	-893.818	89.0219	-154.326	-881.46	-891.111	-226.397	-512.874	748.957	1106.88	-837.33	-846.108	-828.903	-778.839	1226.26	855.621
0.975_301.04635	N-Acetyl-D-galactosamine 4-sulfate	C8 H15 N O9 S	-1108.24	-996.68	-1101.28	-1082.73	-777.45	-530.557	-854.903	-974.284	-1106.24	-1091.84	-514.667	-486.257	-1107.74	-1066.31	-685.029	-717.459	1072.16	1046.21	-1078.61	-1078.74	-1036.09	-1062.66	987.51	1029.3
0.975_483.10908		C15 H33 N O8 S4	-938.004	-918.792	-859.833	-846.358	252.588	246.577	-561.844	-454.691	-925.116	-916.442	1120.47	923.837	-926.655	-949.628	117.644	115.726	2321.83	2326.11	-877.669	-883.403	-881.659	-892.064	2447.09	1894.91
0.977_504.16866	D-Raffinose	C18 H32 O16	-1122.79	-1097.33	-1079.47	-1106.92	-463.823	-609.488	-885.647	-836.326	-1229.13	-1238.38	-986.639	-997.813	-1242.14	-1235.93	-1037.43	-805.984	-842.319	-983.326	-1135.57	-934.148	-1186.73	-1172.71	-664.215	-874.323
0.984_301.05605	N-Acetyl-α-D-glucosamine 1-phosphate	C8 H16 N O9 P	-1007.95	-945.713	-1209.8	-1125.45	-428.607	-168.594	-961.861	-784.93	-1408.21	-1391.2	-280.087	-309.939	-1452.28	-1432.46	877.96	571.348	1466.96	1295.57	-1436.33	-1432.93	-1276.12	-1252.51	3023.04	7656.35
0.986_174.10005	N-Acetylornithine	C7 H14 N2 O3	-1034.83	-1108.65	-884.522	-720.076	198.363	779.815	1023.11	1100.88	-1539.17	-1546.05	-413.119	-130.681	-1571.09	-1546.31	-927.09	-948.243	2608.35	3411.78	-1579.6	-1512.48	-1470.2	-1465.15	2169.65	2582.75
0.987_172.01332	Glycerol 3-phosphate	C3 H9 O6 P	-1250.23	-1201.87	-1122.46	-983.955	-717.575	-29.8288	-789.231	-684.261	-1313.07	-1306.78	179.013	212.219	-1339.56	-1318.07	2668.18	1397.9	2413.16	2389.69	-1204.19	-1051.86	-995.906	-1111.17	3657.36	2543.5
0.988_607.08135	UDP-N-acetylglucosamine	C17 H27 N3 O17 P2	-2421.57	-2441.73	-2493.21	-2447.15	-2133.88	-2038.42	-2289.96	-2174.28	-2425.26	-2407.8	575.957	549.155	-2521.52	-2453.97	-904.982	1187.82	10274.9	9765.39	-2549.58	-2555.52	-2180.74	-2251.91	10972.5	10899.9
0.991_203.04271		C7 H9 N O6	-832.989	-613.694	-838.201	-830.882	-243.685	-384.544	-804.202	-798.131	-529.475	-610.53	23.0223	20.0219	-366.191	-362.109	486.712	419.573	1866.1	1443.96	1043.85	785.067	6.83578	-142.227	2338.83	1718.81
0.992_317.1221		C12 H19 N3 O7	791.915	278.731	-105.541	-226.682	251.881	378.876	210.437	864.498	-881.751	-885.067	189.661	280.679	-908.687	-905.134	-865.252	-796.436	-179.471	-364.094	-847.407	-845.232	-865.279	-853.066	-667.719	-726.571
0.995_260.02959	D-Mannose 6-phosphate	C6 H13 O9 P	-1011.4	-1125.35	-1064.73	-1087.15	-1021.82	-977.476	-789.452	-746.919	-1107.61	-1149.08	-462.549	-606.381	-1085.66	-1116.41	1887.93	2639.73	491.05	343.812	-1121.19	-1096.11	-1021.35	-1095.42	334.342	198.983
0.997_463.0999		C10 H23 N7 O10 P2	-582.285	-640.119	-651.139	-627.459	-195.993	10.8085	-609.144	-554.061	-687.317	-687.649	-560.624	-612.315	-677.497	-673.883	-431.574	-426.124	1556.42	1895.11	-615.16	-612.948	-611.674	-620.917	341.472	193.149
1.007_564.19032		C22 H28 N8 O10	-918.289	-899.353	-735.169	-1032.07	-626.192	-454.824	-728.359	-696.815	-1019.79	-1029.14	-800.883	-809.6	-1035.44	-1028.59	-832.819	-593.731	-682.403	-904.662	-950.125	-844.198	-979.825	-988.954	-629.484	-739.977
1.012_204.07437	gamma-Glu-Gly	C7 H12 N2 O5	146.531	88.6653	-290.513	-165.747	267.874	325.215	1855.89	2025.96	-800.385	-853.84	-713.646	-639.799	-877.645	-875.866	-853.309	-841.718	1422.06	-635.259	-842.103	-840.737	-837.33	-845.657	-423.245	-615.746
1.014_202.09509		C8 H14 N2 O4	351.555	284.674	250.815	545.499	1813.37	3247.86	3174.96	2910.13	-1706.69	-1713.7	-321.195	-269.351	-1799.58	-1277.33	-1547.65	-1445.88	289.176	623.054	-1331.6	-1420.46	-1737.07	-1360.01	1910.24	1151.19
1.014_317.1237		C12 H19 N3 O7	1382.45	273.812	-108.346	-156.303	696.375	-391.86	-56.2912	304.309	-424.73	-418.193	502.044	-388.394	-456.895	-454.222	-422.09	-338.079	-232.769	-287.767	-410.785	-409.149	-431.491	-415.044	-275.581	-316.191
1.015_117.07856	5-Aminovaleric acid	C5 H11 N O2	-2421.96	-1380.32	-2753.22	-1535.2	474.485	-1317.54	2426.52	-425.547	-3456.25	-3847.23	-876.426	-331.599	-3183.03	-2514.53	-2585.79	-1124.09	964.245	5000.73	-2225.07	-2694.85	-482.317	-1057.49	4902.57	6099.67
1.017_623.0764		C17 H27 N3 O18 P2	-1009.01	-1000.2	-1079.72	-1101.26	-883.814	-654.012	-960.758	-1078.93	-968.156	-899.528	166.448	254.054	-1139.59	-1094.82	300.985	931.166	3803.64	6221.92	-1131.11	-1127.41	-988.214	-846.922	3425.11	5594.41
1.019_232.10571	N-acetyl-LL-2,6-diaminopimelic acid	C9 H16 N2 O5	-1324.06	-1179.57	-835.48	-844.844	396.557	1838.25	284.025	-871.69	-1807.85	-1865.14	-94.1935	486.264	-1871.58	-1866.26	-885.818	-966.666	1178.98	1853.85	-1883.67	-1838.87	-1816.96	-1792.3	583.482	1803.18
1.025_666.22142		C21 H34 N10 O15	-938.748	-959.783	-983.997	-974.283	-537.581	-622.675	8.83171	80.0332	-1101.46	-1056.45	-516.91	-600.912	-1029.35	-1057.64	415.724	-197.948	771.936	1985.4	-782.83	-1062.54	-675.904	-800.845	3085.98	3321.28
1.03_218.12634	Ser-Leu	C9 H18 N2 O4	-1544.63	-1620.95	-1386.53	-858.784	534.193	1286.51	2653.99	3318.83	-2243.68	-2409.04	-795.261	-760.933	-2563.09	-2491.75	-1843.1	-1663.08	1886.62	2540.84	-2543.35	-2519.52	-2377.98	-2247.9	2132.99	3313.06
1.032_323.05161		C7 H17 N O11 S	-462.083	-579.034	-670.938	-563.52	-409.766	-38.4719	60.35	533.536	-1007.96	-1002.21	-109.419	11.0586	-1001.54	-987.295	-6.52458	-102.864	559.545	554.96	-932.974	-944.887	-838.112	-763.167	784.409	431.391
1.033_287.19563	Arg-leu	C12 H25 N5 O3	269.344	-681.734	1242.29	289.998	1309.67	761.864	2227.98	774.529	-1175.07	-1232.71	-451.814	-380.451	-1267.49	-1286.39	-1036.55	-1270.4	810.691	851.812	-1251.81	-1266.49	-1211.78	-1235.22	1624.5	1009.06
1.034_229.10618	Asn-pro	C9 H15 N3 O4	172.36	-239.181	-396.169	-96.3699	1582.71	2226.64	3272.62	4426.57	-1513.78	-1500.83	-575.029	-447.29	-1564.96	-1543.71	-1297.59	-1138.58	-332.13	738.704	-1509.91	-1503.75	-1490.81	-1516.35	647.72	758.423
1.035_305.04113		C9 H12 N3 O7 P	1407.51	662.276	-1634.23	-629.449	1077.54	1945.67	2350.96	7800.39	-1722	-1833.7	1608.45	1807.05	-2078.09	-2069.97	-1597.48	-1482.71	73.5067	-59.0547	-2085.44	-2083.55	-2090.27	-2063.79	-644.323	-1803.17
1.037_245.13738	Leucylasparagine	C10 H19 N3 O4	209.925	-1587.61	498.725	291.889	2752.43	-1201.44	3341.7	2130.86	-1677.73	-1643.09	401.791	305.774	-1798.75	-1777.91	-1147	-1137.93	-1719.41	2680.91	-1776.18	-1780.4	-1785.26	-1613.83	2125.01	1852.53
1.042_285.13181		C14 H24 N O P S	-451.486	-467.727	-434.468	-323.017	-426.503	-416.469	-412.089	-401.814	-483.646	-481.592	117.027	70.3624	-472.604	-468.082	-365.443	-426.049	-135.859	-270.177	-413.04	-407.708	-438.282	-422.513	-255.591	-255.477
1.044_289.1273		C11 H19 N3 O6	-291.114	-399.537	-496.385	-188.019	1448.88	581.519	2837.07	4381.98	-1262.35	-1242.23	-535.103	-393.389	-1259.45	-1271.56	-1038.45	-823.123	-480.969	608.549	-1251.38	-1247.85	-1245.2	-1257.65	665.906	572.562
1.052_129.01704	Cyanuric acid	C3 H3 N3 O3	-2716.28	-3019.18	-3134.38	-2831.71	-1371.03	-1557.67	-1318.5	-799.778	-2665.39	-2489.77	-1604.29	-1434.94	-1377.27	-921.137	-283.884	-120.244	5908.99	6799.8	6227.57	4287.93	2554.15	1267.85	10110.7	4943.63
1.054_243.12184	L-Glutaminyl-L-proline	C10 H17 N3 O4	311.375	187.055	95.8318	340.965	849.257	1519.88	1345.59	1367.97	-865.637	-906.815	-156.989	-127.547	-876.548	-916.58	-791.196	-782.843	807.125	959.37	-865.155	-860.174	-872.157	-885.221	910.391	891.769
1.062_129.0422	4-Oxoproline	C5 H7 N O3	-4828.71	-4271	-4333.02	-3055.58	412.478	1321.24	6149.75	6724.02	-904.043	-5163.34	-4565.03	-3621.14	-1888.69	-980.426	-964.995	-2067.87	4821.04	7872.25	-2004.17	-2764.05	-6775.35	2386.49	11838.3	10434.1
1.068_246.12148	Asp-leu	C10 H18 N2 O5	-821.042	-1017.18	-796.483	-1922.41	480.925	1060.49	5351.01	5117.99	-2696.72	-2777.44	-332.178	-3.69842	-2840.74	-2774.57	-1551.93	-1590.22	2165.56	2519.94	-2778.62	-2629.83	-2638.33	-2652.84	436.103	2453.11
1.069_264.11427			-717.987	-1146.9	-538.167	-337.81	-784.009	-229.155	-540.008	-571.233	-678.175	-971.399	6.83955	120.548	-585.531	-428.215	-801.628	-918.93	632.6	1616.41	-36.8712	-356.837	501.114	37.9474	483.117	3247.85
1.072_167.02489			-3146.9	-2133.99	-3133.28	-2529.04	-2240.77	-2124.96	-2742.36	-2660.19	-3185.22	-2750.87	-2757.57	-869.549	-3054.69	-2418.61	-514.127	-113.475	2768.35	7611.05	-2051.21	-1112.17	-2183.06	-200.876	18784.2	14547.6
1.072_447.10462		C15 H21 N5 O9 S	-673.064	-133.798	-524.547	-131.161	32.5989	464.885	364.769	318.714	-962.765	-987.087	-329.006	-351.927	-969.871	-967.267	-624.517	-450.944	-203.146	27.2188	-752.483	-962.03	-853.728	-991.243	2723.6	1296.94
1.085_607.08158	UDP-N-acetylglucosamine	C17 H27 N3 O17 P2	-2192.27	-2224.3	-2169.42	-2310.56	-1579.38	-1105.41	-928.482	-760.896	-1610.78	-1585.09	-1177.85	-744.233	-2167.79	-2063.33	4593.14	1654.67	17715.4	6464.76	-1898.01	-1952.42	-1404.4	-1506.97	1883.17	3911.26
1.086_188.11572	Glycyl-L-leucine	C8 H16 N2 O3	13.1561	-623.983	1207.48	1893.5	2117.42	1968.84	1480.38	4171.34	-2877.06	-3031.51	-894.769	-1038.29	-2698.77	-2687.66	-2594.38	-2093.72	2838.08	1614.1	-2589.15	-2772.99	-2157.14	-2416.91	-317.459	746.07
1.088_186.10025	L-Alanyl-L-proline	C8 H14 N2 O3	-727.183	-724.104	-773.526	-65.9621	1097.66	2168.1	5554.86	5844.57	-2997.36	-3127.4	-400.04	-73.9942	-3225.96	-3149.18	-1989.39	-1989.92	2252.95	2530.76	-3138.46	-3055.08	-3023.56	-3029.83	565.828	2501.73
1.097_345.04735		C11 H8 N9 O3 P	-690.24	-852.8	-1533.16	-1325.28	-714.272	-394.974	1321.02	2387.27	-1924.79	-1904.63	53.2494	400.56	-1991.72	-1993.55	-113.504	-81.1571	172.321	-96.9935	-1946.11	-1966.8	-1973.38	-1980.94	1131.06	1357.3
1.1_331.17433		C8 H26 N7 O5 P	-238.02	-559.199	-219.79	-3.20153	429.606	667.93	782.87	570.648	-1029.5	-1040.91	-4.36467	-356.484	-990.937	-1019.98	-675.365	-657.652	1685.57	408.666	-930.855	-1043.79	-978.352	-991.534	470.292	-210.637
1.103_280.04621		C9 H13 Cl N2 O6	447.412	231.36	-234.681	-406.59	1028.45	827.825	357.005	504.373	-765.78	-939.775	-815.473	-704.255	-704.562	-786.111	-924.548	-792.88	1569.99	977.135	593.793	48.8944	-470.176	-536.018	3400.76	1791.72
1.103_316.17464		C15 H29 N2 O P S	-140.482	-334.929	-107.297	-156.269	250.297	1229.86	873.583	702.34	-850.899	-878.873	-23.5024	-201.796	-851.353	-842.891	-664.61	-404.726	769.89	987.238	-734.42	-781.729	-796.76	-814.061	-85.2211	-650.563
1.104_360.16445		C14 H24 N4 O7	-52.1039	-487.348	-223.992	-427.507	487.714	79.4135	684.82	167.98	-1052.06	-1045.43	-218.175	-278.877	-1021.89	-1029.88	-792.054	-1008.51	552.784	958.898	-915.292	-965.266	-981.144	-992.741	-16.854	-128.257
1.105_445.21724		C21 H32 N7 P S	340.939	386.359	390.844	231.888	377.106	43.015	1549.8	196.954	-553.814	-563	-68.1413	-44.7407	-530.272	-514.391	-500.973	-478.889	1009.5	-194.7	-310.815	-399.603	-427.812	-448.417	318.867	-140.348
1.106_278.12999	(+/-)-pantetheine	C11 H22 N2 O4 S	-531.517	-829.637	462.711	534.544	-206.744	716.986	-1201.01	-1088.22	751.117	46.4838	170.528	511.078	316.431	1507.11	-559.269	-633.76	924.092	-177.639	297.502	-141.865	540.369	738.562	71.7789	-265.206
1.107_148.03677	D-α-Hydroxyglutaric acid	C5 H8 O5	-2330.49	-2326.17	-2448.77	-2452.21	-2063.18	-2149.7	-1728.35	-664.788	-2046.53	-2028.5	-753.477	-49.6029	282.825	1095.32	2500.98	3684.74	3080.79	3816.24	-1650.67	-1653.55	288.67	1332.17	9462.51	2140.36
1.107_289.16366		C12 H23 N3 O5	272.446	-316.012	118.042	67.9029	812.875	719.201	1588.83	1547.28	-1309.8	-1349.73	-214.459	-417.197	-770.438	-916.407	-957.06	-953.863	1249.84	341.866	-694.687	-1174.2	-706.008	-882.31	487.932	-114.734
1.108_252.11082	Tyrosylalanine	C12 H16 N2 O4	-95.1487	-635.214	-428.598	-233.847	688.386	1328.76	2691.79	881.235	-786.453	-928.563	-428.689	-265.418	-881.354	-935.133	-788.676	-765.188	498.522	968.13	-892.008	-933.023	-803.827	-608.929	466.544	-806.533
1.108_404.1905			-176.353	-167.42	127.284	203.976	651.938	991.188	930.348	912.08	-683.859	-689.595	-65.8918	-172.203	-669.157	-616.889	-650.861	-394.088	-455.061	-2.33912	-532.113	-587.558	-567.39	-625.451	-35.2776	-169.204
1.109_259.15314	Leu-gln	C11 H21 N3 O4	385.144	-278.757	559.411	379.935	1887.91	1996.78	2483.21	4001.02	-2175.45	-2167.83	-875.148	-619.578	-2129.38	-2203.43	-1600.13	-1640.54	2470.91	1856.11	-2193.41	-2144.21	-2093.58	-2088.06	1445.69	1077.24
1.11_248.11931	Val-Met	C10 H20 N2 O3 S	-15.44	-461.336	374.97	304.99	425.805	108.26	1266.76	1042.9	-683.579	-719.187	-41.1436	-411.532	-57.049	-189.514	-670.291	-631.593	820.017	-330.318	341.471	-338.597	-36.7113	-419.904	-87.3526	99.6139
1.11_302.15865	Glycyl-L-asparaginyl-D-leucine	C12 H22 N4 O5	-136.208	-425.099	-51.1597	-286.781	409.265	1196.67	1522.79	404.987	-1233.99	-1136.66	-444.387	-511.978	-1169.02	-1181.99	-906.806	-621.299	1518.65	354.775	-1017.15	-1096.38	-1121.55	-1093.96	887.711	360.467
1.11_611.06642		C19 H27 N5 O10 P2 S2	852.474	855.633	281.556	1157.04	776.5	335.565	2721.09	4506.65	-1296.13	-1255.62	275.4	514.848	-1381.89	-1371.31	-1318.24	-1166.6	-149.207	352.184	-1235.64	-1294.81	-1313.61	-1330.75	-513.558	-28.6916
1.11_649.09329	4-O-Acetyl-UDP-N-acetylglucosamine	C19 H29 N3 O18 P2	320.2	184.07	-92.3214	399.523	-266.878	-197.093	752.534	2046.33	-376.052	-392.405	165.428	172.133	-364.242	-350.577	-339.03	-320.027	-69.2194	-75.4768	-175.396	-251.799	-276.074	-293.805	102.533	-28.7059
1.111_186.06392	Pyroglutamylglycine	C7 H10 N2 O4	-778.596	-815.857	-916.743	-718.235	88.2617	-33.5737	53.2466	301.141	-964.28	-978.307	-377.561	-39.0721	-880.817	-874.272	-341.835	-451.302	1526.62	2186.8	-806.227	-877.303	-720.293	-686.551	1294.86	1754.86
1.111_612.05038		C10 H26 N6 O18 P2 S	316.404	199.074	-747.148	-221.026	929.511	1079.47	6034.86	5899.93	-2104.32	-2125.13	403.952	1097.04	-2313.13	-2297.5	-1639.13	-1689.36	-635.292	511.388	-2289.38	-2322.92	-2309.18	-2241.04	110.115	231.188
1.112_202.13149	DL-Ala-DL-Leu	C9 H18 N2 O3	-82.5225	-887.871	1135.12	150.985	1013.88	2657.95	3237.07	4560.76	-2131	-2195.52	-959.059	-983.502	-1922.19	-1778.05	-2018	-1732.6	951.942	422.011	-1967.82	-2211.97	-1554.58	-1564.65	-172.929	99.9075
1.112_651.07252		C11 H27 N9 O17 P2 S	909.688	619.41	148.441	720.827	-93.0851	-120.251	3502.16	3994.08	-1415.88	-1409.67	974.591	1110.45	-1510.84	-1503.15	-1382.45	-1330.65	-590.262	-921.922	-1404.47	-1447.5	-1461.18	-1473.76	-955.993	-480.016
1.113_444.11397		C19 H29 N2 O2 P S3	-56.4434	-433.01	-309.696	-190.377	-233.911	-183.318	837.57	1230.04	248.777	748.936	-210.941	-182.009	197.794	100.915	-138.181	-134.523	-219.947	-179.856	501.08	290.338	-320.282	-125.267	21.249	-113.029
1.114_168.05477		C5 H13 O4 P	-1560.42	-2991.41	-1438.98	-2907.99	-441.936	-2401.28	-338.379	-2042.11	-513.57	-2240.84	13.0979	-1713.17	-1083.53	-296.845	-1764.31	-805.183	4334.51	2985.36	5795.44	4573.8	2114.52	2063.22	10113.3	4862.55
1.114_634.09389		C17 H27 N6 O16 P S	244.306	-5.80423	-153.328	-17.2202	669.831	322.685	1398.43	4160.57	-863.642	-879.327	173.013	434.528	-849.927	-835.348	-626.38	-608.626	-204.362	753.128	-648.45	-729.963	-755.862	-774.778	136.928	-491.948
1.115_118.02622	Acetoxyacetic acid	C4 H6 O4	-7215.47	-7242.04	-7396.09	-7435.32	-4311.86	-3405.51	-4682.08	-3540.36	-5535.66	-5951.93	1079.58	-1503.29	-2784.48	-1932.16	-1584.89	286.595	8887.56	10382	8175.19	4918.66	4611.32	3271.75	16443.2	15349.4
1.115_333.15352		C13 H23 N3 O7	-165.809	-436.557	-50.5248	137.104	77.4131	258.231	1454.18	1558.14	-1179.03	-1149.34	-186.443	-433.363	-1153.18	-1123.1	-952.786	-919.096	540.277	600.486	-912.13	-1009.65	-1040.64	-1063.27	894.73	149.001
1.116_232.14214			1304.61	-1084.94	2398.72	1091.03	554.492	1756.98	3510.85	935.072	-939.762	-1801.2	-1556.4	-1539.98	-262.862	-2089.56	-1161.94	-2232.66	1266.28	283.234	3195.85	1941.71	414.45	-2213.2	-779.004	-785.817
1.116_275.14793	epsilon-(gamma-Glutamyl)-lysine	C11 H21 N3 O5	-276.436	-348.243	9.34488	-91.9196	750.912	1138.95	751.836	1374.02	-1115.37	-1068.55	-353.403	-148.133	-1072.36	-1151.03	-781.094	-621.131	906.827	836.122	-1056.92	-1097.97	-1056.07	-940.159	314.671	367.594
1.116_488.22241		C14 H37 N10 O3 P S2	-591.684	-652.063	-751.483	-621.877	496.339	1208.06	-155.445	271.172	-957.786	-943.521	-512.708	-329.697	-929.802	-923.145	-549.421	-609.587	1502.63	2284.38	-837.811	-875.028	-886.853	-871.419	1336.97	1605.81
1.116_635.07757		C19 H31 N3 O13 P2 S2	522.69	388.83	-407.489	278.025	562.433	454.716	3154.1	3750.73	-1375.93	-1301.05	778.091	690.627	-1394.95	-1384.29	-1110.58	-1106.95	235.091	701.753	-1247.69	-1307.26	-1326.19	-1340.02	367.947	84.385
1.116_648.07156			-2214.98	-2109.64	-2485.19	-2162.02	1778.01	2175.09	3450.91	6490.71	-3347.53	-3366.79	-797.328	756.689	-3557.4	-3518.95	-2258.81	-1772.33	4748.92	4632.52	-3443.62	-3450.4	-3350.98	-3377.41	4824.72	2782.91
1.117_291.09642			-11.8026	-47.662	-755.298	-548.231	-299.437	105.651	699.131	1117.42	-1136.78	-1021.95	51.5611	234.045	-1008.01	-967.992	-866.002	-733.129	120.887	164.757	-893.247	-969.144	-900.245	-732.987	622.005	-178.895
1.117_347.0629		C4 H15 N9 O6 P2	-505.674	-784.148	-1249.85	-1053.06	-34.3456	-694.904	1590.24	699.074	-1686.81	-1661.8	-184.954	145.976	-1689.7	-1257.03	-1268.74	-970.759	2147.81	548.693	-1527.46	-1601.71	-1384.86	-1577.04	2713.42	339.505
1.117_351.0557		C11 H17 N3 O6 S2	-530.346	-835.011	-570.134	-508.52	-376.479	-541.256	2458.15	83.8274	-886.312	-890.434	-502.19	-440.582	-689.383	-470.54	-646.289	-636.114	3088.92	-147.965	-777.286	-780.135	-806.456	-646.577	4127.71	1895.17
1.117_361.18479		C15 H27 N3 O7	259.232	-424.235	725.236	637.251	470.256	-224.975	1707.2	-302.723	-521.191	-529.639	89.311	-61.8614	-357.077	-484.932	-402.313	-437.379	189.577	-150.352	-297.694	-379.356	-405.301	-424.252	157.846	-140.907
1.118_303.14281		C14 H26 N O2 P S	-214.341	-154.488	-107.165	-253.483	339.154	567.806	396.726	2223.5	-1061.25	-1067.34	-424.874	-291.877	-1013.82	-1043.02	-856.627	-818.276	761.997	432.19	-941.165	-985.588	-979.407	-1010.01	393.016	363.506
1.118_317.1585		C7 H24 N7 O5 P	291.551	-740.363	-277.733	-73.6626	449.63	22.2853	2264.08	1414.84	-1331.85	-1345.61	-460.337	-533.289	-1346.86	-1332.27	-1072.83	-1076.53	2080.23	348.377	-1268.03	-1292.51	-1310.06	-1317.46	2204.74	1963.21
1.119_162.05251		C6 H10 O5	-408.46	-424.605	-798.759	-587.99	-607.607	-490.014	-523.287	-232.189	-738.199	-492.279	-476.717	-548.524	85.5307	332.74	553.933	79.0553	334.381	1334.29	1299.13	1180.18	814.22	358.302	1237.36	1037.42
1.119_317.53876			548.534	366.68	-318.958	235.415	770.617	533.057	2533.84	3805.65	-1381.82	-1301.52	702.36	758.908	-1398.97	-1387.74	-1100.95	-1102.2	308.549	791.656	-1243.71	-1306.53	-1326.48	-1341.06	424.823	146.163
1.12_650.08832		C18 H28 N4 O18 P2	707.275	1099.82	496.384	1284.55	-90.3117	-348.197	1369.62	2706.94	-760.832	-699.72	131.827	360.19	-727.224	-717.623	-709.51	-692.619	-485.599	-223.45	-594.542	-648.222	-665.278	-677.735	-399.27	-361.475
1.12_674.09996		C17 H33 N4 O18 P3	739.475	211.914	199.156	61.566	-183.125	-29.6312	1909.53	1810.93	-563.8	-594.797	-10.7619	263.517	-579.734	-568.783	-559.531	-544.303	-343.33	-317.947	-428.41	-489.632	-509.084	-523.291	-205.703	-310.866
1.121_329.05211		C4 H13 N9 O5 P2	296.534	307.851	-530.88	-404.162	-289.106	-81.3692	769.811	1272.09	-993.093	-885.826	215.66	400.133	-968.357	-941.553	-773.432	-614.474	168.466	47.9564	-964.992	-913.379	-945.025	-795.911	235.649	-362.262
1.121_388.19568		C26 H29 O P	-11.5578	-409.662	9.14701	439.654	959.184	1282.97	1654.78	1878.3	-972.633	-889.906	-259.089	-199.311	-972.307	-975.812	-807.068	-776.296	-180.11	314.116	-835.235	-896.546	-916.026	-930.254	-193.559	-717.52
1.122_318.03081		C5 H10 N4 O12	190.132	-15.8476	33.4133	164.399	9.90659	81.6063	3181.9	2787.58	-769.927	-764.287	375.415	625.775	-858.612	-853.037	-760.469	-759.707	-568.822	-725.338	-855.805	-812.742	-835.496	-829.878	-668.195	-721.733
1.124_324.03567	Uridine monophosphate (UMP)	C9 H13 N2 O9 P	-1971.99	-2003.02	-2544.25	-2217.43	1694.8	2329.6	4921.92	7242.91	-4239.99	-4288.34	981.172	2006.5	-4508.32	-4493.3	-2444.38	-2562.19	4019.78	5239.04	-4477.78	-4437.79	-4423.64	-4369.61	4448.99	6584.87
1.125_347.16898		C18 H27 N3 P2	-234.979	-298.154	-298.562	178.365	696.774	288.174	1505.44	886.047	-1022.23	-1039.15	-145.182	-125.621	-1015.28	-1003.7	-743.397	-714.335	520.921	44.4636	-855.213	-919.972	-940.548	-955.576	-2.15189	-419.058
1.125_636.06123		C27 H26 O12 P2 S	34.7341	-7.72445	45.7794	167.663	11.3292	177.896	2978.22	2896.21	-777.802	-772.096	201.91	737.756	-861.643	-855.152	-768.231	-746.48	-574.299	-706.461	-858.375	-808.233	-834.728	-828.185	-639.925	-702.264
1.127_287.18455		C13 H25 N3 O4	204.166	-443.937	35.1897	-55.4157	824.068	-306.77	1735.33	646.73	-574.086	-593.719	-19.5416	11.2886	-236.036	-348.434	-478.921	-373.863	435.508	-72.3627	-274.894	-387.144	-104.876	-320.614	133.433	-38.3821
1.128_374.17985			-398.166	-681.063	-681.88	-336.403	61.8143	363.146	1713.83	1306.15	-1593.38	-1596.56	-374.405	-314.826	-1545.05	-1581.09	-1018.18	-968.626	606.623	11.4205	-1473.6	-1520.48	-1535.37	-1546.25	636.701	83.4704
1.131_319.17418	2-[(2Z)-2-({4-[(3-Aminopropyl)amino]butyl}imino)-2-hydroxyethyl]-2-hydroxysuccinic acid	C13 H25 N3 O6	372.918	-48.1853	402.489	37.1638	758.859	-202.457	1854.5	2631.01	-840.41	-832.32	-328.475	-145.541	-755.265	-793.041	-682.737	-707.551	307.48	-72.5567	-728.009	-621.675	-788.243	-813.626	12.9871	-522.568
1.131_387.09224		C15 H23 N3 O3 P2 S	1073.21	-130.415	-520.279	53.3105	-354.661	-744.085	937.887	1217.84	-436.203	-669.046	-338.278	-220.839	657.157	208.458	157.418	-300.119	398.771	205.434	1195.95	837.015	-213.077	-8.2607	-81.0616	-288.919
1.133_363.05766	Guanosine monophosphate (GMP)	C10 H14 N5 O8 P	738.241	491.618	-936.984	-665.932	-463.411	-408.322	3923.55	2888.66	-1259.47	-1303.89	194.507	386.88	-1359.37	-1323.2	-1018.72	-1180.39	-884.454	-495.649	-1172.1	-1248.57	-1248.14	-1257	-627.979	-947.886
1.134_267.09664		C4 H14 N9 O3 P	-203.878	179.674	-592.753	77.4363	149.448	1966.12	-865.211	162.888	-852.165	-778.036	-533.095	-350.645	-734.981	-446.728	-860.287	-288.923	585.538	1010.76	624.421	496.677	76.8288	-266.113	2188.04	1783.51
1.135_322.05639	Thymidine 5'-monophosphate	C10 H15 N2 O8 P	-603.587	277.355	-398.222	409.474	1190.71	1875.69	2550.04	2985.51	-2260.64	-2248.64	-928.06	-189.973	-2306.38	-2297.76	-1722.6	-1867.41	-270.714	-553.875	-2187.2	-2235.42	-2250.74	-2261.93	1213.93	2385.18
1.135_332.05215	2'-Deoxyinosine 5'-monophosphate	C10 H13 N4 O7 P	-509.522	-298.251	-506.748	-277.379	-429.009	-67.8825	-94.3525	847.876	-629.353	-642.273	-269.904	-188.667	-596.24	-573.903	-538.018	-523.967	-114.01	-62.2332	-287.562	-412.446	-452.125	-481.106	166.727	-47.7891
1.136_348.04676	Inosine-5'-monophosphate (IMP)	C10 H13 N4 O8 P	-1909.04	-2118.99	-1950.43	-1932.46	-818.258	-1361.48	-130.091	-370.157	-2349.11	-2341.85	-976.843	-1020.33	-2304.94	-2347.75	567.223	-275.644	1883	-356.221	-2279.72	-2312.7	-2287.81	-2330.84	2562.95	4267.17
1.138_280.10594	α-Aspartylphenylalanine	C13 H16 N2 O5	-328.568	-542.548	-55.7558	-256.074	-538.754	-540.278	1323.16	1004.92	-646.645	-662.49	-185.048	-116.332	-623.116	-639.054	-321.969	-367.841	617.626	-437.598	-622.181	-575.485	-617.138	-602.517	121.041	277.376
1.138_293.13722	Phe-gln	C14 H19 N3 O4	-257.445	-254.676	-144.22	123.266	985.105	1694.97	577.861	770.321	-759.418	-735.113	-221.314	-148.996	-659.021	-750.804	-183.038	-552.979	-11.174	114.694	-723.049	-641.849	-666.412	-460.682	-281.429	746.776
1.138_359.18037			-202.67	-355.73	-361.61	-324.39	-40.7985	18.8083	686.644	-176.003	-556.361	-571.07	-397.886	-383.996	-518.663	-493.233	-471.747	-311.334	459.137	89.2787	-40.3111	-309.423	-354.595	-387.589	349.94	105.723
1.138_589.08235		C16 H25 N5 O15 P2	-694.302	-610.747	-640.314	-608.591	-423.527	-250.425	120.429	132.094	-699.454	-669.099	149.025	-4.73321	-705.839	-631.706	-258.825	-210.61	1819.55	895.524	-637.771	-543.405	-601.264	-580.955	1338.82	2328.27
1.139_312.11442	Met-tyr	C14 H20 N2 O4 S	-484.508	-570.578	-501.976	-102.368	-261.807	-548.691	-412.789	-453.307	-33.4829	485.093	744.227	553.643	-143.83	325.224	-794.706	-166.395	979.704	19.943	587.233	951.187	493.907	1376.87	-292.457	-137.08
1.14_607.0815	UDP-N-acetylglucosamine	C17 H27 N3 O17 P2	-2041.6	-2035.2	-1814.35	-1939.12	-1041.84	-377.702	-107.102	109.326	-1522.43	-1815.2	-531.951	-111.921	-1819.57	-1868.72	-1067.96	1044.73	6762.97	9772.42	-1534.43	-1576.87	-849.864	-1000.5	2758.45	5554.62
1.142_236.11601	N-[3-(2-Amino-5-methoxyphenyl)-3-oxopropyl]acetamide	C12 H16 N2 O3	-637.001	-662.463	-386.698	-470.275	-53.538	-454.767	494.923	-311.605	-385.334	-700.47	-219.007	-67.9412	535.414	183.779	74.2645	-247.334	1426.57	-199.936	639.776	-121.044	338.762	-50.5318	665.291	-43.1768
1.148_266.12628	N-(4-Methoxybenzyl)glutamine	C13 H18 N2 O4	-585.4	-729.853	-459.018	-335.23	1043.54	777.12	-713.039	956.737	-985.245	-1020.1	-328.818	-263.913	-914.13	-811.864	-850.872	-730.688	549.647	638.304	-492.123	-534.475	-494.694	-621.154	-70.8772	-104.699
1.15_230.16285	Leu-Val	C11 H22 N2 O3	189.643	-640.879	143.82	592.62	-223.164	-474.721	2042.16	-57.9095	-653.917	-711.293	-544.841	-349.006	2916.92	-211.039	-720.747	-578.35	-161.359	9.46494	466.688	-163.302	-20.8236	327.795	209.938	27.1838
1.16_294.12151	Methyl alpha-aspartylphenylalaninate	C14 H18 N2 O5	-134.362	-772.558	-244.757	-80.3997	1333.89	-1218.46	1229.25	1819.98	-1146.54	-1146.87	-139.455	50.1448	-1155.92	-1111.47	-967.672	-773.829	681.728	412.133	-1152.41	-1181.31	-1154	-1157.58	-219.305	76.0397
1.164_204.05666		C7 H12 N2 O3 S	1082.68	-522.866	-580.027	-519.298	-433.749	-330.532	3852.35	-305.401	-449.98	-619.411	-481.759	-488.923	3604.65	-557.544	-140.727	-512.359	-236.838	-94.5483	923.725	-411.447	-364.146	-473.575	525.282	-81.4783
1.179_150.0078		C4 H7 O4 P	261.798	-356.534	-902.001	-773.028	-733.021	-647.569	-1081.03	-554.142	-531.677	-673.076	-704.406	-721.709	-62.8603	274.167	-300.44	-101.753	508.289	234.068	2183.42	1581.6	1479.07	1002.85	856.903	829.206
1.182_148.07326		C6 H12 O4	-650.856	-575.346	-548.943	-570.989	-177.306	-340.481	-658.964	-309.792	-319.655	-694.728	-287.547	-40.5858	-522.207	-621.973	-418.868	-617.525	2035.28	-52.3142	-201.956	-553.822	-95.0806	-515.155	2888.74	1503.23
1.183_404.14277		C16 H24 N2 O10	432.531	-444.819	-394.23	-434.596	-426.386	-423.108	485.286	-425.125	-135.98	-449.931	-440.972	-441.315	783.033	-443.679	940.309	-434.492	-399.627	-390.388	2149.15	-427.161	283.319	-437.361	4007.09	-413.382
1.187_288.09578		C6 H13 N10 O2 P	1098.11	-405.805	-293.814	-425.753	-417.231	-352.062	-177.533	-340.936	297.95	-453.202	-427.26	-401.974	135.231	-422.712	325.927	-439.601	-372.062	-354.172	5076.3	-391.342	-236.857	-426.553	2067.38	-347.151
1.191_215.99513		C5 H10 Cl O5 P	-420.292	163.431	-987.378	-524.887	-38.6691	471.643	-1233.27	116.785	-1062.47	-690.127	-585.055	-367.165	-979.753	-595.485	-935.911	-118.867	515.247	3326.15	175.698	1270.47	-651.098	173.899	-288.271	1414.05
1.199_260.13716	L-gamma-Glutamyl-L-leucine	C11 H20 N2 O5	-143.582	-775.274	-445.554	-220.647	1633.21	2731.13	8068.8	-688.608	-1959.18	-1970.43	-312.899	-570.732	-1968.01	-1964.27	-1407.53	-1634.72	888.622	1554.74	-2076.1	-1895.46	-2068.17	-1901.14	2510.05	759.776
1.204_242.09017	Thymidine	C10 H14 N2 O5	6661.73	-1476.13	-704.214	-1476.96	-1471.8	-1441.31	598.944	-1437.54	1561.17	-1499.44	-1484.71	-1455.62	3681.35	-1488.89	1745.56	-1485.39	-526.754	-1417.8	1534.93	-1476.8	-928.561	-1478.7	14228.8	-1434.05
1.205_145.07341	N-Isobutyrylglycine	C6 H11 N O3	-1049.45	-749.603	-1324.97	-344.138	-182.694	133.468	-1756.58	-346.088	-1359.09	-771.097	143.692	-2230.6	-1003.07	573.407	-2259.54	194.147	4384.78	5382.89	-2238.09	2947.18	508.568	1014.99	1111.29	3992.05
1.214_132.04185	Methylsuccinic acid	C5 H8 O4	-1070.58	-1487.07	-1411.87	-1337.77	-1257.86	-1306.75	-263.717	-848.956	-1257.83	-1425.75	-541.406	285.227	-736.699	-845.47	-331.546	-506.772	3031.08	2196.99	733.896	147.912	971.32	697.356	4513.4	6040.33
1.229_278.06692		C10 H15 Cl N2 O5	2002.18	-1276	1392.39	-1264.38	-1255.05	-1251.33	815.905	-1253.62	-299.173	-1281.81	-1271.63	-1269.44	161.198	-1274.7	956.405	-1264.26	3160.75	-1214.15	5290.12	-1255.93	-213.308	-1262.08	7025.27	-1240.28
1.252_148.05209	2-Chromanone	C9 H8 O2	635.365	-395.963	-66.578	-382.853	-359.644	-379.95	1960.84	-371.222	-351.284	-407.221	-388.383	-384.595	-387.28	-393.717	-337.173	-375.615	-306.917	-288.714	-359.943	-371.963	-324.249	-371.835	6755.56	-334.021
1.252_407.16923		C19 H25 N3 O7	2570.56	-472.699	524.707	-457.189	-443.835	-135.925	800.69	-467.32	463.364	-487.227	-463.731	-459.249	672.814	-470.042	903.28	-462.361	-407.35	-412.383	-295.878	-444.304	-441.99	-444.153	3295.06	-406.119
1.262_163.90039			-1160.91	-1327.53	-1589.18	-1519.41	-236.678	40.2097	-759.195	-829.721	-1637.68	-1783.52	-652.327	-725.855	-1444.61	-1318.8	229.67	36.4865	3839.51	3714.05	1101.39	1096.87	291.508	144.695	3576.74	3967.68
1.282_165.0787	L-Phenylalanine	C9 H11 N O2	2402.84	-2153.31	-1831.47	-2150.28	-2146	-2147.98	5009.66	-2150.35	7712.61	-2154.42	-2150.21	-2149.08	6984.11	-2149.35	-1923.45	-2148.36	-1813.3	-2136.78	-1501.01	-2138.35	-1418.39	-2146.06	26346.4	-2138.47
1.35_294.12125	Methyl alpha-aspartylphenylalaninate	C14 H18 N2 O5	-1000.48	-480.232	-997.699	66.2458	1385.8	2710.42	-901.092	1839.33	-1037.97	-928.789	11.1464	188.046	-1033.6	-895.764	-1017.31	-497.481	-653.976	861.504	-989.918	-960.918	-1003.5	-928.666	-954.335	212.206
1.467_280.10533	L-alpha-Aspartyl-L-phenylalanine	C13 H16 N2 O5	-543.107	-397.999	-540.219	-555.415	-436.4	1567.28	-484.553	-451.038	-556.809	-565.564	-486.471	-538.203	-542.52	-541.111	-544.698	-187.771	-403.787	986.366	-447.198	-477.807	-491.192	-508.049	-425.085	-434.736
1.472_184.0229	5-hydroxyisouric acid	C5 H4 N4 O4	-1285.86	-1272.54	-1336.27	-1372.76	-1085.11	-753.681	156.916	475.576	-921.62	-886.034	-815.122	-633.769	-1074.18	-984.234	-213.602	291.95	2084.65	3102.85	881.521	1334.23	-638.006	-421.423	3021.16	4014.79
1.481_168.02802	Uric acid	C5 H4 N4 O3	-542.467	-530.692	-508.69	-541.874	-380.684	-387.662	1564.02	2140.53	-467.838	-495.03	-390.949	-424.851	-593.585	-558.062	-279.384	-135.362	416.866	96.7981	-421.435	-414.605	-511.028	-475.784	1140.02	994.125
1.497_165.07863	L-Phenylalanine	C9 H11 N O2	-1505.88	-4947.94	4946.65	-4952.19	-4947.67	-4936.3	-2726.01	-4943.49	2515.15	-4950.76	-4947.88	-4949.2	1963.47	-4041.65	1994.99	-4942.68	18986.3	-4910.29	10245.7	-4936.82	9589.46	-4941.01	16626.3	-4522.54
1.502_242.09017	Thymidine	C10 H14 N2 O5	-1600.18	-2057.85	2947.03	-2058.72	-2015.56	-2017.61	-1985.06	-2033.86	-1622.11	-2065.94	-2039.2	-2044.87	-1972.52	-2016.6	3081.54	-2038.82	10405.1	-1937.1	19267.2	-1989.41	2252.78	-2011.72	-1125.81	-904.448
1.506_302.11122		C12 H18 N2 O7	-888.325	-1050.12	1377.25	-1050.93	-1028.26	-1000.75	-1026.1	-1029.22	-356.544	-1057.72	-1030.23	-1037.91	-1032.25	-1041.55	1683.62	-1034.41	5302.11	-936.548	9452.08	-985.749	1274.86	-1006.73	-516.433	-356.761
1.51_148.05209	trans-Cinnamic acid	C9 H8 O2	-707.327	-1179.56	965.623	-1179.23	-1161.51	-1141.3	-1159.64	-1150.18	551.312	-1184.43	-1141.83	-1167.53	495.989	-1169.65	571.066	-1162.03	4970.79	-1054.14	2488.94	-1115.13	2463.12	-1135.26	4056.03	-1066.82
1.519_407.16913		C13 H26 N7 O6 P	-635.345	-660.42	2397.4	-660.005	-637.479	-623.838	-635.103	-635.541	265.382	-666.697	-638.495	-645.126	223.523	-647.825	250.962	-638.134	1492.62	-524.613	2338.46	-583.338	180.824	-607.612	-540.138	-386.159
1.52_247.08202		C9 H9 N7 O2	-411.644	-1229.47	53.8012	-1230.36	-1164.71	-1199.37	-472.23	-1206.49	354.974	-1237.83	-1212.52	-1216.04	273.18	-1020.54	369.669	-1212.2	4838.64	-1104.57	3409.98	-1158.68	2605.36	-1181.75	1648.42	5707.74
1.523_260.13713	L-gamma-Glutamyl-L-leucine	C11 H20 N2 O5	-993.633	-761.946	-1028.67	2319.3	2860.5	-632.394	-892.134	7546.68	-1118.34	-1291.38	657.165	886.055	-1162.84	-1216.44	-757.058	-1274.95	1862.34	-1093.8	-1224.24	-1243.43	-1201.6	-1257.39	-862.115	1106.64
1.523_352.13965		C16 H16 N8 O2	-601.928	-606.216	903.157	-606.993	-579.999	-564.41	-572.183	-577.784	743.474	-613.388	-581.159	-588.737	277.877	-591.822	57.5032	-580.747	1542.85	-451.015	600.795	-518.126	995.592	-545.866	2352.63	-387.918
1.549_168.05478		C5 H13 O4 P	-1631.12	-502.001	-1192.23	-495.266	633.043	2216.21	-1679.89	476.646	-1250.92	-654.564	995.786	978.11	-1190.04	-694.891	-891.6	758.263	70.6617	5053.35	-851.19	-554.436	-1075.1	-678.89	-677.417	753.401
1.594_151.049	Guanine	C5 H5 N5 O	-1011.51	-968.869	-916.43	-714.975	-607.294	-357.131	619.781	957.203	-856.989	-756.245	-400.284	-176.953	-912.916	-790.665	-339.329	180.083	2013.47	2917.18	1139.06	1123.81	-663.675	-530.567	697.946	902.909
1.627_181.07355	L-Tyrosine	C9 H11 N O3	-1781.27	-2115.06	-1643.2	-878.317	-244.252	733.678	2370.13	3671.76	-2891.13	-3063.43	-427.46	118.449	-3044.97	-3041.7	-2571.43	-2084.72	1381.01	3012.36	-2228.21	-2454.11	-1482.97	-1364.17	2903.66	4194.14
1.69_259.15322	Leu-gln	C11 H21 N3 O4	-442.37	-703.633	-459.181	-364.119	516.248	1071.96	1272.98	1828.54	-1008.48	-974.005	-464.515	-300.666	-1039.42	-952.571	-553.428	-723.734	217.839	1475.24	-971.272	-912.425	-1008.39	-925.593	420.867	538.017
1.699_136.03811			-1119.67	-1135.71	-1378.82	-1026.97	-443.47	220.078	305.518	330.136	-1223.23	-1189.38	-744.719	-593.618	-1466.75	-1310.81	-1027.87	-537.804	2902.89	4219.07	2380.02	1157.08	-1294.46	-1100.09	4463.2	5246.3
1.717_131.09412	DL-β-Leucine	C6 H13 N O2	-1288.43	-1344.92	-3127.26	-1439.56	-3018.37	-306.683	3701.73	2029.09	-1520.99	-3109.19	83.9493	-686.223	-904.806	-2748.46	-2447.64	-748.839	2894.85	1838.57	-2573.48	-2361.26	-56.8228	-911.973	3109.99	1888.4
1.768_118.02619	Succinic acid	C4 H6 O4	-3768.53	-3735.64	-3853.97	-3780.28	-3158.42	-3046.68	-3097.85	-2813.37	-3105.94	-3034.75	-1690.35	-594.924	-1148.11	-949.565	-319.93	722.071	3883.86	4878.13	5666.51	5728.4	3556.56	3816.75	4748.08	8102.89
1.791_140.01392		C3 H8 O4 S	863.707	1827.76	-1104.7	-827.218	-31.7588	261.902	-266.01	14.8496	2295.49	1598.38	1506.5	782.39	-1413.37	-1230.93	-1429.15	-1293.35	-653.73	-609.973	-508.8	-682.001	-762.107	-843.208	-710.613	-808.204
1.854_131.09419	DL-β-Leucine	C6 H13 N O2	-2701.05	-2839.52	-3124.72	-2472.08	1517.6	2557.21	3656.04	4168.84	-4549.95	-4325.52	-2498.11	-1543.45	-3566.35	-1361.23	-2190.66	-2852.54	2587.48	4728.11	-556.23	-314.517	-2990.75	-2115.5	1618.65	3057.83
1.858_213.09726		C6 H11 N7 O2	-628.66	-408.534	-416.702	-968.993	-525.283	896.193	373.501	-168.075	-883.671	-973.339	-806.611	-814.317	-538.227	-320.98	-356.931	-656.886	2165.32	2110.86	-294.178	-273.284	307.836	-386.794	798.312	574.249
1.863_302.15892	Glycyl-L-asparaginyl-D-leucine	C12 H22 N4 O5	-724.717	-656.044	-745.313	-651.438	-210.541	-313.063	-683.063	-326.887	-758.65	-746.236	-682.998	-691.414	-718.359	-699.501	-595.476	-687.226	-415.716	1534.15	-484.417	-564.707	-604.964	-616.11	-439.078	-30.9193
1.892_152.03302	Xanthine	C5 H4 N4 O2	-1546.6	-1299.49	-2043.09	-1007.98	-827.641	127.47	1025.86	2674.57	-2512.92	-2243.9	-2730.98	-2506.86	-4022.5	-3018.47	-2979.83	-2518.98	3498.81	5838.43	4247.09	5169.41	-2971.64	-2427.07	11233	11781.4
1.892_260.13722	L-gamma-Glutamyl-L-leucine	C11 H20 N2 O5	-854.445	1393.28	-873.141	-738.207	-695.296	1780.33	-758.345	-407.142	-1139.81	-923.306	-868.468	-408.037	-1111.13	-1000.71	-938.736	-111.73	-233.358	3389.05	-1018.02	-1013.51	-1065.66	-917.049	-691.399	-377.471
1.896_165.07861	L-Phenylalanine	C9 H11 N O2	-7272.34	2257.58	-7320.2	5456.78	6779.21	-7321.87	-7223.39	12580.6	-7287.57	-71.6922	5853.71	6406.97	-7286.84	796.108	-7260.94	1141.74	-7129.55	14379.9	-7139.43	5344.86	-7206.8	6874.89	-7145.67	21052.5
1.902_232.14199	Threonylleucine	C10 H20 N2 O4	-698.027	-670.05	-575.046	-378.561	-80.8239	199.32	390.897	660.549	-919.177	-872.271	-37.0459	-298.741	-854.481	-744.364	-618.021	-464.596	646.052	757.052	-808.223	-832.562	-716.681	-728.255	129.126	-169.705
1.918_148.05206	trans-Cinnamic acid	C9 H8 O2	-1818.26	474.552	-1841.59	1413.42	1825.12	-1793.9	-1763.08	3013.02	-1831.98	-49.815	1353.24	1605.24	-1825.61	327.646	-1805.09	290.497	-1731.06	3283.35	-1749.77	1135.88	-1781.28	1754.36	-1702.01	4891.54
1.936_242.09008	Thymidine	C10 H14 N2 O5	-1092.87	-1106.02	-888.758	-575.961	-398.097	-1054.95	-1089.51	-985.17	-1108.21	-848.074	300.492	105.787	-1085.82	-645.57	-1025.67	-1038.64	-811.452	-961.091	-659.235	-382.131	-1035.32	-887.032	-960.946	24483.5
1.949_246.12086	Asp-leu	C10 H18 N2 O5	-638.803	-666.401	-601.312	164.855	445.394	16.7601	-55.4986	-181.434	-628.957	-685.258	-381.442	-286.156	-684.547	-674.915	-327.558	-368.91	1292.52	182.836	-591.347	-605.768	-614.666	-619.068	-232.745	383.441
1.98_247.08198		C9 H9 N7 O2	-1554.68	638.875	-1563.32	1110.32	813.675	-1511.41	-1543.76	1130.03	-1567	193.668	1321.89	356.77	-1550.98	916.285	-1550.44	906.365	-1448.59	6248.85	-1459.48	2311.46	-1506.63	2483.84	-1446.71	-1180.06
1_228.00337		C6 H9 Cl O7	-1535.69	-1564.64	-1574.76	-1565.06	-893.246	-1152.77	191.972	263.401	-1026.91	-976.889	-710.892	-934.716	-634.302	-673.423	79.8521	-185.569	-711.002	-961.379	401.936	-216.769	153.345	-435.231	2383.78	1281.89
10.007_333.16073		C15 H27 N O5 S	-1250.28	-550.824	-2076.5	-2056.06	522.108	1475.09	2562.16	5703.51	-1958.06	-1947.27	1149.95	-452.096	15.6059	-1871.75	-8.16998	493.11	219.9	-234.12	-1962.87	-1532.85	7443.76	1104.37	-1138.76	-691.469
10.015_323.13978		C15 H22 N3 O3 P	108.26	-35.1112	-501.586	13.9723	-945.704	-1120.52	1854.32	-903.982	-185.825	-175.234	746.463	1743.79	400.207	686.45	464.265	-73.1249	-1042.29	-1320.24	-1050.75	-1234.19	-1260.89	-1328.78	-1265.69	-1301.3
10.017_317.1298			-2662.81	-2227.9	-2686.52	-2656.24	-1445.5	-2150.45	7649.18	6185.83	-2597.24	-2587.71	3017.17	4307.17	-2340.55	-1984.7	786.391	3167.06	-2632.4	-2649.38	-2404.05	-2493.47	-2467.06	-2412.32	-2635.79	-2554.52
10.032_279.15034		C14 H22 N3 O P	1494.88	1563.5	-1336.65	-1654.5	-30.9933	639.91	1041.04	888.647	-1671.12	-1621.02	2214.13	1146.8	3597.02	1556.01	299.842	307.383	-1444.91	-1620.81	-1487.1	-1719.73	-1521.88	-1567.26	-1781.2	-1695.3
10.033_351.13488		C10 H23 N7 O3 P2	-408.051	219.613	-1197.97	-1142.09	-810.568	-437.552	1927.61	687.72	-1066.96	-968.56	-868.815	-513.891	3072.5	2363.51	-594.757	-459.837	-1338.6	-1123.69	-1241.95	-842.963	-1041.74	-874.179	-1299.46	-1318.81
10.045_309.16103		C13 H27 N O5 S	-223.529	-296.359	-744.751	-817.399	-320.955	-674.178	20.975	-499.454	-742.264	-677.744	2367.7	2311.12	1030.19	399.186	333.77	1945.04	-486.022	-620.948	721.288	-761.106	-688.057	-735.116	-772.963	-674.232
10.049_664.30369		C26 H55 N2 O11 P3	1432.16	3401.31	-925.414	657.949	-218.392	-293.132	67.4793	478.967	-869.059	503.364	323.181	687.649	-579.607	-236.717	822.972	-308.999	-1040.39	-1029.74	-1076.37	-930.632	766.783	-485.963	-1056.85	-1088.51
10.062_307.14547		C13 H25 N O5 S	9388.35	9797.53	-8265.86	-2556.06	2329.02	6494.88	8904.18	9090.58	-9141.75	-8763.77	-5572.65	-4454.59	506.586	1352.56	-4683.49	-728.318	-3787.26	-7537.69	11628.1	2072.09	5170.61	2905.31	-2568.83	-2024.85
10.078_321.16077		C14 H27 N O5 S	31096.3	46980.5	13937.9	-34202.5	-34447.3	-31256.3	28164.6	27238.3	-43599.7	-45234.2	28248.2	21091.4	83639.9	18523.3	82071.6	27301.3	-56599.3	-48409.8	-53372.7	-20481.5	-10807.2	-50794.4	-56336.1	-39730.2
10.085_277.13467		C12 H23 N O4 S	-10561.4	-10939.7	-6789.14	-13372.9	-3643.62	-3812.09	217.197	-3948.19	73957.2	18906.1	23672.9	-6894.84	-9211.46	-10975.4	6185.67	1314.05	-9798.13	-12966	-12854.4	-15119.7	-13315	-15210.5	-13287.9	-11277.5
10.085_305.16574			719.26	1183.16	-175.191	-56.4729	-497.444	-295.812	1483.3	951.002	-390.901	-260.078	-302.988	18.4009	215.359	552.615	18.8963	-180.08	-775	-720.706	-604.809	-634.244	-415.401	-722.788	-714.008	-682.601
10.098_299.11878			-337.987	-505.391	-842.328	-771.229	-748.879	-812.006	-577.082	-760.728	-851.086	-793.658	-400.242	-482.859	-119.503	504.73	-250.737	88.5072	-886.618	-946.721	-922.522	-914.805	-929.758	-931.44	-954.669	-928.969
10.104_301.13469		C14 H23 N O4 S	33784.9	27563.8	7767.9	-4190.47	-9999.6	-11570.4	-10927.6	-11461.6	18549.6	68278.3	-4465.23	6680.22	3595.01	6388.48	-4919.78	-1286.84	-11888.9	-11893.3	-11898.8	-11911.8	-11781.6	-11732.9	-12042.2	-12012.9
10.106_275.11918		C12 H21 N O4 S	-3996.57	-3969.28	-4010.06	-3985.17	-1423.92	-2339.05	12141.8	12535.6	-4002.98	-3993.03	2489.48	3029.74	-3962.45	-3934.26	1235.56	2326.06	-3493.78	-3342.18	-3454.04	-3097.63	-3298.79	-3354.39	-3894.44	-3803.28
10.107_255.18362		C14 H25 N O3	-480.849	-568.732	-549.048	-480.746	-520.29	-412.583	3666.3	3928.01	-548.208	-470.039	-469.641	-348.808	-376.803	-401.28	-468.256	-403.267	535.629	415.194	190.384	-73.3221	-199.479	-217.216	339.02	398.882
10.109_303.15021		C14 H25 N O4 S	-2710.68	28.3398	-285.184	2129.85	-458.98	-702.495	4101.02	488.768	518.153	51.4106	152.738	-758.196	1044.27	2639.69	634.048	2124.34	-3561.74	-3534.75	-2805.24	-2918.91	3802.23	3665.63	-3489.06	-3327.95
10.112_331.145			-1935.38	-1982.29	-1923.66	-1962.31	-1157.83	-600.248	4419.48	3895.81	-1926.71	-1904.1	2623.21	1768.67	-1468.89	-1602.42	1656.27	3833.45	-1943.97	-1982.1	-1709.55	-1705.44	-1076.35	-1064.39	-1971.99	-1856.36
10.122_323.13972		C17 H17 N5 O2	-808.822	-887.041	-882.326	-808.711	-864.412	-898.546	-417.71	-813.178	-829.871	-797.171	-726.469	-509.502	-696.683	-723.064	-556.451	-376.955	-958.768	-942.33	-938.883	-921.721	-953.762	-962.912	-934.572	-942.044
10.124_598.29622		C23 H52 N8 P2 S3	-331.7	-349.006	-429.868	-262.305	57.2562	-114.76	319.744	322.947	-354.112	1578.47	-250.764	1811.52	-280.936	-240.391	-432.964	910.791	-491.352	-523.843	-470.18	-451.907	-494.656	-495.765	-516.54	-490.509
10.125_620.27943			-294.265	-287.131	856.58	-351.432	-261.879	29.1452	-324.63	-313.355	5588.05	-25.6119	-219.864	321.39	-279.363	-214.35	-21.7867	-124.647	-387.603	-232.075	-372.986	-365.662	-325.282	-284.742	-404.991	-387.021
10.142_622.29596		C21 H47 N6 O13 P	-212.589	106.196	-219.368	906.744	-313.17	-381.617	-81.0969	-381.959	-266.746	1854.52	409.598	-233.795	-236.831	2565.31	705.766	-126.073	-481.281	-417.893	-413.26	-390.194	-432.152	-462.164	-472.619	-417.508
10.152_222.08897		C12 H14 O4	-586.305	-204.103	-675.625	-557.594	-430.3	-225.616	-445.502	-423.147	-612.371	-559.256	-402.763	-551.841	-577.595	-130.898	-596.099	-388.588	1475.99	1656.51	1310.12	1072.57	-73.9581	-178.18	2159.64	2672.8
10.155_317.12981			-3861.01	-3836.95	-3858.04	-3873.2	1972.76	3690.5	7250.4	5695.56	-3873.6	-3853.13	2103.6	3558.34	-3809.89	-3802.96	1231.22	2384.81	-258.3	-871.129	-1059.32	-942.054	-1316.92	-49.2939	-143.167	-806.537
10.165_642.32206		C28 H56 N2 O8 P2 S	-1551.26	87.945	-1738.61	672.082	3073.99	532.19	436.964	269.762	-2183.07	-2224.43	5003.12	-1885.9	-396.47	1574.25	-168.23	1209.08	-2050.02	-2231.43	-2098.22	-2108.7	1564.19	935.869	-2236.62	-2221.44
10.169_323.13942		C9 H23 N7 O2 P2	-716.065	-760.657	-666.421	-711.471	-494.598	-578.546	-269.571	-668.832	-690.011	-681.314	-586.42	-608.43	-669.691	-672.712	-680.503	-625.141	-787.999	-739.54	-819.177	-789.811	-811.009	-795.736	-797.044	-783.245
10.179_307.14522		C13 H25 N O5 S	1033.14	-1400.39	-6129.14	-6403.43	4459.16	8621.95	11100.2	11288.5	-7103.72	-6475.86	-5870.29	-2392.43	-5606.98	-4515.91	-2615.57	1349.3	-1731.13	-5664.25	13846.2	-6109.16	4789.71	5030.53	-485.248	35.7993
10.18_279.15019			-1446.3	-967.106	-818.51	-1548.2	420.193	1176.48	1628.66	1456.87	739.24	-1284.72	2951.04	352.707	-1414.8	-1141.23	793.132	785.823	-1149.22	-1176.74	-1290.23	-661.723	-1132.04	1003.86	-1179.66	-1235.15
10.197_319.14519		C14 H25 N O5 S	4536.14	7273.26	2054.84	8767	-13655.8	15611	21573.2	-12598.7	-1327.91	87343.2	-6307.91	-3864.33	19490.9	13299.1	-12980.9	-13112	-14356.7	-14333.5	-14350.1	-12815.7	-12382.6	-13980.3	-14441.8	-14446.9
10.197_331.14494			-2336.69	-2665.55	-2148.49	-2618.76	1997.98	3273.25	3212.05	2729.68	-2681.56	-2627.19	1557.47	934.982	-2714.04	-2671.48	987.075	2672.24	-2511.37	-2495.73	-1815.11	2185.51	3355.41	4046.4	-2405.27	-2771.85
10.207_664.30367		C30 H58 N4 P2 S4	-453.43	-1466.65	-1362.43	-514.924	-110.851	-236.437	-195.806	364.822	-1407.9	-1317.57	2784.53	1875.35	529.725	3868.13	-830.642	1086.22	-1163.01	-911.066	-281.921	-799.65	944.43	663.972	-1253.03	-622.542
10.211_361.1559		C18 H24 N3 O3 P	-63.4671	801.315	1205.37	992.089	-399.477	293.665	-310.482	-248.974	2384.23	379.923	13.0107	806.795	-366.808	-205.664	-370.992	-209.425	-622.38	-394.067	-338.429	-480.61	-319.157	-137.735	-534.877	-574.607
10.215_277.13473		C12 H23 N O4 S	-6509.04	-8170.38	-2123.49	-7783.44	-239.822	-426.967	-11703.9	-12665.6	2471.07	85782.3	-3043.46	-518.765	-4940.65	-4408.29	-3942.15	-3878.27	5493.3	3590.46	-9168.81	-2307.52	1763.78	3696.77	-12915.4	-5928.82
10.22_578.26963		C27 H42 N6 O4 S2	1289.64	379.712	-328.132	-197.132	-335.108	-363.232	-272.232	-395.247	3274.11	2845.62	-245.409	-84.3352	-286.516	-347.641	-270.757	-254.121	-395.594	-413.442	-376.687	-311.523	-334.387	-207.681	-388.304	-421.927
10.222_275.11915		C12 H21 N O4 S	-4708.99	-4758	-4732.68	-4725.03	3575.15	3830.46	11532.3	11929.2	-4749.94	-4723.22	1803.89	2348.4	-4727.99	-4753.17	540.089	1639.18	-3790.21	-3819.81	-3378.18	-1269.35	-2010.27	-1626.23	-4517.07	-4507.55
10.224_289.13474		C13 H23 N O4 S	-756.582	-1248.09	-5625.27	-5914.4	4648.45	8826.04	11174.8	11345	-6733.4	-6161.31	-5679.06	-2202.8	-5606.49	-5271.68	-2335.48	1629.65	-1407.21	-6297.28	14065.1	-3284.51	5035.37	5306.61	-181.98	-6451.33
10.229_352.2249		C20 H32 O5	-361.699	-564.603	-400.437	-391.18	-561.673	-598.353	-479.667	-522.218	-522.19	-381.654	-444.684	-234.606	-406.745	-539.192	597.679	1056.77	668.817	323.04	1635.34	2461.86	-285.431	-346.374	1818.12	1196.77
10.234_315.11445			1237.9	1285.17	1664.21	-435.17	610.681	731.376	-399.505	1016.15	-552.254	-457.66	490.355	275.178	-449.081	-394.054	-24.3199	-493.141	-610.426	-134.672	-644.21	378.265	-568.861	-104.323	-710.761	-680.967
10.24_322.16398		C8 H22 N10 O2 S	-5739.67	-26855.5	-20453.1	3202.19	10855.2	9943.26	8957.82	17446.9	-26790.1	-18293.9	2184.39	12277.6	-20588.4	26562.7	12428	15049.2	-16222	-26045.9	-11590.4	1269.58	18441.8	49525.1	-12981.6	-14240.4
10.249_600.25178		C33 H32 N10 S	41.2349	-157.087	191.687	12.4192	-226.417	-161.681	-221.606	-115.66	-129.647	3205.39	-76.3957	-211.602	-2.79426	-4.21757	-72.1897	-97.3743	-179.253	-264.608	-259.677	-124.157	-205.699	-98.8589	-190.252	-201.686
10.273_345.16079		C17 H23 N5 O S	2641.72	1845.23	2351.56	-570.908	20913.7	1139.57	-4459.78	-7092.29	-2339.86	-1947.68	-2844.23	-1403.27	-344.628	16626.9	20318.8	10345.4	-7836.6	-7862.8	-7686.68	-5759.29	-3576.44	6000.49	-7907.75	-7373.44
10.285_321.16071		C14 H27 N O5 S	-43949.3	-45837.4	-28199	-47183.1	51313.6	23786.9	-13545.5	-3076.58	-54744.4	-54311.4	33958.9	26541.4	-41164.8	-38484.6	58135.4	32790.7	-12486.8	-46101.7	-11208.4	34193.4	66123.9	40554.7	-49658.9	-6366.25
10.3_318.19436		C18 H26 N2 O3	1632.1	994.909	227.714	305.115	2392.5	1364.43	1271.09	776.636	-841.671	-1321.89	-347.343	-725.125	-850.348	-1142.86	-892.62	-1197.53	2315.91	405.268	1076.99	-413.422	-39.0218	-781.385	298.009	-318.032
10.31_335.17649		C16 H25 N5 O S	107.391	-1342.8	18791.6	11615.7	264.558	-263.792	332.297	693.463	-1119.75	91.4102	-1449.79	-1137.76	-2205.92	-1706.74	-494.251	-2351.39	-2553.35	-2555.73	-2546.45	-2152.51	-895.402	282.142	-2573.38	-2555.48
10.343_602.26965		C29 H49 O7 P3	1796.65	4865.18	13.218	1820.58	-583.042	-500.085	-679.429	-658.8	3510.66	3036.69	-595.093	-613.727	-41.1149	-602.998	-632.48	-596.44	-697.555	-702.276	-739.895	-644.069	-625.78	-631.359	-791.912	-701.786
10.349_279.15049		C12 H25 N O4 S	-1375.41	1125.51	1854.97	1301.15	-242.177	366.988	-1326.68	-1712.71	4591.48	-1609.54	3009	4222.69	-1576.55	311.097	336.259	-1329.33	-969.158	-1305.08	-766.491	-806.13	-258.848	-441.827	-1236.14	-1255.85
10.351_301.13468		C14 H23 N O4 S	52451.9	76108.4	18125.4	45886.9	-9140	-7026.69	-3005.86	-13667.2	83152.3	61544.5	-18140.3	-19192.3	-4391.86	-8602.44	-7870.26	3768.86	-26762.8	-26622.3	-24858.5	-23424.1	-21764.2	-11416.5	-26698.8	-26604
10.359_277.13476		C12 H23 N O4 S	21238.9	23716.7	-13025.6	10273.7	-10127.6	-9781.5	-7688.08	-9269.4	-4088.33	-1433.12	3658.66	5495.35	-11152	2563.12	3079.28	-11951.3	16259.5	-6986.54	7343.62	-10311.4	-12368.6	-11822	-635.759	-10250.7
10.363_622.2964		C20 H48 N8 O10 P2	-341.222	-287.748	-362.374	88.6051	149.093	69.9015	348.461	-253.827	-328.141	-368.315	-278.866	-243.423	931.528	2919.85	-69.3658	65.8396	-391.325	-349.009	-378.875	-146.263	-340.152	-363.247	-375.412	-348.865
10.384_624.25148		C35 H37 N4 O5 P	2836.63	2596.34	-273.303	673.931	-348.548	-281.026	-347.214	-291.162	493.419	822.072	-278.275	-397.126	-198.356	-190.702	-427.582	-300.879	-315.076	-339.121	-380.619	-240.624	54.8997	-247.878	-366.745	-428.139
10.395_616.28538		C41 H36 N4 O2	1026.83	552.142	882.138	3152.37	-232.282	-240.199	-402.381	-251.441	-114.517	189.205	-237.147	-88.4116	-298.57	-140.008	-231.899	-176.853	-277.967	-271.056	-350.67	-195.383	132.422	-180.645	-335.28	-378.994
10.395_664.3042		C42 H40 N4 O4	-1296.51	-1232.38	-1445.12	-1192.29	-515.61	732.548	-994.573	-1379.45	-1283.49	-1281.94	-1251.5	-1202.04	-1351.8	-1124.58	-609.158	-1184.87	-402.622	1743.35	4400.61	2875.07	2437.32	2335.22	3009.7	3578.86
10.397_606.30141		C32 H52 N2 O P2 S2	-4.40882	144.669	2678.31	396.741	-170.544	-184.246	-118.562	-203.704	788.109	484.712	-178.964	-297.96	-115.611	-10.8444	-465.6	-222.359	-249.613	-237.651	-375.441	-106.683	460.655	-13.4729	-348.805	-424.462
10.418_291.1505		C13 H25 N O4 S	13623.5	36915	26791.6	36122.5	2189.7	-13233	-9920.48	13839.1	42819.3	30714.2	-7385.68	-5419.46	792.621	-6122.17	-22967.8	99.7948	-19623.5	-27558.2	-25329	-7468.32	-18810.3	14774.5	-18972.7	-29706.3
10.452_361.15489		C20 H19 N5 O2	-151.501	901.688	-991.458	682.354	314.345	1382.53	-257.663	-932.237	-817.737	-1001.46	714.066	512.577	-275.552	1285.29	214.899	1271.34	-777.292	-881.381	-546.747	-881.861	-567.698	-338.875	-434.034	-872.063
10.459_289.13479		C15 H20 N3 O P	-4111.62	2132.29	-3092.13	-1772.64	-2812.75	-1307.29	-3929.52	-2401.65	-3967.96	-4026.6	-2839.37	48.6537	-3409.65	-3255.36	-2207.33	-1688.41	3256.01	3720.88	5599.71	1818.56	12585	12936	4721.49	968.682
10.472_315.15037		C15 H25 N O4 S	-16832.9	5904.77	120823	43161.4	-3495.82	-3078.58	-1226.55	4504.99	-7102.61	-4434.74	-17258.7	7442.1	5926.77	1004.02	6284.68	12244.6	-17678.4	-18035.3	-15427	-13537.5	-16645.4	-5865.68	-18062.8	-16869.3
10.48_275.11922		C13 H17 N5 S	-1215.42	-1214.44	-1259.71	-1160.31	-1315.8	-1182.38	-1285.07	-1263.42	-1192.36	-1216.08	-1216.79	-1207.57	-1209.89	-1147.71	-1214.62	-1238.05	6460.58	7366.29	6417.39	5157.99	-1228.7	-1183.71	2432.64	1359.32
10.486_331.14497			-1010.47	-1004.74	-1143.94	-1101.76	-969.191	-902.008	-1086.03	-914.208	-1148.4	-1107.37	-994.623	-1097.71	-1102.18	-1054.35	-1120.97	-1121.38	1694.12	1727.66	4348.15	4418.7	5715.44	-1083.75	2613.31	2496.83
10.503_578.26973			1793.51	540.58	-526.452	-253.707	-615.014	-278.201	-212.199	-428.773	-541.796	-423.449	37.6161	321.938	1542.23	1311.64	-291.686	-213.348	-510.948	-418.569	-349.273	-570.751	-528.795	-437.719	-455.744	-416.51
10.514_345.16069		C16 H27 N O5 S	-9757.98	-3864.64	-11325.2	-5821.23	4627.24	9879.73	-8476.03	-6415.55	-10435.4	-11227.7	1133.84	7462.78	10909.3	7969.48	22505.6	27716.7	-338.062	-9403.88	-6744.79	-9716.06	-11548.2	-5913.36	1322.12	-1667.67
10.52_301.13465		C14 H23 N O4 S	5066.83	74851.3	-32958.9	26514.5	-16501.9	-11087.6	-28898.7	-19337.5	-10408.7	-14481.9	37370.6	21676.9	32056.4	1596.61	30632.5	-27322.5	-26011.7	-33046.2	-22725.1	-19067.5	-19958.6	-23636.7	-30571.3	-24947.4
10.527_277.13464		C12 H23 N O4 S	-18465.4	-18480.7	-18757.2	-18718.3	-17854	-18094.2	-16411	-7359.66	-18180.3	-17574.3	33557.4	19608.4	11117.4	13059.2	14786.6	18924.9	-16063.5	-16660.3	-15240	-16053.2	-17923.8	-17777.5	-18198.9	-18210.1
10.532_321.16082		C14 H27 N O5 S	-27764	-27742.5	-27682.4	-27702.8	-4039.72	-11317.1	-7469.71	-9204.62	-27727.4	-27712.1	-23991.4	-23400.9	-25245.8	-24904.2	-25144.8	-18496.4	66469.4	67694.4	89879.4	57592.2	-13812.2	-11582.4	122745	67179.3
10.536_319.14464			-314.972	-332.22	-344.673	1400.78	-405.824	-332.152	-146.197	1071.21	-372.484	-327.925	-347.755	199.22	315.545	1426.26	693.521	-166.797	-319.463	-345.137	-289.661	-332.979	277.668	-173.521	-284.503	-348.885
10.536_664.30421		C24 H45 N10 O10 P	-1147.81	-1157.36	-1262.54	-1131.62	-109.521	715.386	-763.606	-1210	-1211.09	-1149.6	-971.391	-1048.37	-988.509	-979.907	-1131.46	-1149.74	3193.07	3998.17	4213.21	2758.48	799.131	43.0182	2886.86	3429.6
10.537_347.15584		C19 H27 N O P2	-1691.75	-601.852	-1783.58	-1679.72	2525.26	2157.66	-881.217	-775.501	-1633.57	-1570.22	407.944	335.824	253.448	1846.69	4476.48	4622.72	-1559.89	-1284.41	-991.278	-1045.9	-185.957	-999.86	-1190.03	597.754
10.541_230.15165	Dodecanedioic acid	C12 H22 O4	-1903.38	-1906.99	5413.92	8070.32	132.211	-34.2143	-1573.54	-1535.29	-1955.63	-1904.06	1113.15	1133.63	-1843.27	-1840.03	-1920.47	-1926.29	14657.3	7486.49	-1861.01	-1859.18	-1898.97	-1912.34	-1761.99	-1900.03
10.543_403.1638		C14 H25 N7 O5 S	-2331	-2364.91	-2434.96	-2356.81	-1647.67	-2188.55	-1952.78	-2219.02	-2329.55	-2367.54	-2261.17	-2330.02	-2271.39	-2255.55	-2341.13	-2336.1	8296.27	6046.07	9801.89	6422.15	1288.71	1620.96	8438.25	7464.29
10.55_592.28535			-215.72	765.515	-486.858	2011.95	-408.469	-477.831	-429.557	-510.721	-504.352	951.942	816.457	394.907	-152.287	352.59	-444.935	-115.601	-130.706	-91.4194	-311.558	-496.244	-326.81	-564.468	-284.685	-530.729
10.557_303.15046		C14 H25 N O4 S	-1308.88	2131.92	-2223.09	-2954.51	-3098.51	262.934	-1299.34	-148.913	1292.53	13494.8	4301.04	9013.25	-3820.43	9876.01	675.44	-3448.16	-3210.6	-3215.29	-1617.66	-417.982	-2211.1	-3341.74	-2053.13	-2546.59
10.61_652.28285		C30 H41 N10 O3 P S	-70.2457	-181.751	399.123	2582.91	-163.383	-366.721	-92.3556	-364.286	160.72	-307.973	60.2388	-13.6974	-101.484	602.023	-118.295	31.5943	-219.296	-128.537	-35.4206	-191.299	-335.095	-316.068	-22.0381	-256.188
10.619_602.2686		C22 H47 N6 O7 P S2	-808.264	5534.51	-897.326	-513.383	633.582	477.164	-120.962	229.84	-871.013	-557.066	-517.582	247.413	2675.22	-56.8962	-241.128	-187.79	-842.76	-849.532	-792.296	-863.767	-413.583	-920.975	-786.16	-893.52
10.637_301.13452		C14 H23 N O4 S	-23992.8	-28099.1	-40966	-40421	32871.4	37837.3	1976.89	6223.12	-29829.8	-33181.7	28785.2	13192.4	23542.4	29305.3	22138.3	19042.7	-33978.8	-26805.8	-22034.8	-27386.3	-27790.7	4580.39	-33754.4	-32448.8
10.639_277.13472		C12 H23 N O4 S	-6772.91	-6794.21	-6886.5	-6838.16	398.625	1707.99	1295.66	7226.73	-6690.49	-6725.74	57755.2	-6567.49	-6471.18	-6210.17	-6249.62	-6093.84	-4754.48	-5766.78	-4571.01	-4901.03	-6080.91	-5826.38	-6109.33	-6676.64
10.656_335.17647			-4123.82	-5494.29	-2085.67	-5227.59	2745.03	3594.09	5265.43	6965.4	-3640.47	-4998.95	-1708.89	-2395.6	-113.873	6671.94	-598.568	1687.48	-1709.25	-2586.03	-3499.58	-4267.85	15552.8	10351.6	-1754.19	-3499.09
10.68_624.25032		C33 H42 N2 O6 P2	-513.951	-409.346	-481.218	-468.427	836.362	1185.98	521.943	837.628	-423.079	-341.527	1055.72	-469.485	-276.218	158.341	-404.846	689.47	-508.249	-319.878	-492.399	-586.688	-534.378	234.419	-489.492	-592.09
10.697_279.15038			-1960.22	-1227.3	-3285.69	-3245.59	-2334.86	-2208.95	-2681.98	-1286.86	-1371.54	1556.66	10146.4	11952.5	-1350.55	2567.91	3313.65	3006.28	-2470.94	-2983.75	-2946.15	-3309.27	-1925.15	-2861.88	-2957.17	-3254.6
10.71_383.13764		C13 H27 N3 O6 P2	-1958.84	-1475.35	-2228.1	-1903.36	530.329	2095.76	-1015.38	-296.77	-1770	-1837.95	-252.325	-1022.62	-1069.61	-1695.1	-244.586	-49.973	2574.75	3013.45	1208.96	4758.11	1862.38	2024.58	971.807	-1351.48
10.737_291.15042		C13 H25 N O4 S	-24175.7	-19823	-32255.8	-46941	-9193.2	-21386.6	5910.21	10872.6	-47925.8	11612	2420.7	-2417.74	18270.1	50549.9	-6656.93	4501.16	-29800	-35899.8	-8987.87	-10509.2	66949	60464.1	6413.11	-18836.4
10.737_345.1608		C16 H27 N O5 S	-4764.47	-5361.68	-5735.42	-5537.44	-391.455	6481.66	-5673.38	-6128.7	-5439.43	-5231.75	-3234.8	-5311.85	-2798.46	1544.91	1858.78	-4753.42	8408.34	125.803	12589.8	5243.85	14871.3	12928	8854.94	13997.4
10.748_277.13479		C12 H23 N O4 S	-6765.36	-6963.08	-7708.99	-7372	-6229.55	-3028.51	-3542.25	22719.2	-5998.55	-5834.83	-6922.56	-6193.28	-5640.35	-1063.27	-1394.57	-5354.8	18944.1	1592.42	27392.4	-36.3543	2318.85	389.083	2226.87	-597.059
10.773_315.15032		C15 H25 N O4 S	37033	30547.4	-30900.6	17510	34359.3	1313.52	-13726.9	11212.6	41645.5	-8274.35	-3778.45	63060.2	8679.59	-11389.2	22058.5	59487.2	-39820.8	-50241.5	-26126.6	-31382.9	-39871.4	-22801.1	-29631.9	-31515.3
10.803_345.16073		C16 H27 N O5 S	-4273.59	-4300.83	-4341.46	-4248.39	-2695.34	-2990.39	-4152.36	-4196.3	-4285.95	-4243.69	-3820.18	-3859.5	-2781.27	-3302.36	-2364.71	-2755.31	1126.81	-467.398	12854.5	25334.7	14954.7	13165.9	3204.7	11317.1
10.809_303.13853		C19 H17 N3 O	-453.051	-566.507	-567.087	-555.951	-51.5068	1689.76	-368.459	-571.041	-629.985	-567.521	-540.553	1444.86	-141.033	-555.017	121.204	-596.577	-269.491	-454.168	-67.7974	568.579	2273.25	1865.41	-483.673	-574.816
10.817_606.30144		C25 H51 O14 P	259.486	-645.232	-574.155	-432.867	1404.69	804.485	275.509	-473.505	70.0908	-720.82	-153.564	-181.893	-115.683	380.602	1176.51	-272.256	-653.637	-527.591	-662.409	-453.96	2428.63	-495.574	-577.887	-730.183
10.826_277.13475		C12 H23 N O4 S	-3590.16	-3631.86	-3660.91	-3649.62	-3574.55	-3573.44	-3558.37	-3605.76	-3498.81	-3475.66	-3410.02	-3456.72	-3454.84	-3386.42	-3428.16	-3470.1	3569.79	-102.912	33892.2	31446.5	7198.9	5144.47	-1758.48	-2870.43
10.83_188.14096	3-Hydroxydecanoic acid	C10 H20 O3	-713.87	-1078.39	1585.73	1914.71	-61.6854	235.232	-705.458	-724.373	-854.319	-883.719	776.711	881.006	-640.521	-500.073	-982.629	-405.221	1824.65	1692.82	518.014	-87.6849	-969.783	-933.295	2170.66	1380.6
10.836_373.15299		C13 H25 N7 O2 P2	-1248.55	-1550.18	-3357.16	-3127.89	-1431.21	1401.74	-1705.73	-1800	-1681.75	-2680.55	1197.53	-595.424	-363.813	783.535	-1336.73	-1437.96	1382.65	2403.21	1778.52	7884.32	5440.53	3723.48	1001.01	246.025
10.844_198.12527			-988.445	-969.943	-815.581	-747.049	-766.014	-202.185	-753.212	-500.271	-962.975	-1293.17	24.2543	195.887	-1180.7	-1231.91	-754.849	-1007.76	2058.95	3354.15	150.597	-406.068	-1060.69	-607.161	4005.93	3064.14
10.851_202.15668	1,3-Nonanediol acetate	C11 H22 O3	-1612.5	-1051.37	-1800.4	-1725.1	-1631.24	944.41	-1800.75	385.704	-570.348	-634.767	314.997	63.3094	-371.985	-1710.78	-1624.77	667.229	3495.61	-1054.54	-1572.86	3814.52	2433.29	-885.549	3895.5	4449.46
10.853_301.13462		C14 H23 N O4 S	-6662.04	-16630.9	-18442.8	-17354.6	8682.21	23764.9	-13341.5	-14898.9	-14328.1	-13032.5	-13924.2	-16633.4	19603.7	3679.47	-11171.1	-13546.3	16974.3	-15000.1	3498.19	61913.7	53748.7	43538.2	3911.28	-6573.88
10.853_346.16398		C10 H22 N10 O2 S	-2087.83	-2141.43	-2235.18	-2102.22	-1921.87	-1544.94	-2047.3	-2176.85	-2093.77	-2197.94	-2135.37	-1897.14	-1192.16	-1528.21	-950	-1457.18	3790.95	5370.29	10203.9	6629.98	4282.51	2500.92	2345.57	6357.24
10.859_628.28313		C22 H44 N8 O11 S	796.758	-760.651	-766.313	-914.645	1438.12	1301.91	-40.6839	258.783	-402.659	-335.135	-310.61	81.2364	-593.681	1285.08	972.907	548.892	-1020.28	-1022.01	-828.867	-570.981	-524.681	371.363	-852.395	-1028.31
10.871_194.09402		C11 H14 O3	-1021.71	-1036.6	-1050.77	-1026.21	-679.935	-671.913	-800.679	-686.801	-984.721	-1199.62	-732.82	-657.122	-1116.76	-836.826	-654.707	-743.335	2088.65	2842.79	1918.72	619.474	317.696	-308.224	5146.56	5060.05
10.881_316.15269		C8 H24 N6 O5 S	-12876.1	11007.9	-5068.11	5740.43	12962.7	14407.5	592.003	859.5	5049.7	27351.1	848.839	21185.3	-4833.03	-3114.29	3933.44	24757.5	-16884	-23352.5	-12921.4	-895.35	-1745.29	-1049.31	-12411.3	-18840.6
10.886_243.14692	Tiglylcarnitine	C12 H21 N O4	-816.92	-1194.48	-632.17	-126.981	409.151	775.053	-95.9531	-321.001	-853.887	-1274.53	69.1043	-232.304	-1930.67	-1610.43	-1279.43	-1104.93	1365.66	3978.94	819.065	815.022	-478.772	-548.559	3283.8	2929.7
10.906_652.28299		C19 H46 N10 O11 P2	-493.219	-529.59	-253.277	4163.01	41.9738	1348.75	862.803	7.8082	-240.135	-660.875	-377.628	95.4791	-653.882	-324.758	821.106	94.2857	-591.636	-652.372	-494.283	-563.393	-182.731	63.6868	-663.253	-531.277
10.948_212.14097	Traumatin	C12 H20 O3	116.833	-1791.79	-632.339	-1785.38	2071.58	1759.89	-107.271	-532.204	-1523.8	-1832.3	707.463	1437.36	-1635.66	-1609.31	-1118.6	-1078.57	1561.16	1454.77	1012.93	-14.4265	-1272.83	-1497.7	3718.81	3051.59
10.95_345.16069		C16 H27 N O5 S	-3536.54	-3600.35	-3556.26	-3577.74	-3393.57	-3280.13	-3434.07	-3522.29	-3513.24	-3600.97	-3493.48	-3447.24	-3417	-3202.36	-3285.7	-3256.03	7327.19	10538.5	17594.8	-2886.63	-3337.35	-3434.03	27377.3	22631.5
10.955_628.28309		C22 H49 N2 O16 P	1416.41	-412.21	-903.573	-567.132	-712.259	-384.648	374.805	-762.371	-520.231	-424.292	-37.3939	-21.4993	-1046.01	1783.61	-364.82	-511.707	-885.46	-915.904	-281.882	-48.8089	2051.09	2658.32	-519.214	-765.109
10.966_277.13478		C12 H23 N O4 S	-3948.56	-3973.01	-4018.38	-4005.34	-3994.37	-4005.63	-3979.73	-4003.23	-3872.93	-3872.16	-3895.75	-3907.84	-3905.16	-3938.63	-3957.22	-3918.07	27444.3	32730.8	29254.1	-3739.24	-3978.22	-3993.25	5525.8	3045.39
10.973_335.1765		C16 H25 N5 O S	-2828.88	-3131.59	-2747.79	-2287.02	-1210.6	-2467.6	-1491.63	-2234.53	-3062.45	-3090.21	-2995.84	-2972.11	-1815.4	-1653.7	-2588.24	-2414.39	7565.27	10701.5	4625.23	4481.6	18075.8	-160.199	4060.39	3310.92
10.989_212.14104	Traumatin	C12 H20 O3	-453.63	-678.318	10677	-1448.55	1105.25	897.715	-345.532	-617.893	-1288.72	-1301.11	196.958	682.962	-1357.06	-1345.66	-1023.76	-963.071	767.07	730.587	479.947	-1367.21	-1121.62	-1340.18	2350.73	-1348.45
11.001_200.14098	9-Hydroxy-10-undecenoic acid	C11 H20 O3	-812.729	-527.455	1699.67	2253.25	-104.616	401.739	-623.564	-215.626	-795.081	-939.671	-1025.92	-279.67	-130.468	-365.648	-750.638	-363.074	1930.74	1954.52	134.066	995.444	-100.298	1010.57	1800.28	-936.237
11.006_315.11485		C7 H23 N7 O P2 S	556.165	-429.557	530.135	-224.3	-114.909	-323.809	-299.653	-369.247	-260.336	15.6397	-404.421	-306.046	-352.312	90.263	-348.575	-415.93	1606.01	2335.1	8.27676	-119.285	-309.534	-216.652	-152.791	844.989
11.013_315.1502		C15 H25 N O4 S	13974.3	-21825	-11733.6	-14091.1	44371.2	7631.08	-9075.66	5306.31	-14223.4	-33734.9	-28895.5	-30807.8	-37415.4	-17019.7	30704.7	72321.1	-15598.4	14768.7	33175.1	1417.37	2758.26	13170.5	-26758.4	15294.9
11.02_301.13466		C14 H23 N O4 S	-12203.4	-12466.7	-13691.9	-13016.8	-11979.4	-11840.8	-12618.9	-12391.4	-12345.2	-12451.7	-12446	-12284.6	-10956.3	-11572.4	-12526	-12471.7	31319	54228	48857.3	62329.4	46354.3	-6661.46	19662.5	12897.5
11.025_305.16542		C16 H24 N3 O P	140.393	-240.768	2227.18	1259.27	137.487	-102.455	-97.5337	-96.3725	204.322	-487.912	-508.137	272.617	-101.297	-22.1455	-346.792	-420.465	-290.741	-580.264	-291.275	-309.275	-453.889	425.191	96.8374	-381.913
11.03_383.1377		C22 H17 N5 O2	-947.808	-1099.8	-1187.96	-1151.48	-967.783	-1107.49	-1128.39	-978.48	-1068.65	-1162.39	-1084	-836.253	-890.151	-1052.24	-854.423	-1204.62	3611.05	4671.91	3636.76	5004.46	1386.08	-596.118	2957.23	2025.23
11.039_397.15316		C16 H34 N O2 P3 S	-1078.86	-2472.54	-6195.59	-926.688	17.4976	4429.85	-1838.74	-316.993	-1543.06	-3588.64	648.616	505.004	-318.437	-186.129	1460.62	1282.18	-1323.07	853.75	3346.93	931.505	2346.33	2651.32	1319.91	6671.19
11.066_291.15047		C13 H25 N O4 S	-11871.4	-14138.4	-22786.9	-19012.1	-22300.2	-6922.17	-21684.3	-18361.3	-14359.2	-15133.2	-16129.3	-18259.6	4616.96	-10570.7	-18521	-20091	26426.5	50259	36332.9	18636.2	92573	59814.5	21771.1	19327.9
11.073_279.15045		C12 H27 N O2 P2	-941.939	-1144.17	-1156.18	-1092.12	-1076.94	-1046.77	-1000.73	-1075.63	-1028.86	-1088.37	-435.112	-325.797	-552.48	-1043.56	-892.972	-947.261	5313.74	9036.19	395.646	403.148	1948.36	-992.504	2144.94	1507.82
11.098_212.14105	Traumatin	C12 H20 O3	-569.941	-556.98	-434.676	12206.1	-571.907	-453.594	-548.717	-569.232	-587.834	-588.941	-538.316	-568.822	-588.209	-564.068	-464.485	-544.03	-449.687	-361.667	-549.282	27.614	-539.441	-504.389	735.613	928.682
11.114_144.11463	2-Ethylhexanoic acid	C8 H16 O2	-1362.39	-158.693	-1900.78	-1212.5	-481.896	370.378	-752.42	-227.531	-1505.37	-1741.33	-1045.74	-391.495	-938.654	-1074.14	-1474.83	-1197.16	1904.73	3248.36	2126.95	2230.07	191.73	1094.42	3941.87	4855.31
11.167_315.15029		C15 H25 N O4 S	-22644.4	-2865.97	3629.68	-1533.17	4485.36	13324.6	30821.6	-28281.4	-4514.91	-24909.4	-10321.8	-12591.3	-20433.2	6747.57	-14931	-28136.3	5459.19	41498.8	22682.3	25653.5	-10443.6	39602.1	43360	42123.3
11.211_397.15315		C23 H19 N5 O2	1214.83	-29.6829	-2497.35	-2448.68	-997.882	-3446.24	-2257.89	468.899	-1813.19	-1332.65	-669.736	-3782.71	1549.6	2012.02	-3743.06	-1204.96	996.761	2940.6	5166.94	3010.03	2305.07	4679.27	4484.61	4035.31
11.222_244.16734	Brassylic acid	C13 H24 O4	-296.005	-449.334	-1016.87	-914.621	-264.137	287.685	321.402	158.425	-515.29	-358.838	218.135	173.477	-941.302	-850.509	-883.916	-717.503	1207.37	1285.83	1294.79	978.067	-102.473	660.481	1225.23	2161.81
11.225_212.14103	Traumatin	C12 H20 O3	-827.857	-858.849	6769.52	7880.97	663.906	815.376	-516.593	-747.265	-1165.71	-1196.99	16.496	95.5747	-1196.89	-1169.76	-1093.48	-969.046	-444.37	-319.911	-440.603	-541.2	-1082.22	-1175.4	256.277	473.747
11.23_942.51881	Soyasaponin I	C48 H78 O18	-486.214	-499.378	-489.992	-419.819	-479.244	-319.127	-236.171	-465.883	-507.059	-502.385	-397.331	-371.681	-300.021	-438.188	-288.137	-16.807	-191.823	-208.089	-57.7067	-96.1144	-392.729	-364.72	8.42169	233.459
11.237_943.52131			-255.532	-252.193	-243.481	-241.957	-248.372	-181.03	-196.443	-221.105	-259.321	-254.984	-157.482	-231.765	-246.815	-245.737	-234.654	-116.069	-134.37	18.1554	-103.76	-186.72	-153.211	-203.985	-152.72	26.8287
11.271_240.0668		C8 H16 O6 S	-914.423	-732.577	-1223.02	-960.33	-517.64	337.306	-725.738	-538.679	-1122.15	-939.372	-510.736	-362.646	-705.534	-197.857	-619.792	-254.42	1753.85	2055.95	1115.58	2310.54	355.695	713.949	1830.57	2604.17
11.272_224.03539		C3 H9 Cl N8 S	-952.883	-424.475	-1159.45	-815.417	-582.273	-18.4826	-720.649	-135.06	-1007.7	-759.961	-505.787	-337.277	-682.228	-253.058	-578.645	-37.9328	1712.34	2069.98	634.74	1893.49	71.9421	1098.9	1097.79	2833.1
11.307_178.099	Methyl 4-phenylbutyrate	C11 H14 O2	-571.864	-566.275	-657.455	-683.994	-284.624	-73.315	-340.894	-450.319	-745.158	-718.436	-379.006	-336.666	-556.898	-265.304	-327.128	-423.65	1604.2	1378.84	814.897	786.595	183.933	379.128	2077.84	2217.51
11.351_400.20309		C19 H32 N2 O5 S	1162.08	1206.63	269.663	-194.399	-14.8655	-64.4403	669.518	623.265	534.812	2392.34	1120.74	248.372	-352.737	-513.934	-31.0196	-285.91	-820.584	-475.331	-665.218	-495.075	-947.521	-1031.74	-913.25	-360.843
11.408_315.11485		C9 H18 N9 P S	411.266	-237.614	-207.373	288.099	-615.18	455.988	-720.298	165.126	-93.1265	-361.922	-6.38848	-44.9069	-840.735	-1120.11	-329.411	689.597	1732.41	654.432	-99.3199	-12.8136	-1094.72	-670.952	357.589	702.648
11.425_202.15659	1,3-Nonanediol acetate	C11 H22 O3	-3846.83	-4622.1	-4955.87	-4625.07	-2669.89	2527.59	-4484.71	-1469.33	-2697.69	-3540.77	-948.718	-1854.49	-2337.33	-1713.04	-3318.34	-2185.67	5393.08	11075.2	2992.1	8671.99	1735.63	4635.59	14146.7	10227.4
11.475_359.17641		C12 H26 N9 P S	-1880.81	-2380.63	-862.452	-136.84	-831.375	-909.823	-1691.42	-400.224	-2324.4	-2476.9	-1731.4	-1579.69	-1412.77	-722.55	-604.455	244.64	1386.24	994.123	250.935	-1076.63	5465.91	6731.99	1474.88	-608.672
11.5_317.1296		C16 H20 N3 O2 P	-1769.09	-692.275	-660.426	79.9353	1230.32	694.109	349.381	622.612	-937.836	-1045.43	439.296	-249.783	-108.683	765.013	-1136.91	-105.328	2313.53	778.399	1139.56	780.577	606.512	-652.327	893.695	344.404
11.528_327.15036		C17 H21 N5 S	1163.03	141.487	836.282	1779.41	1.9214	-306.453	-312.99	-34.8664	13.6497	-249.513	-440.17	231.469	-616.687	-26.9682	-619.273	-368.633	975.271	-258.904	-214.486	-340.779	52.353	201.971	-769.406	-492.341
11.54_156.03381		C8 H9 Cl O	-893.714	-1148.12	-1411.67	-1296.84	-105.634	582.308	-213.785	-268.864	-1047.47	-1205.56	-700.835	-345.577	-603.43	-643.155	-529.057	-544.96	2124.86	1786.94	2118.43	1607.81	672.198	1099.8	2696.85	2327.21
11.546_375.17149		C19 H26 N3 O3 P	-20.4287	169.904	935.295	1025.86	688.804	1446.29	179.377	406.886	-217.95	87.116	-631.034	-221.103	-533.405	-411.618	-604.354	-326.921	-341.864	-324.191	-557.898	-206.508	-606.224	-280.966	-543.168	-267.967
11.559_331.14519			1043.7	-1865.39	4664.93	3080.08	8518.1	14410.7	-2319.39	7554.21	11611.9	-5705.62	6089.55	2654.9	103.175	-120.392	-5269.7	2394.68	965.086	-3291.4	-620.74	-3278.71	-4497.32	-3929.22	-6445.26	-5494.71
11.581_329.12959		C15 H25 N O3 P2	666.673	-158.133	1879.87	5447.77	481.37	1169.07	2062.73	1560.3	-280.388	-994.297	-1191.68	-1071.71	-678.772	-233.1	-1118.59	-1202.82	-1970.43	899.391	-935.867	-860.974	365.884	1779.76	-1780.69	-599.807
11.601_305.16597		C14 H27 N O4 S	157.818	610.088	9193.83	13618.9	-1298.42	4819.85	9654.13	-1187.63	-1958.69	-3678.27	3785.59	4501.84	-33.5407	-795.542	-8858.3	-5875.18	-2225.51	-10491.9	-7286.2	16531.1	-4990.94	3948.94	779.036	1457.16
11.609_912.50858	Soyasaponin II	C47 H76 O17	-540.588	-528.941	-517.392	-507.445	-487.388	-468.244	-343.084	-496.828	-269.129	-366.198	-515.121	-421.262	-268.135	-472.353	-477.466	-378.206	-205.035	-303.316	-285.846	-494.507	-364.377	-252.902	272.234	170.639
11.614_452.32488		C23 H49 O6 P	-671.992	-822.66	-694.705	-774.403	-189.443	-241.917	-388.097	-423.625	-685.553	-867.376	-253.614	-522.706	-558.681	-492.534	-409.588	-321.829	1632.07	1261.52	1344.75	635.414	742.74	533.261	2478.43	2731.99
11.615_271.21486	N-Tridecanoylglycine	C15 H29 N O3	-796.726	-868.823	-944.942	-913.422	-714.193	-720.44	5503.24	4630.84	-603.615	-838.23	-824.075	-797.026	-758.736	-790.793	-730.337	-600.844	791.998	433.358	589.784	137.096	256.841	5.44195	1262.23	851.612
11.634_292.15385			4521.61	2259.39	6555.12	553.245	955.331	-229.133	-1201.03	-920.5	6804.5	4497.69	90.4228	483.012	627.66	2763.89	-1429.52	207.985	-3594.77	-2714.21	-2538.53	-2367.1	-3169.79	-3046.77	-3189.7	-3271.89
11.643_463.25051			-165.844	-201.61	-239.444	-215.786	-170.089	-192.503	3247.4	2332.3	-258.17	-220.758	-244.297	-244.474	-276.286	-273.329	-277.847	-233.695	-18.2008	-159.352	-121.135	-187.238	-20.0569	-240.993	-93.8269	-133.955
11.652_144.11462	2-Ethylhexanoic acid	C8 H16 O2	-965.784	-869.492	-1410.77	-1367.57	656.729	166.214	-341.203	-210.648	-1443.26	-1486.41	-746.321	-409.99	-1088.2	-524.066	-668.26	-864.769	1316.12	1268.5	1566.44	2844.04	-164.445	334.801	5622.63	2675.79
11.709_399.16882		C15 H25 N7 O4 S	653.554	-513.029	-43.6988	606.991	-389.6	-126.94	186.212	384.705	-710.468	-573.347	97.0431	452.244	-369.452	1930.57	-128.972	70.4996	-451.414	-232.771	-1311.93	-525.619	-325.881	-16.7924	-656.726	-1057.98
11.71_317.16585		C15 H27 N O4 S	2740.97	-3747.59	10312.6	12134.3	494.344	-8344.59	20055.1	6615.62	-3661.19	-4021.65	-114.94	-2218.91	9962.13	4339.41	975.389	-6940.7	-8891.39	-7751.21	-14217.6	-10780.4	-4504.96	-4398.73	-6659.24	-11516.5
11.734_293.14625		C16 H25 N P2	5841.57	858.612	-157.503	-246.533	358.383	-115.636	-1072.26	-551.577	2472.28	2211.84	-269.232	772.132	444.66	1507.45	81.9593	221.771	-1382.28	-1040.2	-1359.32	-809.264	-1337.33	-704.545	-1542.9	-1624.17
11.741_312.19356		C17 H28 O5	-257.035	-525.991	-706.12	-813.008	-376.784	-213.879	-540.216	-469.542	-333.176	-376.619	44.3586	-83.6221	-780.508	-769.429	-676.338	-658.514	1587.23	728.904	-153.814	-109.695	-551.774	-630.529	2090.92	1556.56
11.742_337.13797		C14 H27 N O4 S2	-1089.96	-2101.51	-57.3165	596.107	240.658	775.237	2894.28	4345.65	-1505.42	-1614.83	-910.456	-1354.39	783.762	3047.22	3941.41	4834.34	-2621.32	-2501.73	-2212.94	4978.36	-995.565	-633.553	-3381.4	-2022.01
11.743_293.16606		C13 H27 N O4 S	109.189	-4055.11	-684.446	7242.43	-4186.21	-4358.25	7341.99	-2057.01	-1713.37	-5393.47	9415.58	213.555	9401.15	6864.21	7190.56	3224.98	-5203.6	-3994.29	-8376.11	-3296.45	-3685.82	184.878	-14086.4	-7181.8
11.757_323.17649		C14 H29 N O5 S	11666.3	14699.6	4372.62	-2515.49	8536.4	24453.9	-8294.24	11622.4	19627.7	-8916.9	205.314	1982.97	5172.76	-2688.69	-9289.18	-7309.83	-2868.74	-8333.63	-10648.2	-6348.41	4252.39	-6121.32	-2359.16	-4662.69
11.81_331.14519			3637.94	7752.88	12383.4	13577	7022.45	4358.24	11938	24200.5	-3278.47	8353.94	2264.46	6206.62	-2133.91	2866.02	-7233.36	-1502.69	-11158.8	-16946.2	-6243.01	-7086.98	-7077.54	-1836.02	-8820.17	-7728.57
11.84_413.14836			347.526	230.656	825.817	253.612	512.465	855.669	2644.28	1322.97	-399.763	-374.454	517.446	145.006	-262.713	457.541	-676.185	-72.2499	-315.426	-936.164	-413.817	1279.84	-1723.77	475.411	-973.554	301.83
11.856_335.17646		C16 H25 N5 O S	162.073	-1105.4	2116.11	1859.09	-4.2574	-222.28	-1027.43	-1069.47	357.31	-126.192	202.651	-679.056	920.479	4155.23	1770.3	1399.11	331.518	95.7238	-2809.57	-722.158	-646.018	-550.946	-519.298	-217.051
11.871_317.16577		C15 H27 N O4 S	3994.91	-2389.15	-6045.37	13237	1784.46	-6824.05	21030.2	7807.16	-13172	-2658.8	1184.99	-885.09	11099.8	5567.6	2257.76	-5335.57	-7450.11	-6328.3	-11627.2	-9308.74	-3134.33	-3029.81	-5253.91	-9995.68
11.886_347.1764		C16 H29 N O5 S	-3311.89	-1639.46	-5957.26	-1404.43	7677.33	2726.93	-4468.62	-4336.02	-7293.08	-2275.49	-2265.26	1552.67	5506.96	14839	6207.08	13753.1	1083.67	-2638.54	-4238.94	1609.87	-3666.29	-9842.46	-9795.78	1795.08
11.888_408.28727		C24 H40 O5	-443.962	-542.623	-221.762	-228.655	-468.319	-450.046	-184.697	-181.651	-640.441	-629.411	3485.01	3338.19	-605.22	-599.055	-635.434	-623.779	1299.99	1139.24	843.774	222.1	-608.452	-547.997	-526.211	-576.662
11.891_293.16601		C13 H27 N O4 S	4104.83	-8480.59	-8867.92	-8146.1	306.308	154.162	10501	-8335.09	2493.1	-8548.05	4789.94	3743.78	12321.9	10078.5	10367	1029.64	-593.396	476.021	-2928.73	1093.14	748.814	4171.76	3285.5	-2342.76
11.906_347.13957		C15 H25 N O6 S	-387.014	-1080.72	-441.273	723.202	1497.15	1420.86	-593.645	963.865	-363.3	-716.254	470.434	194.104	-459.049	686.537	-261.314	510.956	1253.9	214.104	-766.453	586.714	-583.16	-171.84	481.539	930.713
11.912_305.16591		C14 H27 N O4 S	18031.1	9759.48	14196.6	13551.5	2736.5	4811.59	3055.36	9342.85	4508.38	-5057.33	11852.9	-5782.04	1121.37	12876	-4259.2	-6130.96	-2510.61	-6565.07	-13889.4	-8151	-7648.78	-3138.5	-9647.15	-6772.65
11.927_306.16935		C8 H22 N10 O S	549.727	2288.39	5520.67	4708.95	1420.13	1559.75	2263.37	2553.13	-710.68	-1128.11	-2071.78	-2655.4	-833.663	1751.89	-2931.08	-1163.47	3108.28	-1322.49	-5369.3	1155.75	3464.06	3794.28	805.245	-3266.51
11.94_331.14512			5267.83	9902.74	-7979.89	-17088	9080.01	6079.15	14616.7	17215.3	-2522.56	10579.8	3720.79	8161.1	-1233.37	4398.36	-6977.21	-522.39	627.57	-6776.49	-6467.06	347.26	-6669.79	-897.848	-6108.93	-7881.61
11.949_323.17646		C15 H25 N5 O S	-833.031	-2102.49	-3825.87	-3831.98	-1449.76	463.304	-3399.23	-3160.23	851.341	2775.9	1529.28	2909.37	-35.4885	2499.22	3399.25	2700.64	1901.26	3629.93	-1787.31	-2335.07	-2006.68	-1654.28	3105.89	3344.46
11.991_178.09902	Methyl 4-phenylbutyrate	C11 H14 O2	-348.769	-718.69	-817.604	-683.997	-399.236	-170.894	-377.449	78.7349	-779.202	-846.534	-75.6169	-277.026	-519.277	-408.532	-771.61	-595.759	1666.29	1788.58	1049.37	1263.1	355.207	349.788	2199.39	1883.49
12.012_168.11461		C10 H16 O2	844.043	388.713	119.521	221.283	-1.20908	33.4009	-135.105	11.0004	-703.745	-710.505	112.046	92.7677	-722.07	-669.513	-537.328	-524.641	926.261	1224.31	-59.0495	-53.0136	-330.949	-505.502	724.358	798.425
12.092_305.16588		C14 H27 N O4 S	-16759.8	14563.5	-8165.16	18442.9	7378.67	-12518.2	7704.88	14137.3	-12887.1	-594.755	2133.2	-1336.16	5726.32	6748.23	221.772	-1693.12	2010.65	-2137.24	-672.406	-3759.71	-3245.92	1368.29	-1986.74	-2349.59
12.093_303.15035		C14 H25 N O4 S	20061.3	2344.86	-7671.48	-11112	-1981.99	10204.5	9277.93	-2264.07	-10091.7	6475.81	2673.43	7659.69	17104.1	4654.06	1585.15	3773.13	946.263	6270.54	-9759.52	-7183.15	-15196.1	-647.735	-14738.4	-8476.89
12.097_347.17552		C16 H29 N O5 S	-8193.46	-4844.56	2846.71	-7375.21	-2400.63	10726.5	-7208.86	-7401.36	9670.58	3686.19	7878.08	-8524.17	-6059.52	20143.6	-7109.52	22745.7	-3998.84	-1288.95	-9963.41	-6821.12	-5431	2734.54	9960.63	-4335.87
12.108_335.17648		C16 H25 N5 O S	-1255.54	-900.815	2055.93	3262.55	-10.8649	1095.48	-1110.95	-697.906	1080.72	-125.786	-799.826	-353.336	1331.43	1740.91	869.676	-478.606	-273.703	-295.517	-474.665	-1441.68	-670.532	-1469.11	-611.508	-512.835
12.133_359.17641		C17 H31 N O3 P2	-438.897	-357.395	2210.75	1449.77	-243.332	-222.529	-107.256	-199.681	-122.872	-185.859	-290.439	186.276	-93.6646	-130.541	-38.387	148.419	-314.541	-245.144	-295.769	-392.956	-168.778	-121.922	-323.177	-331.24
12.133_391.20283		C18 H33 N O6 S	-295.246	-29.9998	1027.49	404.856	520.366	854.729	-115.159	-169.876	-58.4878	-148.093	-317.253	-324.879	172.456	418.678	-136.244	-68.8257	-324.158	-341.672	-285.544	-195.923	-290.421	-347.894	-304.722	-323.612
12.152_357.16079			-251.77	362.909	1262.68	1030.7	385.281	775.667	-198.044	80.8313	250.402	38.6326	-251.889	-346.18	-96.6423	-0.38597	-76.3413	-20.5147	-376.498	-296.168	-315.193	-405.971	-423.501	-388.271	-408.688	-416.88
12.158_329.12957		C15 H23 N O5 S	-331.571	-409.57	1721.17	1981.26	492.338	401.611	-510.56	-368.147	413.59	165.361	52.3676	292.035	155.613	446.109	43.5249	40.0335	-535.814	-553.289	-606.32	-670.713	-229.097	-472.984	-673.137	-607.356
12.16_349.19197		C12 H29 N7 O P2	540.408	1011.68	1137.94	1958.94	182.146	345.834	-710.087	-365.922	324.079	399.201	-250.924	-170.615	-228.078	273.993	-150.773	-222.87	-608.123	-666.558	-867.549	-790.195	-604.402	-917.141	-713.916	-758.793
12.176_291.15051		C13 H25 N O4 S	-1553.92	-2063.36	-333.25	-1857.52	277.681	-690.528	-2186.43	-2590.07	2684.23	5470.61	-441.328	1178.92	7873.74	8135.57	-113.943	-615.975	-1361.21	-998.422	-2132.11	-2727.4	-3286.71	-3137.42	-2862	-3187.25
12.188_202.15659	1,3-Nonanediol acetate	C11 H22 O3	-376.906	-469.928	370.381	531.571	-405.137	315.128	-487.923	-308.402	-484.054	-540.613	2205.74	1678.89	-419.07	-175.305	-420.716	-405.124	758.292	787.153	-153.895	-465.759	-125.635	-64.6031	625.362	378.008
12.208_317.166		C15 H27 N O4 S	-532.121	-1456.1	11965	-12166.9	-2046.52	6972.27	-3516.9	7220.97	-992.374	-4462.54	2534.39	5115.83	11796.4	-1010.56	-9179.09	3464.28	-10555.1	-6297.92	-11739.7	-14493.7	223.344	-3917.1	-11850.4	-12791.3
12.223_429.17959		C14 H32 N5 O6 P S	-690.014	-814.188	-462.671	-489.543	713.979	2021.6	-1018.05	-1012.34	-543.123	-82.1288	-348.634	-247.825	881.093	3246.06	1887.2	2026.06	-739.128	-1068.07	-38.8756	-688.743	-950.164	-75.5254	-327.78	-793.407
12.227_347.17641		C16 H29 N O5 S	-7439.14	-9804.06	-1892.74	-137.305	8154.62	6212.52	-6439.33	-9809.19	5126.36	-1029.24	-800.149	318.337	12105.3	15899	19067	18575.6	-9292.15	-11680.8	-4130.58	-3370.76	-6817.27	670.182	1627.08	-9222.67
12.254_452.32506		C25 H44 N2 O5	-725.427	-985.454	-830.376	-908.713	-214.772	-293.974	-394.009	-501.634	-764.593	-688.813	-653.922	-545.667	-478.558	-289.769	-351.932	-359.7	2425.31	1262.82	2105.22	1089.73	691.896	521.624	2342.16	1838.98
12.273_329.16601			-778.637	-785.414	-397.784	-756.357	-1101.74	2537.91	-1573.97	-1885.21	467.314	1260.81	1712.51	228.792	350.185	270.96	612.978	2683.13	-3237.73	-3169.8	-2354.72	-3123.45	-1974.56	-1560.83	-1665.89	-2872.44
12.274_363.17137		C16 H29 N O6 S	-4057.7	206.296	5826.95	9117.17	2969.03	6068.91	2395.75	4886.54	-1392.91	-533.582	-1396.34	-1874.24	256.222	3696.5	-197.546	705.886	-3945.74	-3194.51	-2651.42	-3132.81	-2444.86	7.37976	-3857.29	-3993.97
12.283_222.16163		C14 H22 O2	-733.263	-662.66	-819.48	-1059.73	-334.665	-334.272	-482.827	-197.532	-729.308	-738.587	-496.189	-125.343	-407.101	-446.465	-349.19	-361.152	1935.95	2170.1	2176.76	945.614	822.916	652.987	1598.32	1705.28
12.288_237.11257			-950.175	-821.894	-1063.32	-1047.31	-349.771	-582.947	-645.83	-360.314	-687.347	-834.701	-533.65	-145.07	-488.251	-439.515	-511.179	-361.673	2006.49	2076.34	2948.6	1374.89	788.277	648.808	1990.01	2025.76
12.29_294.18316	(+)-[6]-Gingerol	C17 H26 O4	-2515.09	-2377.33	-3352.92	-3345	-1064.8	-372.249	-1338.68	-2036.6	-2022.36	-2406.83	-1796.17	-1727.52	-972.563	-1502.74	-1658.5	-1077.8	7239.26	6503.4	6655.23	3603.92	2137.57	2417.69	7045.7	5938.55
12.297_196.10975	ZINGEROL	C11 H16 O3	213.425	130.024	2159.37	2016.97	70.1199	51.7943	88.0366	-175.552	-366.374	-316.333	-69.7453	-143.432	-327.687	-332.632	-300.958	-361.342	-24.6692	-142.114	-92.0508	-159.978	-309.667	-305.172	-91.0856	-21.1173
12.313_345.16078		C16 H27 N O5 S	8227.98	-231.897	4085.35	7002.24	3033.77	8347.44	2815.62	3211.56	-3047.62	-1975	-1986.7	-2536.48	-325.533	3761.36	-580.277	379.976	-4837.49	-1148	-3247.06	-19.1867	-3648.53	-280.612	-4733.25	-4118.34
12.333_305.16592		C14 H27 N O4 S	8.83624	-2850.63	2014.08	393.879	1971.79	1899.15	-2356.54	-17.2352	-1104.7	-2911.79	3574.62	1613.81	-2220.17	-242.643	-2925.96	-104.102	626.338	-429.855	23845.3	-2385.22	-2673.82	-2196.19	-2908.39	-2988.89
12.34_428.31361			-2129.22	-2509.99	16347	15929	3599.99	3946.92	-2294.79	-2132.42	-3181.99	-3289.36	5129.84	2216.05	-3242.84	-3299.49	-3157.22	-3092.22	3062.83	5629.55	-1476.96	-2760.89	-3207.54	-3246.53	-1471.64	-1425.53
12.342_296.15981		C20 H24 S	-1446.31	-1476.89	-2009.45	-1754.74	-1583.57	932.425	-1065.69	-471.924	-2083.17	-2149.55	226.867	145.832	-1798.83	-1948.34	-1432.82	-1117.99	5866.54	8054.39	2962.41	1401.72	-913.584	-911.495	3930.95	4087.73
12.347_450.29559		C20 H43 N4 O5 P	-866.208	-838.75	-76.382	804.664	828.57	1411.97	-769.187	-285.309	-1308.32	-1325.12	1557.18	588.253	-1283.25	-1254.95	-1228.21	-1020.91	2801.73	7185.11	789.403	-332.438	-1180.87	-1241.23	796.38	931.698
12.348_303.15034		C14 H25 N O4 S	21911.8	12800	-11879.5	-17083.7	24536.1	12958.2	12891.8	-324.755	31043.9	4066.34	-9998.43	-2785.74	13572.9	10586.9	-6399.88	-4905.23	-15099.3	-9405.4	-15265.2	-17234.8	-21142.3	-13375.3	-22407.3	-18104.6
12.352_214.15665		C12 H22 O3	-8288.45	-10651.1	38547.2	24971.3	12726.5	22356.2	-8282.17	-6924.26	-15792.6	-17028.2	16733.6	10741.1	-15449.6	-16166.9	-14624.3	-12515.5	32465.8	36813.3	1156.03	-5803.19	-14071.5	-14234.9	5784.82	4081.79
12.366_304.15376		C8 H20 N10 O S	544.394	4374.95	-3719.96	-3688.72	6241.04	8995.31	-36.3322	1356.12	5224.06	2836	-403.171	-901.882	1966.87	2869.7	-302.047	-919.671	-5194.69	-395.179	-5690.87	-2077.64	-3557.3	-5817.71	-6451.17	-6826.7
12.415_347.17641		C16 H29 N O5 S	-5346.82	-6022.54	-5890.31	-5892.63	-5756.58	-5501.38	-873.587	-5960.83	-5671.24	-5902.44	9613.51	-5950.38	-2843.38	-5932.87	-4555.19	-6043.14	9984.83	11780	13294.4	6985.29	9987.91	11116.8	17741.5	13504.5
12.416_317.11189		C13 H19 N O8	-60.5849	-443.857	-847.058	-1030.47	1799.29	1521.15	1578.67	1256.46	-568.08	-448.269	-324.724	-593.591	2263.04	1516.68	847.536	579.261	-1215.61	-298.58	-237.526	-726.837	-946.833	-943.771	-1300.6	-1171.7
12.417_250.13338			-35.6068	-405.525	1316.07	959.218	608.11	1198.59	-132.979	-344.69	-629.304	-554.725	469.979	171.55	-560.041	-608.994	-522.592	-505.428	2063.37	446.626	217.976	-261.085	-481.065	-550.935	-30.961	81.2913
12.436_385.15336		C14 H25 N7 O2 P2	-320.509	-1226.02	-1666.4	-1487.85	879.537	504.224	407.467	278.253	600.211	-1430	-394.317	-1043.21	2272.39	2409.85	532.904	529.207	2188.06	1628.88	-1178.55	505.785	1550.53	70.5899	-1983.98	-860.552
12.457_234.11061		C11 H22 O S2	-785.346	-1070.49	-1196.86	-1149.72	-346.16	-480.434	-181.228	-331.248	-983.743	-1048.49	-552.213	-506.354	-682.084	-570.075	-403.193	-264.412	2402.22	2515.65	2629.89	1549.31	783.659	906.877	2741.25	1720.32
12.47_307.18153			-726.382	-43.0828	6021.91	2027.56	820.984	421.775	1264.41	3160.53	-2370.36	-1933.7	15.399	-117.012	339.56	-547.354	-1627.54	-1095.55	-212.312	-654.505	-3604.28	-2103.43	-764.887	2863.14	-2479.41	-824.335
12.525_319.16112		C12 H26 N5 O P S	846.863	-719.955	440.681	6089.53	1728.04	51.476	1226.76	1667.43	-1624.19	-2984.09	-928.299	1470.31	2773.08	1150.12	-592.311	582.58	-3905.89	-1940.37	-4361.87	-3028.9	980.785	-1133.85	-4895.97	-3313.93
12.529_329.16585			-2384.52	-75.711	-2602.79	-2762.85	-1425.51	-1676.91	-1081.42	-689.692	994.094	-599.048	4462.34	4459.95	2728.42	-1853.5	1142.2	7355.68	-122.957	-742.616	-1053.52	-7.33817	-957.058	-999.524	-357.839	-1185.5
12.533_294.18314			-1026.46	-822.899	-1371.73	-1003.7	-784.128	-51.2516	-1058.37	24.7276	-1280.42	-956.135	-888.226	-200.057	-851.728	-40.0305	-958.109	42.4673	1726.62	4424.86	1639.57	1688.69	102.042	853.72	1357.89	3628.66
12.544_317.16584		C15 H27 N O4 S	-10725.3	-5659.4	11774.1	22609.1	5687.36	861.736	458.12	1141.14	-11076.1	-10352.1	3401.69	8753.67	3398.31	12705	7753.96	-2651.81	-19982.1	-4650.29	-14753.9	-9374.79	-1654.43	11567.6	-23019.8	-14924.2
12.558_201.01901		C8 H8 Cl N O3	-594.514	-922.108	-1325.84	-1308.32	-166.676	-261.479	-334.739	-241.411	-1115.94	-1233.57	-761.174	-37.8881	-639.249	-447.962	-648.59	-567.405	2399.4	1427.78	2227.23	1489	982.534	830.12	2758.05	2606.46
12.561_214.15657		C12 H22 O3	-2042.26	-2995.95	11196.6	8458.38	4107.51	2335.76	-2993.22	-1978.14	-3758.39	-3880.38	2333.52	5980.39	-3352.71	-3732.36	-3524.86	-2764.38	9027.07	5595.18	-339.935	-984.251	-2690.4	-2888.38	2720.36	-793.097
12.576_452.31401		C26 H44 O6	-218.973	-259.452	1018.82	594.634	164.078	-62.5792	-239.827	-154.284	-262.472	-287.266	897.66	1340.76	-203.227	-69.7298	-236.323	-228.909	-39.6594	284.227	-131.444	-142.158	-43.2089	-133.673	-73.5293	-174.802
12.588_238.15671		C14 H22 O3	-3379.44	-3612.5	3703.19	3344.15	6615.09	5039.97	-3935.27	-3881.42	-4630.78	-4625.08	10512.6	12850.7	-3843.51	-3684.15	-2623.16	-2227.18	6216.41	4232.68	932.336	-677.417	-4069.06	-4132.5	4599.01	3792.69
12.594_303.15034		C14 H25 N O4 S	6269.93	-10477.7	-10303.9	-10256	-7644.92	-9959.32	17928.5	-9444.38	-7461.72	-8046.13	7862.49	3744.34	-6295.49	-6945.78	12855.8	14915.4	19867.2	12860.9	13496.3	3350.29	3976.42	3150.48	-2080.93	-2404.42
12.604_399.1689		C13 H30 N5 O5 P S	-615.811	-739.016	-1293.31	-2136.68	-612.157	981.484	-393.383	281.459	-939.498	-1177.37	410.595	582.459	1045.13	1629.8	-283.274	473.218	724.29	498.249	-2753.92	-860.075	1028.32	1775.57	52.2385	-765.968
12.648_307.18153		C15 H25 N5 S	586.31	1265.41	-1797.52	-1994.39	2124.16	-2084.75	101.203	4449.31	-2319.73	-2645.86	1323.53	1191.93	1645.69	764.237	-309.301	219.416	-268.42	-194.518	-1630.8	-1476.37	548.042	4153.75	-721.216	-1328.35
12.682_318.16929			2925.96	-2781.64	4697.39	2410.66	2005.44	2138.66	-1847.25	2297.29	-3278.2	-3364.4	1090.08	3402.57	1233.32	4651.52	727.361	-217.854	-333.633	-2989.75	-1917.38	-6081.38	-1396.36	5265.59	-4406.65	-4676.56
12.7_317.16588		C15 H27 N O4 S	-3082.22	-3348.11	-20746	4934.89	8442.57	3428.15	3008.74	3718.49	-8976.69	-8224.45	6067.48	11628.8	6063.96	15734.8	3052.51	-222.857	-10173.5	-2299.52	-16125.5	-7208.86	813.543	14552.9	-12213.9	-12975.4
12.738_477.26613		C23 H44 N O5 P S	15.3566	-295.658	-609.085	-604.618	-552.679	-422.297	6919.5	6703.16	-645.798	-640.937	-614.094	-648.775	-721.373	-569.119	-716.017	-671.534	28.7026	-162.121	-227.879	-450.762	-710.23	-656.518	-176.706	-410.82
12.836_240.17235	(1S,2R,5S)-2-Isopropyl-5-methylcyclohexyl 3-oxobutanoate	C14 H24 O3	-15.3509	-95.04	1066.84	907.069	32.5956	-61.9439	-68.8764	-51.7542	-262.95	-263.62	31.9225	-127.307	-247.425	-300.976	-246.777	-195.504	294.769	-31.3317	181.277	-84.5932	10.2982	-230.711	209.295	321.478
12.837_238.15674		C14 H22 O3	-637.412	-670.727	106.469	14003.7	-53.9544	-72.28	-619.349	-627.464	-696.523	-700.2	-14.1837	177.921	-673.742	-673.266	-654.697	-635.038	-136.913	-347.877	-570.861	-583.99	-668.059	-677.454	-571.016	-508.404
12.839_361.19208		C17 H31 N O5 S	-2893.92	-2917.54	870.139	638.968	-596.456	-247.524	220.933	-1004.65	-2444.63	-2605.17	-2532.57	-2486.53	-1312.11	2213.82	-644.103	-50.8484	2282.41	2406.68	-2669.1	-1412.48	5055.55	7294.84	-989.089	-583.29
12.855_346.16425		C9 H26 N6 O6 S	3138.35	3790.82	2263.79	3055.58	3665.43	3434.03	4897.87	-1508.49	227.926	595.991	-1355.19	-1902.98	1045.3	1326.59	-123.995	-181.247	-1753.2	-2031.08	-1770.4	-2092.5	-863.846	-534.09	-2194.87	-2855.26
12.858_329.16592			-680.925	12.4053	-3307.09	-1942.5	-1209.93	-590.135	-3266.41	-3535.77	975.87	794.66	4163.95	4917.88	-631.805	2396.85	2595.08	2891.18	-1884.64	-1793.1	-3547.22	-3546.71	-2849.4	-1909.57	-2094.35	-2568.92
12.861_216.17234	12-Hydroxydodecanoic acid	C12 H24 O3	-4197.52	-2339.14	-3497.54	-2877.25	-2014.29	2483.83	-3132.25	-2005.96	-3794.6	-2245.96	-337.876	186.899	-4640.76	-410.782	-1215.69	-2528.74	11577.8	11966.5	3570.8	4150.6	81.9036	1505.64	5257.84	5556.78
12.862_345.16077		C16 H27 N O5 S	-751.272	1356.11	12323.7	12843.8	5696.81	3380.03	8187.76	8817.87	832.055	1845.47	-2969.19	-4510.58	3151.88	8680.67	-2940.21	-2574.32	-6736.36	-4856.6	-4724.1	-6528.81	-4924.18	854.098	-5394.76	-5923.99
12.88_327.15023		C17 H21 N5 S	-674.586	-496.58	-1887.5	-1510.41	-954.451	-302.682	-1028.32	-922.807	-237.739	-418.418	105.545	820.392	296.161	3784.66	557.523	1428.01	-412.021	-809.83	-1154.62	-1876.27	-1497.93	-988.375	-859.651	-956.452
12.942_212.14103	Traumatin	C12 H20 O3	-1465.02	-1936.23	-1969.67	-2022.6	-932.037	-799.206	-1442.31	-1499.86	-2217.54	-2311.89	-1215.16	-877.084	-840.005	-836.333	-1158.23	-748.43	4626	3952.76	3714.88	2546.96	1725.51	2530.83	4833.14	4706.15
12.998_302.16639		C14 H26 N2 O3 S	-49.6479	172.606	-694.991	-720.669	568.59	463.825	788.74	1494.47	-584.654	-616.963	-723.291	-804.63	261.172	639.977	-1132.38	-1192	917.438	607.331	3442.95	1491.04	881.808	1050.46	-562.136	-607.398
13.055_240.13602		C13 H20 O4	-1717.07	-2036.14	-2194.64	-1962.43	-739.246	-408.037	-1139.32	-1183.31	-2059.27	-2245	-961.04	-990.402	-1069.79	-952.915	-1066.59	-1031.3	4172.88	4085.88	3543.45	1811.5	1658.05	2910.78	4532.51	4420.35
13.056_196.14606	(10E)-Oxacyclotridec-10-en-2-one	C12 H20 O2	-1165.92	-1311.06	-1566.13	-1494.75	-273.666	-200.111	-365.869	-756.087	-1300.48	-1507.47	-653.515	-505.808	-846.693	-505.233	-759.72	-891.636	2756.94	3272.85	2626.68	838.667	1122.69	1499.92	3367.56	2497.64
13.056_342.16939		C10 H26 N6 O5 S	-2360.44	-2100.45	-1339.62	-1134.5	560.317	901.552	-1971.66	-1249.4	-1581.29	-1734.72	-1260.79	-100.469	1070.79	411.057	2852.43	-41.3712	-555.954	-764.355	-1687.08	-2403.66	497.07	2036.79	-269.904	608.903
13.074_341.16583		C17 H27 N O4 S	-6205.2	-5265.69	-1509.99	-2038.63	3917.84	5200.61	-3615.75	-4923.79	-3289.06	-4217.92	-2571.68	1379.14	1663.33	3749.44	2093.63	1502.01	5.73798	-1768.52	-6879.01	-4827.12	1061.69	2760.78	-846.685	-652.93
13.109_168.11472	trans-geranic acid	C10 H16 O2	-166.577	-301.346	-102.935	-42.0036	1530.3	2092	-132.801	-243.051	-515.04	-558.64	-28.1211	-2.83286	-544.987	-519.011	-398.895	-304.625	1572.09	1543.56	-333.394	-543.532	-395.153	-468.201	186.557	241.458
13.127_472.33336		C25 H48 N2 O4 S	-232.963	-206.352	-273.001	-256.583	-205.368	-214.243	493.987	1533.79	-228.481	-191.355	-270.28	-202.846	195.361	320.842	-46.1416	-144.359	305.25	-35.8875	491.487	346.479	15.0315	17.0471	-66.7543	-175.671
13.131_345.25139	3-[(3-Hydroxyundecanoyl)oxy]-4-(trimethylammonio)butanoate	C18 H35 N O5	216.742	216.549	957.411	1219.68	129.161	227.529	-144.01	-119.671	-168.321	-166.115	-169.601	-119.724	-160.605	-142.459	-166.823	-157.884	-95.5251	-98.2911	-108.673	-80.9622	-119.399	-136.527	-125.165	-87.6141
13.2_320.21972	Decyl beta-D-threo-hexopyranoside	C16 H32 O6	-750.282	-829.158	-896.519	-820.699	-189.661	-234.761	-399.023	-459.851	-639.831	-803.329	-508.849	-340.708	-417.391	-443.285	-288.93	-410.124	1388.8	1996.25	1305.62	747.499	1152.29	908.206	2432.76	1923.47
13.22_341.16607		C17 H27 N O4 S	-5081.45	-4187.21	-612.469	-1115.64	4553.84	5774.81	-3730.44	-3861.78	-2305.82	-3189.92	-1623	2137.46	2407.96	4393.55	2817.53	2254.41	830.231	-858.535	-5722.8	-3769.77	1835.3	3452.53	18.8799	203.299
13.23_375.25202		C21 H33 N3 O3	-481.891	-374.678	-2434.05	-2619.24	-1540.74	-954.457	-554.934	-488.221	-2347.74	-1833.52	-2054.38	-2239.21	198.538	1182.72	-1890.36	-995.571	954.706	314.827	3430.71	8146.96	1405.37	-275.83	2062.01	1182.01
13.307_343.14521		C11 H22 N9 P S	-328.457	-604.217	3192.35	317.729	-160.86	-85.8813	-389.982	-745.867	164.76	1726.66	67.511	-625.456	2057.53	1033.91	-1050.35	-602.61	-39.6151	-643.263	-641.557	-411.822	-352.491	-684.415	-624.684	-970.331
13.308_158.1303	Nonanoic acid	C9 H18 O2	-1562.13	-2002.17	-2464.91	-2209.22	-93.9295	899.385	209.465	271.939	-2536.62	-2463.19	-955.076	-623.127	-1177.39	-1118.57	-1406.58	-1816.34	4458.4	4066.9	2141.7	2520.48	548.793	2303.96	5754.24	5382.27
13.333_210.12538	Jasmonic acid	C12 H18 O3	504.165	94.0664	3001.58	3222.05	463.554	548.672	-23.932	-157.339	-476.764	-530.41	-208.77	-302.742	-544.287	-530.213	-490.747	-397.877	-241.354	-297.802	-306.388	-367.934	-485.555	-487.718	-297.124	-86.6199
13.369_319.18149			-1958.05	-4055.59	5469.4	4260.48	2420.43	3975.71	9.24189	224.237	-2762.7	-2677.41	1716.87	-235.31	7001.04	911.312	-1114.81	230.607	-1321.66	-2785.64	-5036.63	-4735.19	-2067.31	-369.795	-4598.93	-4828.16
13.486_359.1766		C17 H29 N O5 S	5122.53	2263.41	1862.21	1828.03	2275.84	655.435	210.929	470.666	-1479.96	-1478.33	-585.676	-917.754	-388.377	525.743	-861.243	-628.736	-301.257	-929.882	-207.208	-340.774	180.4	-132.803	-1009.62	-898.847
13.488_343.18148			-1804.33	-1694.54	5290.99	4952.19	1119.59	-642.67	-2036.49	38.6183	-2409.58	-2323.4	412.529	-396.297	-811.117	1412.5	703.677	-35.7621	1242.15	-2574.44	-3945.34	-3954.72	-1294.34	-2079.79	-3489.19	-1905.64
13.518_449.18137		C14 H29 N9 O4 P2	-776.126	-907.183	-619.557	-588.931	-417.947	-387.999	-685.999	-655.935	-413.382	-458.034	-324.978	-511.932	-473.536	-231.337	-82.3892	13.676	1046.08	877.918	1391.17	1034.11	1697.86	1072.85	1498.52	1751.69
13.526_429.19155		C19 H31 N3 O6 S	-1007.98	-1062.53	-741.684	-644.879	-516.25	-604.395	-799.746	-836.976	-358.354	-545.048	-537.139	-633.315	-595.218	-309.647	30.6988	231.19	735.569	471.031	1770.64	913.369	2668.34	1902.97	1725.42	2429.14
13.527_422.16246			-1350.61	-1485.85	-1015.02	-960.25	-605.466	-960.752	-1024.03	-1135.11	-666.489	-974.557	-570.791	-1009.12	-488.695	-505.936	-56.7382	-115.078	1242.41	1068.51	3389.24	1081.61	3236.25	2495.3	2179.66	2890.7
13.527_446.2068		C22 H31 N4 O4 P	-3014.68	-3042.72	-2125.97	-1889.36	-1518.29	-1691.35	-2498.19	-2449.63	-1260.09	-1623.03	-1447.54	-1880.52	-1718.41	-828.361	-248.62	139.035	2440.2	1966.89	3808.01	2782.07	8381.28	6058.35	5149	7396.82
13.545_482.28804		C26 H42 O8	-243.566	-498.838	-402.963	-525.883	41.0523	-49.8728	288.812	187.469	-274.092	-318.63	-255.667	-358.603	-602.418	-424.144	-539.094	-450.743	2027.64	1325.51	689.478	350.564	-319.552	-489.089	1207.24	1137.46
13.561_170.13034		C10 H18 O2	7285.63	4401.74	456.614	264.286	1475.98	2238.63	727.49	-48.3627	-1863.04	-1943.87	1595.68	-2165.68	-2314.89	-2357.47	-2142.27	-1962.3	4164.87	3253.48	-602.745	-1065.18	-1848.07	-1839.68	-114.451	-160.221
13.562_252.13374		C10 H16 N6 O2	1626.85	1138.27	-9.97071	35.5077	424.601	644.452	12.5388	43.1905	-529.819	-578.454	431.534	423.049	-649.908	-631.551	-664.979	-560.622	1114.88	842.243	-135.881	-215.882	-567.745	-563.666	-183.454	13.9635
13.608_294.18317			-770.367	-649.504	-1045.61	-907.546	-335.916	-7.36412	-451.804	-74.7848	-870.922	-560.981	-328.162	-384.351	-701.251	-508.211	-618.005	-292.021	2534.01	2536.95	833.084	513.814	556.681	553.014	1705.13	2488.31
13.693_499.26991		C24 H41 N3 O6 S	-1715.82	-1254.88	-435.656	-1681.12	-566.51	-300.623	-545.419	-1623.8	-554.242	-176.744	-1383.15	-547.457	-355.366	-751.789	-1458.63	-432.607	2121.37	3236.49	-466.718	1098.84	1195.32	3745.65	4482.61	1764.88
13.718_343.18156			2140.74	-1733.77	-1181.77	-734.998	-707.254	1112.67	1784.63	-1705.84	1212.38	-1643.2	5541.04	-1356.74	1190.13	-1258.29	1477.81	-1237.47	1183.92	-1277.25	-1174.27	-1820.05	2922.97	-1145.33	-228.689	-1481.89
13.738_228.17233		C13 H24 O3	-746.187	-1106.39	2122.79	2098.78	-78.1597	553.753	-1030.64	-789.636	-1217.5	-1039.26	2356	2611	-1006.83	-1207.42	-1021.31	-922.005	3049.23	6048	-382.948	-844.653	-756.56	-1128.12	-109.033	-1144.71
13.743_349.19133		C16 H31 N O5 S	-1439.57	-125.393	-674.951	2142.72	955.689	3162.88	-2035.03	-852.939	-1568.08	-188.054	801.946	1048.4	-1334.26	1470.68	287.265	659.686	1895.33	1266.03	-1949.87	-286.005	-58.2392	-298.061	-1024.36	1123.21
13.752_298.17542		C12 H22 N6 O3	-365.989	-451.59	180.882	278.953	-237.142	-113.003	-490.061	-511.787	-541.304	-521.836	2152.94	2842.84	-460.813	-475.205	-427.456	-379.155	798.022	1222.4	-94.924	-231.69	-476.001	-315.009	109.731	152.132
13.753_216.1723	12-Hydroxydodecanoic acid	C12 H24 O3	-1446.21	-1697.93	918.018	1128.1	-1013.6	-806.659	-2020.72	-2036.51	-2040.23	-2040.47	10590.5	13063.3	-1886.96	-1717.94	-1705.37	-1630.68	3146.74	2571.37	-799.54	-1324.53	-1972.5	-1939.96	1033.83	54.0183
13.814_194.13039	4-Hexylresorcinol	C12 H18 O2	2131.99	897.786	-379.617	-308.859	735.266	1394.99	-1025.52	-1068.43	-1393.32	-1257.91	2561.86	2917.68	-1419.19	-1376.55	-917.714	-1124.21	4424.05	3072.98	-687.75	-810.359	-1458.04	-1256.34	147.449	-236.429
13.816_150.14049	Cystophorene	C11 H18	924.277	476.243	-142.617	-111.576	465.305	597.602	-406.552	-483.111	-564.354	-546.465	1118.05	1160.89	-581.468	-601.565	-449.916	-437.539	1629.08	1257.11	-308.749	-391.139	-578.792	-541.025	54.534	-142.202
13.816_276.13369		C13 H27 P3	872.933	623.184	-173.687	-29.5214	356.15	528.606	-383.471	-410.469	-507.257	-526.508	584.269	1295.33	-571.714	-538.518	-363.655	-358.568	1157.97	1318.1	-246.189	-273.818	-513.246	-429.561	14.4531	-70.8811
13.854_527.32246		C23 H49 N3 O8 S	-539.892	-569.663	-608.661	-596.707	-316.665	-270.646	-453.317	-488.922	-66.1279	-60.3845	-304.413	-307.833	-433.274	-407.422	-496.07	-512.096	985.61	667.145	177.723	-186.484	-418.31	-434.781	1791.75	2887.53
13.886_228.17233		C13 H24 O3	-620.058	-1041.38	1275.14	1670.35	187.751	-406.37	-722.669	-426.699	-1160.98	-959.768	2391.7	2520.33	-725.172	-1164.1	-809.12	-1179.32	2859.17	1853.2	-698.169	587.1	-344.867	-350.515	234.927	979.565
13.903_349.19209		C17 H27 N5 O S	-2089.42	-306.305	1436.91	785.492	848.062	2164.03	-1848.36	-1487.36	-135.599	-373.214	683.896	947.054	-1195.51	1387.94	134.326	531.993	2664.91	1092.62	-1474.7	-555.481	-277.136	-1091.15	337.699	922.273
13.965_331.18138		C16 H29 N O4 S	1812.39	-98.7399	-384.411	-503.996	945.374	-240.603	-1223.13	-1153.28	-434.514	1454.24	340.918	329.159	-699.598	-1342.36	294.412	664.854	-405.816	-191.324	-1679.11	-1688.72	-1609.32	-474.842	-1266.05	-1167.57
13.978_349.22843		C18 H31 N5 S	-545.018	-549.066	-135.17	-131.652	28.9838	72.9727	-38.6934	-212.587	-587.126	-633.751	2165.82	2139.06	-445.923	-443.869	-622.207	-669.657	1525.2	2340.93	-18.4354	-149.345	-385.63	-457.414	-26.2725	-205.333
14.016_250.15681		C15 H22 O3	-661.924	-688.482	-724.832	-717.635	-524.09	-492.832	-518.63	-514.118	-500.545	-545.046	-169.303	-46.8324	-512.03	-366.366	-467.665	-405.023	1559.49	1991.3	227.247	105.954	236.664	242.255	1070.14	890.123
14.059_276.13362		C12 H16 N6 O2	512.223	-1.17929	15.2746	528.537	1574.91	1549.98	-197.481	-0.767865	-1144.75	-1170.03	156.56	-102.864	-1152.23	-1208.91	-689.239	-656.056	3484.5	3571.02	-67.9269	-400.826	-1204.28	-1119.08	-242.975	-55.7275
14.069_194.13039	4-Hexylresorcinol	C12 H18 O2	2070.96	82.9509	5123.67	8322.54	8896.49	6956.43	-1828.33	-1745.71	-5108.45	-5100.23	2984.04	2299.69	-5176.34	-5190.67	-3684.9	-3540.86	13756.2	15286.6	-2079.53	-2586.35	-5102.85	-5055.66	-2677.81	-2109.97
14.093_502.32707	Medicagenic acid	C30 H46 O6	-285.484	-312.236	184.288	952.607	345.21	-54.3168	-296.809	-300.081	-311.536	-316.983	2411.21	1711.55	-306.666	-305.634	-290.757	-304.694	224.295	378.959	-251.399	-83.6648	-297.966	-277.155	-265.219	-219.513
14.097_480.34492	Brassinolide	C28 H48 O6	-623.192	-650.97	424.172	1418	133.547	-351.423	-657.782	-654.196	-661.504	-662.88	7335.67	4838.37	-662.486	-660.012	-656.252	-662.425	71.229	121.423	-605.134	-591.239	-658.074	-654.999	-650.342	-638.246
14.098_180.15126	Homodihydrojasmone	C12 H20 O	-3788.32	-4345.01	2613.6	5951.93	5847.17	1723.39	-4634.53	-4587.05	-5503.9	-5501.97	22801.8	20875.1	-5025.08	-4965.74	-4920.87	-4917.75	10687.5	10904.4	41.7246	-406.689	-5075.82	-4987.34	-2307.85	-2240.71
14.101_240.17239	L-Menthyl acetoacetate	C14 H24 O3	-3837.49	-4386.19	2641.75	6129.68	5736.61	1598.32	-4670.07	-4623.3	-5520.5	-5518.61	23899.5	21455.8	-5052.88	-4994.06	-4950.17	-4947.71	10439.1	10671.3	-93.0879	-527.096	-5101.75	-5015.2	-2395.77	-2328.4
14.106_322.17545		C15 H33 O P3	-661.572	-831.867	6.83553	444.9	1156.57	617.194	-891.949	-855.743	-1101.82	-1096.81	2376.84	2316.73	-927.152	-947.391	-973.214	-938.705	2554.62	3917.17	574.708	402.446	-1008.3	-966.911	-166.627	-71.8059
14.106_334.21429	15-Keto-13,14-dihydroprostaglandin A2	C20 H30 O4	-390.913	-437.353	-452.068	-438.289	-346.542	-328.097	-364.814	-324.843	-440.135	-388.294	-399.819	-430.367	-419.286	-443.727	1736.14	1543	-26.478	208.468	1176.99	977.078	-169.088	-178.871	961.499	892.834
14.117_375.20775		C18 H33 N O5 S	-1042.85	-1189.82	-108.222	15.2583	-93.9609	-546.951	282.692	-230.361	-1120.59	-1142.19	6631.44	5577.6	-1027.6	-1072.17	-1105.94	-1129.49	1249.42	1554.52	-340.549	-320.283	-1162.23	-1112.93	38.0952	104.292
14.206_242.1882	3-Oxotetradecanoic acid	C14 H26 O3	-408.345	-445.658	80.7817	889.716	-137.04	242.236	-87.1491	-510.633	-349.916	-268.582	-123.524	-90.2427	-537.572	-473.742	-525.987	-516.829	-229.505	2069.68	-456.726	515.472	-310.176	211.989	716.1	1848.41
14.21_305.16575		C14 H27 N O4 S	-1103.18	-722.468	-999.93	-813.288	-1217.05	-1062.28	-1719.05	-1436.6	2666.18	1998.36	-784.814	-606.675	-1124.18	-1063.64	-236.072	-722.701	-559.926	-1155.2	-1406.11	-1389.43	-1658.76	-1623.87	-1343.19	-1246.04
14.267_194.13038		C12 H18 O2	-298.783	-293.269	6853.36	2413.51	4185.87	2049.3	-895.904	-570.474	-1626.59	-1549.29	1083.26	1520.31	-1579.49	-1564.37	-1140.17	-1282.95	2143.93	1905.18	-112.374	-846.805	-1623.49	-1556.49	-1003.11	-1219.65
14.305_170.13033		C10 H18 O2	-155.881	-1184.86	29.8944	806.521	4468.27	4976.75	-1622.39	-1358.34	-1913.39	-1970.06	2220.33	2390.45	-2077.31	-2035.37	-1135.88	-1422.53	8207.73	7231.44	-1001.32	-1242.17	-2270.09	-2313.11	-1008.73	-1458.82
14.368_577.33812		C21 H54 N7 O5 P3	-720.776	-719.569	-718.81	-721.068	-447.566	-374.505	-668.357	-662.828	0.40008	71.222	-382.634	54.1746	-670.695	-613.602	-539.798	-593.659	1050.12	821.538	-54.909	56.4799	-455.968	-505.828	3141.63	1627.48
14.421_581.2729		C29 H44 N O9 P	-996.247	-1054.99	-1017.28	-1043.43	-780.697	-515.85	-693.889	-733.774	-532.043	-373.614	-378.677	-398.176	-571.154	-165.211	-627.131	-415.489	1152.67	1585.04	1284.39	2042.19	923.262	2511.19	1444.3	2386.37
14.422_541.29205		C24 H47 N O10 S	-214.578	-419.094	-66.6615	409.139	-564.598	-136.495	-408.149	-281.784	38.7481	-466.095	-678.72	-587.798	-863.893	-794.485	-681.106	-562.675	395.59	-124.16	403.549	293.693	-247.35	-93.5136	1736.8	1796.31
14.424_499.2699	PE(20:5/20:1)	C25 H42 N O7 P	-7221.59	-7277.04	-6699.57	-7063.63	-5976.5	-2517.84	-5902.35	-5579.57	10.6696	-1898.36	-2913.18	-2979	-1324.33	386.05	-4228.96	-3375.9	6726.55	7520.44	9482.12	12158.2	14451.1	13358.9	7788.09	10547.6
14.425_599.19511		C38 H33 N O2 S2	-945.175	-978.825	-930.942	-905.831	-731.382	43.1161	-802.577	-768.425	-356.137	-387.004	-409.707	-508.116	-487.511	-288.572	-629.293	-429.502	1179.97	1731.2	1185.21	2302.55	1384.01	1625.31	1103.53	1636.45
14.429_319.1815			-1202.41	-2262.92	2195.72	1390.54	1261.42	3564.19	-1136.31	-445.762	-1106.15	-1438.6	-1434.81	-1038.38	-1638.49	-821.784	-1696.39	-1543.95	793.741	102.686	-2047.25	-1249.75	-673.922	853.143	1932.06	1919.08
14.443_331.18151		C17 H25 N5 S	-2191.94	-1227.22	-710.575	-636.197	-446.692	528.672	-2359.14	-859.714	420.58	188.108	3014.26	4310.63	-933.642	-391.91	3754.17	1259.95	-481.265	-818.065	-2363.62	-1912.33	-1207.26	-1170.27	-858.076	-1131.55
14.461_329.16603			-1236.98	-751.651	-665.086	-667.28	1498.29	1775.22	-727.803	-278.068	185.973	348.208	351.225	379.691	-916.078	615.155	26.7727	590.579	134.257	-323.082	-1263.88	-602.847	-952.543	-960.736	-438.645	-264.382
14.488_320.18495		C9 H24 N10 O S	-870.092	-704.98	1618.27	1087.57	560.538	1250.46	-352.688	-212.47	-524.088	-402.849	-473.631	-463.55	-628.034	-239.459	-600.989	-756.154	498.365	319.011	-637.322	32.0621	-269.227	-227.644	603.674	214.079
14.495_312.23009	(9Z,12Z)-6,8-Dihydroxy-9,12-octadecadienoic acid	C18 H32 O4	-395.069	-529.888	-486.429	-527.856	-176.214	29.4629	-507.755	-404.608	-310.623	-348.249	-154.614	-306.03	-533.005	-512.602	-528.602	-488.04	528.005	282.543	169.247	247.042	-293.297	-61.0665	1639.11	1429.17
14.534_659.2527		C29 H45 N3 O10 S2	-713.077	-729.23	-752.244	-740.619	-514.559	-129.9	-720.621	-714.869	-408.059	-226.369	-63.9761	-229.108	-626.817	-359.753	-370.03	298.487	1568.38	1450.72	353.408	584.971	-544.336	53.408	1542.5	2611.2
14.547_601.33813		C31 H48 N5 O5 P	-2550.88	-2719.51	-2763.29	-2732.37	-1658.92	-900.013	-2520.39	-2651.63	-645.541	-443.369	-206.727	-1030.13	-2238.78	-1449.6	-1190.3	638.421	3348.03	3593.58	1786	1569.11	-1472.06	-306.494	8140.82	9127.45
14.559_351.24416	Capnine	C17 H37 N O4 S	-585.331	-684.389	-189.313	-135.06	-24.0259	110.543	-79.0517	-326.97	-814.797	-776.226	2172.19	1508.19	-532.226	-339.21	-795.903	-698.4	3090.09	2317.95	117.669	-206.509	-527.982	-406.926	318.874	103.726
14.577_451.26976			-1775.08	-1791.43	-762.163	-502.323	-700.955	-569.132	-396.999	-590.638	-1764.92	-1782.94	1336.29	1031.91	-1791.74	-1728.5	-1773.22	-1738.96	3831.92	3383.19	4919.04	2673.58	-1490.18	-1319.82	4006.1	4751.05
14.652_278.14928		C13 H29 P3	-15.6576	-72.3931	316.32	618.172	1456.93	1607.96	202.423	138.586	-653.306	-673.28	617.511	977.349	-621.925	-599.474	-384.814	-257.898	1083.76	719.999	-603.842	-512.642	-670.988	-634.16	-556.269	-494.267
14.656_196.14605	(10E)-Oxacyclotridec-10-en-2-one	C12 H20 O2	-369.69	-928.767	2076.16	3621.89	6097.41	7390.01	368.379	341.642	-2967.05	-3115.1	3109.75	4336.21	-2951.5	-2786.05	-1628.74	-1267.31	3600.64	5184.43	-2455.65	-2430.99	-2935.9	-2825.56	-2026.72	-1951.59
14.661_343.18145			-3422.55	-3105.05	-1834.67	-1130.57	7582.84	16748.6	-3049.98	-2446.11	-2732.49	-3080.28	-1582.9	-1218.11	-835.702	39.9914	1093.81	1616.37	-535.972	-778.399	-2719.88	-2778.9	-904.892	-112.4	-723.928	-440.116
14.675_345.19708		C17 H31 N O4 S	-1160.68	-319.761	2645.13	5492.41	1870.48	2999.31	-1008.5	-765.53	288.77	-1202.47	-346.624	341.189	-627.022	-435.862	-861.605	-310.664	-260.582	-369.518	-1117.91	-1627.94	-1125.32	-1139.32	-887.613	-862.129
14.687_333.19729		C17 H27 N5 S	-219.259	-337.571	3118.2	3165.06	-348	3133.72	208.44	-455.901	3822.92	-751.725	-870.044	-486.726	-650.42	-1103.01	-917.797	7.68149	915.018	1080.26	-1353.48	-891.419	-852.583	-997.006	-573.936	-413.2
14.716_553.33795		C26 H52 N O9 P	-786.297	-861.075	-880.949	-862.583	-435.643	3.95578	-679.274	-839.819	40.556	-500.296	-500.948	-276.106	-544.508	-682.88	-559.109	-683.733	513.56	485.284	-188.093	-4.69558	-631.341	-455.281	4212.16	2775.18
14.718_452.31343		C27 H40 N4 O2	-369.389	-421.286	-301.915	-270.556	-399.842	-371.901	59.9347	-132.529	-421.912	-419.384	282.095	340.985	-427.161	-421.456	-415.492	-427.491	442.037	589.987	-231.679	-325.157	-388.136	-392.512	-228.521	-309.45
14.822_499.26982	PE(20:5/20:1)	C25 H42 N O7 P	-654.716	-1739.89	-1576.34	-501.897	1568.32	5788.2	-1116.54	-1700.76	-2410.09	-2064.48	382.276	-844.595	-2334.75	-1921.99	-1904.19	-827.196	3299.41	7412.12	125.729	-184.495	-2224.5	-1593.39	4836.6	5727.42
14.839_375.20775		C19 H29 N5 O S	-579.362	-576.911	2212.64	1482.96	116.708	621.907	302.096	69.7933	-745.839	-875.281	164.979	-308.702	-400.83	217.571	-579.108	-272.486	157.323	2644.46	-620.74	7.54084	-825.285	-414.203	-583.665	-510.111
14.877_184.14607	10-Undecenoic acid	C11 H20 O2	302.658	-115.821	635.453	723.297	1221.73	1158.52	-334.74	-446.184	-662.664	-712.763	503.681	347.051	-610.245	-462.893	-561.478	-473.557	1150.79	1193.59	155.009	-115.855	-308.386	-281.436	407.211	18.8052
14.895_343.18168		C17 H29 N O4 S	-1294.7	-1844.75	1105.76	-1367.14	-1195.23	-1735.55	-884.587	-1823.15	-285.765	-1853.46	407.319	-1822.32	2654.06	-1802.46	5644.6	-1844.75	3118.61	-1796.83	-657.352	-1092.95	2546.82	-1803.17	2827.3	3267.17
14.91_429.34526		C24 H47 N O5	-312.085	-366.975	-430.527	-408.824	-290.153	-336.571	3466.35	3266.78	-297.083	-352.913	-314.227	-326.845	-384.084	-200.163	-339.177	-348.841	47.7701	9.5211	9.09102	-102.003	-327.526	-260.851	409.501	-133.236
14.941_601.3382		C29 H53 N3 O6 P2	-722.968	-1112.4	-1406.58	-1141.16	1683.7	469.243	-1172.47	-1072.21	-832.254	-995.976	-594.276	-726.737	-1456.12	-1343.86	-1164.64	-1015.06	3434.79	3978.47	1800.58	488.166	-1340.92	-1325.48	5698.23	4695.43
14.948_244.20373	(R)-3-Hydroxy myristic acid	C14 H28 O3	-549.842	-591.891	-819.006	-613.759	310.196	-488.081	-400.838	372.487	-756.666	-816.18	-290.103	-566.125	-577.014	-445.136	-778.773	-511.661	3113.02	1012.39	1216.38	-341.219	-131.631	-572.346	3338.55	2419.16
14.998_316.26121	9,10-Dihydroxystearic acid	C18 H36 O4	-409.551	-401.612	-416.541	-404.477	-342.957	-371.065	-393.459	-374.362	-415.487	-404.008	-385.174	-395.747	-387.347	-398.689	-376.112	-361.733	6005.35	3685.1	-133.601	-285.018	-373.925	-386.769	-143.84	-136.501
15.026_172.14598	Decanoic acid	C10 H20 O2	-1472.38	-1505.69	-1948.5	-1622.53	607.86	1179.37	-828.291	520.496	-1847.45	-2072.6	448.721	-33.204	-1666.72	-1842.13	-1535.7	-1046.45	4037.59	3368.84	1711.68	542.939	760.552	2499.83	2374.2	3048.15
15.055_451.2698			-958.693	-967.959	11.9183	1345.68	353.375	786.015	-97.2167	671.206	-1167.16	-1162.08	-199.541	148.361	-1191.79	-1179.87	-1169.18	-1165.5	2945.42	2046.28	1759.76	408.164	-1112.74	-1073.71	2457.92	2260.88
15.064_345.19711		C17 H31 N O4 S	166.506	-1154.21	2962.52	4263.29	1702.17	1662.07	-571.234	-309.72	-1377.5	-1307.74	-852.739	-606.383	-278.443	-170.806	-439.71	-471.008	-366.614	-87.2359	-1469.81	-1418.28	-857.115	-475.445	-827.743	-1284.62
15.086_333.19727		C16 H31 N O4 S	-2171.82	385.457	2527.24	7738.65	1458.58	1844.31	-239.869	689.039	169.474	10.6299	-1216.41	-741.527	-1879.28	-927.615	-862.326	-898.276	6423.06	1296.56	-2566.15	-2311.93	-1761.32	-1769.18	-693.927	-1104.71
15.088_230.18801	11-Oxymyristic acid	C13 H26 O3	-318.795	-335.817	-296.036	-164.724	-179.72	-121.523	-303.434	-218.837	-403.637	-335.819	2076.05	2709.74	-277.253	-210.924	-348.839	-283.893	540.827	375.954	-143.69	-68.2471	-210.508	-154.479	126.231	330.052
15.17_334.20064		C10 H26 N10 O S	-403.382	83.0929	1125.12	2552.75	343.061	664.421	257.353	553.308	-206.571	115.1	-588.517	-477.152	-532.182	-251.136	-499.007	-443.323	1252.43	841.75	-810.011	-618.343	-326.833	-403.926	-21.148	-314.929
15.202_242.18805	3-Oxotetradecanoic acid	C14 H26 O3	-310.517	-594.376	-39.3667	-20.8348	-158.09	48.2987	-234.531	-284.402	-464.243	-344.31	1054.03	2272.4	-676.366	-152.59	-601.649	-214.44	5.53736	853.362	-541.049	884.733	-4.81067	-664.04	659.445	1452.54
15.209_389.22346		C19 H35 N O5 S	-254.729	-244.883	-153.664	-121.293	-177.375	-200.561	-83.2382	-55.39	-255.839	-236.182	1020.9	2326.41	-220.712	-223.251	-252.778	-232.245	436.255	384.574	-117.843	-196.231	-242.997	-236.026	1.7605	-60.4197
15.211_321.1971		C15 H31 N O4 S	-899.921	-358.979	1446.3	2076.37	647.75	1115.42	-65.9437	-27.7183	-777.21	-877.815	-676.488	-481.061	-783.518	-56.4739	-759.109	-294.513	374.734	-111.654	-1164.67	-911.124	-121.262	-224.888	458.912	-456.264
15.256_359.17653		C17 H29 N O5 S	-214.625	215.141	2432.58	3819.76	1657.93	821.679	-237.346	922.82	-341.361	-230.697	-698.955	-787.853	-716.528	-118.668	-529.813	-323.091	495.098	238.376	-799.785	-651.997	-861.4	-410.948	-753.169	-619.8
15.281_333.1974		C17 H27 N5 S	2318.42	-2274.02	3507.32	-770.193	2368.26	-1732.87	557.939	1548.03	994.245	-2184.04	-482.927	23.2375	-673.349	-175.109	-105.519	-143.837	7890.2	2195.57	-1428.24	-1577.8	-1024.76	-989.916	-382.734	-393.145
15.289_184.14605	10-Undecenoic acid	C11 H20 O2	-13.858	-58.2616	882.73	888.991	2524.55	2550.22	-265.231	-344.063	-614.594	-587.661	4.01145	65.1709	-672.08	-671.262	-627.749	-541.101	1329.39	1620.93	-658.475	-582.722	-628.194	-512.478	-417.623	-485.025
15.304_278.18822		C17 H26 O3	-64.9183	-112.266	-712.488	-798.696	-233.391	-154.94	-44.8751	-196.541	-695.553	-726.799	-242.389	-405.134	58.3599	-286.741	-422.515	-449.187	1979.31	2123.19	737.739	915.567	-5.6303	312.323	865.126	1152.24
15.424_306.14427		C11 H23 N4 O4 P	219.863	136.889	1529.75	2001.56	604.767	633.954	-31.752	-95.5084	-446.875	-444.81	-4.71639	7.11907	-421.02	-392.943	-420.316	-426.154	428.883	575.753	-306.686	-366.653	-388.876	-363.719	-326.592	-275.828
15.426_224.14109	13-oxotrideca-9,11-dienoic acid	C13 H20 O3	446.511	424.418	8803.84	9119.25	2429.7	2487.78	-366.979	-501.113	-1954.18	-1964.85	401.938	135.577	-1965.69	-1968.02	-1908.51	-1877.69	1632.8	1865.6	-1338.44	-1490.73	-1962.97	-1936.41	-1349.16	-1346.8
15.436_180.15118	Homodihydrojasmone	C12 H20 O	66.5869	38.4658	1409.47	1424.49	393.761	412.986	-103.44	-121.381	-299.588	-297.318	-2.54847	-70.4688	-290.286	-284.07	-277.658	-276.82	268.171	268.352	-134.614	-250.256	-235.86	-234.427	-173.794	-111.645
15.465_196.14607	(10E)-Oxacyclotridec-10-en-2-one	C12 H20 O2	180.044	99.7869	82.5551	999.803	304.435	398.241	-687.854	-558.342	-584.049	-605.647	270.48	865.179	-666.042	-616.48	-578.79	-562.199	1927.45	3651.81	-547.744	-591.33	-713.132	-634.672	47.2941	-176.018
15.519_316.26121	9,10-Dihydroxystearic acid	C18 H36 O4	-378.471	-372.984	-388.997	-380.122	-331.655	-310.678	-388.657	-361.981	-381.809	-407.349	-354.196	-325.414	-367.893	-376.746	-323.845	-300.025	4681.9	3279.96	-31.2158	-57.5857	-304.884	-272.771	-102.297	-23.258
15.546_357.19728		C14 H29 N7 P2	34.56	353.287	1875.54	401.066	167.465	29.4767	-112.479	-432.239	-528.618	-563.95	-472.551	-462.609	-261.14	61.8502	-354.708	-160.891	347.08	-247.39	-184.188	471.403	213.841	-184.254	538.511	-240.879
15.569_477.28538	2-linoleoyl-sn-glycero-3-phosphoethanolamine	C23 H44 N O7 P	-2610.19	-2700.95	-2465.18	-2323.96	-2005.34	-1267.53	-2319.27	-2457.47	-1023.46	-1034.81	-846.953	-1633.69	377.578	2656.73	-1351.56	-917.175	2376.96	1282.68	4410.86	-557.283	2371.01	2467.83	4354.02	4919.36
15.608_527.26471		C25 H41 N3 O7 S	-821.574	-1307.31	-1373.77	-1304.49	-322.634	-604.82	-751.176	-737.961	-897.329	-885.777	-524.854	-689.361	-961.05	270.25	-12.0539	-343.78	2709.22	2296.69	1100.14	-124.361	-465.177	645.129	3088.59	2554.09
15.705_637.26808		C26 H49 N5 O5 P2 S2	-669.4	-595.119	-820.629	-770.983	-193.57	-180.307	-672.419	-625.609	-343.271	-503.729	-68.7412	-470.378	-671.689	-414.263	-530.631	-91.4324	698.683	1137.31	-13.542	458.069	-566.998	-567.389	4320.89	1585.94
15.715_242.18807	3-Oxotetradecanoic acid	C14 H26 O3	-712.285	-739.67	-169.535	234.381	-123.492	-135.703	-1169.35	-1073.64	-1196.12	-1173.72	6859.9	6247.41	-1239.72	-1161.36	-1261.53	-1096.62	2087.02	2311.15	568.703	500.926	-1084.77	-955.314	-100.003	-771.24
15.716_184.14594	10-Undecenoic acid	C11 H20 O2	-330.693	-413.3	-123.379	-23.7467	683.848	863.269	-417.881	-303.463	-408.009	-411.383	1525.95	1197.14	-412.535	-364.626	-422.736	-415.78	1926.02	1738.73	-398.566	-283.785	-316.659	-334.622	-307.419	-300.273
15.717_565.3379		C28 H58 N O2 P3 S	-579.108	-585.069	-669.677	-663.261	-212.128	-385.392	-685.605	-597.051	17.108	-289.65	-196.543	-444.456	-546.22	-381.657	-456.889	-299.335	318.766	112.895	23.9028	63.0269	-371.85	-577.327	4865.51	1397.82
15.72_579.35363		C29 H50 N5 O5 P	-2564.44	-2396.79	-2814.44	-2805.26	-999.25	-868.057	-2658.56	-2438.51	-700.434	-1145.46	-629.525	-1923.91	-2308.99	-1584.84	-2325.81	-1061.59	1698.76	2292.08	16.6581	734.918	-1679.76	-2043.47	13678.4	10573.5
15.724_501.2856		C26 H40 N5 O3 P	-3869.46	-3747.87	-3758.67	-3606.87	-2811.72	-3059.95	-3752.98	-3463.12	-1570	-2038.25	-938.037	-2741.98	73.2944	4586.66	-2256.33	-351.153	1752.1	2214.01	3674.02	5634.24	6645.64	3234.73	10931.9	3134.76
15.75_525.2854		C28 H40 N5 O3 P	-4495.48	-4410.25	-4501.9	-4401.15	-3452.27	-3337.6	-4072.18	-3698.23	-1073.65	-2215.34	-1308.31	-3432	1121.18	5392.9	-3205.71	-1977.45	2580.39	1086.65	3930.37	6117.85	6338.22	5472.08	12419	5008.53
15.801_196.14604	(10E)-Oxacyclotridec-10-en-2-one	C12 H20 O2	-670.245	-987.698	1221.22	1934.64	4398.81	4577.54	-1220.57	-1228.52	-2169.89	-2197.51	1104.56	699.897	-2050.32	-1936.01	-2057.26	-1945.02	10729	8680.1	-1772.97	-1871.39	-2172.62	-2158.79	-1640.07	-1709.36
15.81_220.14608	2-(3-Hydroxybenzyl)heptanal	C14 H20 O2	-622.483	-664.378	-150.672	-133.896	4480.14	3915.98	-606.608	-578.916	-733.22	-718.868	753.502	844.033	-716.091	-718.012	-587.078	-590.683	1157.1	963.803	-615.412	-644.634	-723.917	-702.144	-502.749	-490.992
15.853_603.35374		C29 H55 N3 O6 P2	-1229.39	-1290.75	-1245.51	-1319.2	-224.083	-557.341	-1254.48	-1199.88	-735.688	-346.815	-552.108	-802.567	-1041.67	-992.624	-942.469	-684.61	2985.32	1621.41	1363.16	1594.33	-510.321	-675.519	5019.6	4022.83
15.882_627.35368		C32 H54 N O9 P	-2246.53	-2162.11	-2296.7	-2334.82	-719.018	-1104.25	-1993.53	-1983.98	90.3637	-270.372	-939.479	-1425.25	-1727.37	-1645.29	-914.138	-972.272	3457.99	2107.17	3954.76	6444.27	-1006.16	-1416.48	7897.1	5161.86
15.887_613.33772		C38 H47 N O6	-523.01	-479.784	-530.571	-553.635	-306.694	-331.947	-510.583	-489.703	313.535	-247.269	-186.423	-377.896	-457.178	-469.038	-6.75653	-297.723	723.411	226.768	1352.96	2234.38	-244.646	-401.139	1836.95	769.87
15.976_186.16169	Undecanoic acid	C11 H22 O2	-65.3908	-73.7533	534.234	450.679	689.563	708.902	-471.633	-583.137	-772.209	-690.517	-84.5553	-123.338	-361.97	-202.032	-374.776	-145.19	1219.2	1821.91	-500.003	445.083	-79.0568	-646.077	719.048	1404.74
16.038_477.28521		C24 H40 N5 O3 P	-685.06	-751.924	-558.712	-572.141	352.658	370.297	-111.776	-413.92	-1056.15	-781.756	-709.884	123.524	-953.221	-466.057	-921.818	-980.128	3016.22	2498.61	119.965	39.5825	-572.673	-530.511	1822.97	1940.79
16.118_222.1618		C14 H22 O2	-189.021	-185.96	1285.06	2403.21	1028.48	840.392	-233.99	-271.39	-508.572	-532.245	29.5399	-85.346	-541.562	-511.661	-517.242	-525.916	1265.81	1397.03	-286.475	-419.438	-495.464	-512.509	-65.8753	-234.304
16.125_525.28542	LPE (22:6(4Z,7Z,10Z,13Z,16Z,19Z)/0:0)	C27 H44 N O7 P	-1319.1	-1313.22	-941.223	-809.661	3659.83	1014.34	-579.193	-641.386	-1189.64	-1444.43	-567.764	-413.856	-1846.27	-895.613	-1712.53	-1120.31	4293.03	5214.01	1276.32	319.828	-871.705	-938.435	4345.13	3026.66
16.131_501.28558	1-arachidonoyl-sn-glycero-3-phosphoethanolamine	C25 H44 N O7 P	-590.697	-1068.23	-796.888	-386.88	2672.3	437.8	-970.678	-753.057	-1097	-1047.05	-604.873	-256.454	-1371.45	-799.671	-1267.18	-829.644	3137	3283.84	532.74	38.799	-699.807	-718.308	2979.04	4413.4
16.197_579.35361		C30 H49 N3 O8	-1290.12	-1554.38	-1683.57	-1550.4	1853.68	496.574	-1534.3	-1231.04	-600.473	-1110.2	-890.928	-163.913	-1494.03	-1439.49	-1438.38	-1350.81	4667.23	4570.33	1554.66	-261.434	-1056.42	-1172.57	5888.05	5445.61
16.239_628.35707		C24 H54 N8 O7 P2	-352.828	-514.885	-680.403	-695.889	139.258	55.4915	-535.922	-609.054	70.2836	-391.463	-232.413	-63.4037	-748.283	-607.267	-111.263	-495.52	1618.94	1265.02	2381.1	107.892	-669.121	-629.529	589.246	3315.49
16.255_627.3537		C28 H50 N7 O7 P	-827.805	-931.922	-1273.71	-1171.06	-452.458	286.849	-1021.1	-1054.52	236.614	-574.632	-93.9999	52.0758	-1192.12	-1159.38	-602.82	-878.771	750.945	2391.98	4907.25	98.9449	-1211.51	-1166.43	2588.37	6822.22
16.268_603.35379		C30 H54 N O9 P	-293.464	-364.789	-498.876	-571.423	-266.133	267.705	-457.532	-461.074	-438.381	-562.671	-52.2126	-119.86	-530.773	-519.618	-331.602	-445.48	-113.101	1578.44	934.784	168.334	-561.222	-522.255	1226.7	4159.99
16.311_222.16177		C14 H22 O2	-826.308	-834.763	635.818	685.754	2611.59	2916.43	-1064.45	-1072.44	-1342.37	-1364.05	1935.99	3165.02	-1223.05	-1138.99	-1027.09	-921.589	2627.06	4488.13	-1084.03	-1302.97	-1281.35	-1322.62	-920.716	-772.919
16.391_318.21934			-1617.27	-1788.39	-1932.74	-1642.89	-881.912	-1066.19	-566.998	-626.04	-1936.05	-1934.93	-1879.53	-1871.77	-1705.6	-1565.99	1370.53	3411.16	402.992	-305.603	10536.3	4942.25	-718.316	-971.876	4828.42	5231.32
16.44_198.16169		C12 H22 O2	-711.82	-937.224	-113.871	206.216	1913.46	1820.85	-609.234	-533.564	-1464.87	-1484.16	2321.07	2935.62	-1265.1	-1235.01	-1236.75	-1193.85	5275.98	5029.68	-1087.58	-1254.82	-1263.8	-1241.57	-1111.98	-1062.78
16.498_238.15677	(±)-OPC 4	C14 H22 O3	299.895	-200.874	4502.32	4962.05	1923.55	2372.46	-466.992	-428.988	-1012.64	-1021.81	-18.3384	90.0284	-1009.53	-1016.12	-994.214	-997.675	771.296	699.226	-674.008	-886.701	-1016.26	-1011.31	-785.201	-831.866
16.528_555.35349		C26 H54 N O9 P	-1781.59	-1868.9	-2127.8	-2135.04	-877.403	371.167	-1664.71	-1661.35	-353.431	-130.266	-701.3	-271.207	-1301.45	-1574.54	-1338.2	-1641.41	4558.77	5900.39	1143.25	-488.027	-1486.58	-941.16	6302.44	3953.29
16.538_613.2682		C33 H43 N O8 S	-401.062	-572.882	-573.309	-586.889	-315.201	-467.218	-413.284	-535.342	-314.546	-127.078	-136.826	-198.419	-245.721	-352.752	-280.184	-440.272	1413.46	2693.53	679.394	-8.57224	-360.883	-172.682	1177.52	659.076
16.907_453.28523	Glycerophospho-N-palmitoyl ethanolamine	C21 H44 N O7 P	-34.7173	-337.442	-606.481	-511.945	-162.522	-91.1673	-257.044	-186.668	-654.133	-716.323	-35.1948	-269.988	-418.244	-564.538	-274.23	-449.229	1110.31	1414.72	381.129	0.772211	433.287	-72.0592	2097.4	296.861
16.946_296.23483			-708.306	-854.12	-978.477	-1029.11	-535.603	-218.891	-957.888	-920.025	-570.23	-770.131	-590.705	-711.685	-1061.05	-1040.1	-771.413	-711.643	588.81	-35.6156	242.031	-80.361	-394.204	-702.291	1976.48	1525.3
17.019_496.38763		C28 H52 N2 O5	-164.821	-169.394	-175.298	-183.033	-174.908	-150.666	1844.89	1964.65	-158.928	-165.702	-144.649	-176.536	-152.16	-181.769	-183.799	-133.625	-103.888	-126.477	3.00507	-116.889	-75.9913	-167.04	-39.8341	-7.807
17.024_234.1618			-7892.61	-7918.22	-5327.03	-4957.38	-1826.14	-2514.32	-7424.13	-7482.98	-2906.96	-3934.44	298.908	-723.077	-2632.75	-1189.67	-2606.58	-586.332	12441	11437.3	8292.97	7604.95	3188.03	1751.33	12020.5	12358.2
17.071_555.35352		C30 H56 N O2 P3	-614.675	-736.257	-1401.44	-1404	953.589	-61.3125	179.069	-838.128	-709.983	-1114.96	934.273	-102.85	-716.189	-935.555	-1076.01	-431.523	-624.787	3781.96	2092.36	-299.835	146.365	-306.728	4690.71	1492.85
17.211_479.30109		C18 H41 N9 O4 S	-986.188	-1021.98	-942.579	-896.271	-603.807	-606.019	-677.433	-881.915	-440.969	277.476	-192.187	-296.702	-343.811	-260.124	-677.964	-669.329	3248.2	1187.35	1576.99	1030.56	1053.13	156.617	1468.15	797.901
17.328_294.21951	9(10)-EpODE	C18 H30 O3	-531.525	-572.623	-566.965	-568.917	-393.833	-400.586	-552.187	-556.38	-401.952	-473.46	-512.352	-491.723	-506.875	-505.387	-457.763	-406.665	81.76	-423.336	532.42	238.256	-322.952	-309.776	-10.483	-16.7659
17.369_581.3693		C29 H52 N5 O5 P	-1822.43	-1842.44	-1977.02	-1973.47	-836.933	-583.378	-1494.44	-1857.28	247.738	-631.88	-1146.97	-963.832	-1521.23	-1517.99	-1733.72	-1307.1	2423.24	2852.81	1109.39	801.682	-1558.33	-1679.38	9143.35	7345.4
17.521_222.16176	2,6-di-tert-butylhydroquinone	C14 H22 O2	-610.662	-654.305	-336.286	-406.464	2728.84	2870.92	-596.151	-641.005	-678.735	-663.74	791.441	1224.33	-669.024	-658.96	-614.405	-605.477	1664.06	1403.06	-208.062	-361.969	-572.772	-589.6	-258.683	-226.601
17.592_431.36079		C24 H49 N O5	-182.15	-221.715	-208.687	-205.653	-236.972	-167.281	2075.72	1070.61	-46.1482	15.766	-185.083	-168.198	-186.568	-132.96	-222.889	-150.151	-42.4712	47.344	-53.2157	-47.9829	-126.225	-1.43961	109.441	167.758
17.723_437.29008		C24 H35 N7 O	-397.123	-600.326	-754.01	-726.964	-0.712639	-317.291	-68.4304	-388.504	-753.524	-433.609	-404.286	-246.924	-706.625	-727.146	-225.642	-23.7553	1792.8	3038.74	1820.05	92.3098	-258.658	-137.879	313.008	1039.01
17.746_266.15523		C12 H26 O4 S	-496.241	1295.52	-1543.64	-1382.19	-879.236	-777.535	-831.091	-616.657	1183.19	3073.42	-1377.78	-951.043	-653.473	784.754	-1644.85	-189.455	636.389	1164.6	392.778	1718.35	-1353.39	78.5482	1603.39	146.542
17.822_298.16014			1508.99	181.553	-545.712	-306.25	-70.2353	195.104	-225.661	-264.546	-367.223	-198.279	-312.58	-424.719	-20.4205	-528.35	-451.788	302.644	452.448	-337.596	408.311	810.493	355.066	-336.836	-353.337	393.286
17.824_344.23494	14(S)-HDHA	C22 H32 O3	-367.082	-544.243	-562.564	-631.467	-329.948	-233.203	-234	-297.004	-456.687	-478.386	-543.774	-498.864	-489.462	-520.282	985.95	467.669	410.089	-120.329	2003.12	1306.5	-38.437	-16.5302	1745.69	560.158
17.86_359.21287		C18 H33 N O4 S	-536.186	-500.866	937.218	331.598	1141.81	-3.00753	-14.3662	-124.476	265.771	375.647	-526.421	-108.532	-387.858	-203.543	-565.665	-541.432	-216.915	-88.3455	-236.254	385.59	573.139	-136.931	1715.4	-256.333
17.88_581.3694		C23 H53 N9 O4 P2	-554.087	-612.332	-1185.66	-1135.52	591.216	1689.36	-568.454	-942.323	-557.595	-1015.8	-553.916	-754.943	-1162.49	-1111.62	-897.842	-928.619	3230.58	971.631	974.199	-140.01	-729.327	-598.476	4527.73	3780.99
17.924_320.23495	8(S)-Hydroxy-(5Z,9E,11Z,14Z)-eicosatetraenoic acid	C20 H32 O3	-1512.15	-1330.69	-1523.12	-1608.9	-158.024	-411.344	773.212	-509.361	-1681.84	-1729.24	-1817.42	-1631.11	-1376.37	-1469.85	-617.607	-504.931	1113.16	570.122	5060.33	3613.59	-1352.43	-818.809	7721.93	6623.6
17.975_429.34526		C25 H51 N S2	-148.504	-167.84	-158.785	-188.639	-52.8197	-156.375	1651.36	913.536	-109.488	-13.7903	-151.127	-149.355	-150.588	-136.243	-123.863	-50.8402	6.13806	-8.10742	-19.5	-109.033	-106.833	-124.791	479.29	-67.748
18.024_298.16014			-475.953	-99.7557	-595.107	-485.251	-385.753	69.9181	301.093	-359.844	717.855	-351.685	-565.558	-293.45	178.348	49.5303	-62.8049	-202.239	295.951	-172.71	2080.53	773.186	-526.337	-408.881	501.085	1180.8
18.039_224.17742		C14 H24 O2	-571.032	-735.224	-169.9	149.601	2469.15	1785.23	-603.614	-525.352	-968.676	-985.059	2501.02	2405.21	-1000.29	-955.327	-929.048	-887.537	3135.39	1772.3	-501.207	-681.086	-927.06	-942.72	-482.426	-510.809
18.091_429.34526		C24 H47 N O5	-264.604	-267.502	-295.591	-252.68	-282.878	-232.648	1979.4	2410.69	41.101	-123.525	-21.7939	-292.118	-326.06	-252.083	-214.517	-201.405	16.3447	-15.8546	55.9395	-40.7004	-227.735	-22.3544	47.8074	172.007
18.224_431.36104		C24 H49 N O5	-300.041	-358.388	-426.197	-316.877	-260.829	-193.782	2018.03	2502.29	-177.072	-181.252	-358.556	-333.29	-279.453	-249.748	-360.483	-301.164	73.1565	262.75	33.7235	111.821	-9.04487	14.1063	120.938	304.638
18.454_200.17736	Lauric acid	C12 H24 O2	-1179.25	-1347.26	-2184.71	-1943.27	-723.307	-165.926	-324.895	23.6978	-1340.58	-1507.26	-247.852	-367.213	-2361.14	-1506.99	-967.292	-875.676	4199.2	5088.51	1791.49	3252.48	893.435	761.604	3594.87	3077.59
18.478_361.22818		C18 H35 N O4 S	-197.701	67.6739	-226.343	-1058.75	3335.98	235.223	-980.06	-233.513	-1944.28	244.963	-1779.12	1801.56	-1557.93	-523.025	-1528.98	-1182.98	4039.24	5250.15	7.74734	2086.59	-957.11	-58.4171	437.13	3258.4
18.675_429.34526		C25 H43 N5 O	-360.176	-433.73	-356.08	-297.9	-359.798	-325.602	1891.35	2780.86	39.0804	76.0055	-284.911	-313.289	-203.663	-262.692	-167.073	-218.566	34.1465	-168.073	272.571	-114.567	-73.7267	-117.592	159.812	-127.669
18.676_252.17248		C15 H24 O3	-153.953	-246.819	1041.62	874.746	-57.5082	-43.9743	-346.994	-356.691	-443.87	-395.999	571.553	395.606	-478.619	-455.204	-459.443	-431.878	1171.41	935.915	1185.98	262.518	-322.349	-381.924	-45.262	-213.672
18.688_361.22859		C18 H35 N O4 S	164.552	-1086.44	2345.14	2434.89	1977.14	-668.102	-2517	-1368.76	1282.61	-847.219	-2.90136	538.841	-2417.51	-1640.14	-957.437	-1197.46	5169.76	3771.41	-39.626	-70.991	-1459.44	-1204.63	3834.17	1904.43
18.709_322.25065		C20 H34 O3	-346.93	-721.032	-605.443	-460.021	-474.163	-370.995	-285.804	-378.277	-597.387	-414.236	-519.748	-796.677	-267.762	-524.603	752.466	-38.5337	848.63	375.819	2764.95	1874.69	78.6575	-14.7999	1653.15	836.387
18.753_206.1668		C14 H22 O	-3937.65	-3485.63	-4164.34	-3668.39	-3642.99	311.895	-2519.43	-935.819	-2873.34	-3351.47	-3103.23	-3878.06	-3374.13	-3931.54	-2369.34	-1615.19	11678.8	12977.4	6856.86	5033.65	2827.75	-688.292	13864.3	11378.3
18.759_312.17585	4-Undecylbenzenesulfonic acid	C17 H28 O3 S	3496.57	235.366	-1030.8	-891.932	-873.897	-986.753	-413.029	93.0234	375.752	-250.811	-956.828	-1033.25	-923.704	-435.397	-439.173	259.091	1797.03	2543.62	-335.37	-273.615	932.134	-948.883	1620.87	-250.953
18.873_361.22863		C18 H35 N O4 S	-23.2325	-1921.68	-876.819	-399.78	3070.07	363.992	-769.838	-1936.36	2359.57	-1404.06	529.649	-1221.29	-1019.57	-630.397	68.0028	-1264.03	6336.12	-653.496	1006.92	974.835	-445.547	-2280.74	4969.8	-932.91
18.888_352.22795			-122.264	-173.796	3181.48	106.684	1117.08	2028.37	794.066	-674.462	-199.872	-436.877	-546.641	-618.03	-655.361	0.0591553	-456.405	-695.966	2925.62	-189.186	-556.837	-116.429	256.791	-108.06	-556.695	-521.537
18.911_206.16688		C14 H22 O	1692.4	-1415.12	-1958.19	-1331	-481.269	-624.859	-836.4	-208.55	-1151.84	-1129.7	-2048.93	884.869	-942.991	-2073.82	-1820.14	-649.694	5565.8	3745.57	308.977	7712.11	-492.974	1047.17	4746.69	-1707.97
19.246_251.15204		C14 H21 N O3	-947.045	-1360.44	-1332.23	-950.443	-393.886	-672.571	-719.598	-479.24	-1217.6	-1581.15	-890.568	-577.515	-984.291	-558.859	-1221.83	-487.364	4171.88	1874.04	1709.21	1306.33	801.676	1049.13	5453.76	3053.62
19.449_226.19307	Myristoleic acid	C14 H26 O2	-304.334	-330.002	110.999	47.8932	-70.7611	19.4505	-267.373	-266.516	-403.043	-398.144	1123.94	2129.84	-425.211	-375.928	-411.302	-352.576	1087.97	1203.9	-61.9604	-118.872	-371.58	-369.503	291.397	108.506
19.522_312.17584	4-Undecylbenzenesulfonic acid	C17 H28 O3 S	654.338	190.387	-940.254	-1088.24	-1028.67	-1057.9	-265.562	-511.145	-1033.71	117.421	-303.814	-901.708	-449.787	-547.661	-630.81	-1040.39	-681.742	2036.45	1570.69	2046.27	-857.893	1781.93	4143.29	2183.46
19.562_300.26628	12-Hydroxyoctadecanoic acid	C18 H36 O3	-501.383	-481.676	-509.439	-508.827	-496.027	-479.337	-507.974	-508.406	-503.891	-504.791	-502.216	-508.136	-504.493	-503.722	-510.397	-459.826	-436.562	-428.588	-438.714	-482.191	-417.698	-364.64	-483.805	-474.484
19.629_436.28222		C25 H40 O6	754.389	-495.855	-725.193	-596.928	188.184	597.797	-274.244	-481.022	571.778	-428.55	-963.467	-786.201	-1071.84	-1040.35	-1245.94	-1116.53	179.361	1448.8	1451.02	1560.64	-916.75	-715.803	4372.38	2996.36
19.742_312.17591	4-Undecylbenzenesulfonic acid	C17 H28 O3 S	535.104	-497.994	-745.619	-907.872	-719.211	-867.188	39.9223	-207.313	-186.682	-482.112	-685.698	-773.558	-770.161	-147.743	-772.321	-805.195	1809.64	578.856	1229.5	875.155	270.682	238.32	4987.88	-199.551
19.784_352.22816			-2246.22	-2332.19	380.888	1174.62	1893.31	1954.97	-2152.86	-33.5473	-1457.08	-1658.33	2585.88	4120.08	-2562.04	-1410.64	-3099.71	-2584.71	5369.57	11600.9	-716.054	2342.69	-2404.66	-627.731	2226.28	1784.07
19.869_436.2822		C22 H32 N10	705.561	1196.89	1045.05	1691.81	1617.62	1546.08	-441.927	-101.239	120.359	-311.359	-612.655	-295.306	-909.115	-902.993	-918.156	-945.941	78.0181	-134.211	72.4203	-59.1538	-786.687	-786.922	777.911	403.1
19.968_375.24418		C20 H33 N5 S	-771.317	1980.97	360.115	1111.31	-304.372	861.123	-845.076	-235.397	-641.763	393.287	-832.96	13.2551	-906.386	-745.984	-820.525	-341.469	1229.71	244.47	-856.611	-582.818	317.957	353.396	768.053	1248.1
19.99_352.22818			-1464.73	-1565.04	1476.58	-1653.3	2721.89	-1994.17	963.405	-454.121	-518.59	-2066.17	2824	-1509.49	-841.706	-463.057	-1444.44	-1887.15	7644.67	-1966.57	7432.23	2385.79	-856.2	-440.612	3885.94	-669.29
2.018_352.13984		C13 H25 N2 O7 P	-887.906	464.821	-890.17	1117.61	697.699	-834.286	-877.518	2026.45	-903.483	0.78148	750.256	903.576	-883.317	-115.464	-882.646	-159.017	-756.436	675.542	-769.93	-160.386	-828.357	521.691	-754.112	-737.857
2.061_409.14839		C18 H23 N3 O8	-837.222	2713.53	-835.057	763.642	461.129	-358.838	-833.053	4358.76	-843.758	101.089	-587.926	83.4264	-835.38	-633.859	-835.394	-79.4863	-784.457	1612.52	-789.873	-140.443	-817.215	-446.538	-783.524	-766.909
2.064_240.03972			763.46	489.401	-2243.5	-2137.07	-1339.83	-808.326	-1416.18	-1737.31	-2602.33	-2168.79	-1406.94	-1237.46	-1485.86	-958.962	-1881.92	-1215.33	3829	5029.94	2876.47	2020.61	-282.648	2356.87	2531.44	2622.26
2.066_280.04619		C9 H13 Cl N2 O6	58.0512	-28.9879	-555.237	-521.587	588.509	1367.54	1423.04	1635	-1176.95	-1058.11	-775.722	-679.141	-1201.95	-1215.77	-928.346	-734.259	741.565	1368.08	899.273	307.407	-591.793	-600.094	1611.39	1613
2.068_244.06942	Uridine	C9 H12 N2 O6	443.172	-1546.41	-2135.53	-1674.48	2184.68	5401.14	997.77	1317.07	-3531.16	-3419.8	-2796.19	-2035.5	-3904.04	-3297.38	-3420.22	-2689.96	5031.67	5985.03	5056.3	3817.13	-288.403	155.082	6248.43	8382.29
2.069_304.09053		C11 H16 N2 O8	330.018	-486.598	-725.388	-651.4	607.202	1730.53	411.319	563.403	-1159.15	-1200.84	-846.731	-708.877	-1307.39	-1076.13	-1074.66	-982.244	1435.1	2072.8	1944.91	1351.89	85.1535	107.257	1960.48	2925.64
2.07_245.07274		C10 H17 N O2 P2	215.145	244.597	-648.932	-362.911	543.602	1441.91	235.558	352.844	-1051.7	-997.843	-786.522	-744.848	-1189.02	-979.873	-1046.59	-759.83	1505.27	1862.35	1318.83	1171.56	-215.746	1.27524	1831.57	2441.03
2.076_326.07258		C7 H15 N6 O7 P	154.119	-223.276	-354.839	-498.318	204.123	1128.45	11.2334	-407.527	-567.574	-780.173	-503.972	-543.027	-755.703	-586.863	-724.857	-570.69	1308.23	1385.28	1565.23	1165.67	190.308	-80.6977	1834.55	1964.77
2.132_148.05195	trans-Cinnamic acid	C9 H8 O2	-1310.65	1077.76	-1332.15	-1212.44	-1268.14	2809.23	-1289.82	3727.45	-1338.99	530.42	-1303.15	-1246.99	-1329.9	-1250.49	-1319.25	885.642	-1232.78	4009.62	-1203.17	-1183.49	-1271.6	-1198.63	-1229.85	-1147.19
2.156_165.07849	L-Phenylalanine	C9 H11 N O2	-5250.01	4700.46	-5263.33	-5094.44	-5211.69	11815.1	-5209.7	15480.4	-5274.92	2290.19	-5223.57	-5063.02	-5260.59	-5216.32	-5281.83	3535.23	-5168.45	17359.4	-5218.3	-5043.34	-5245.4	-5174.07	-5150.94	-5211.82
2.18_260.13684	L-gamma-Glutamyl-L-leucine	C11 H20 N2 O5	-988.7	-675.126	-948.462	-706.731	-48.5028	3622.37	590.041	435.872	-1163.91	-1153.55	-597.518	-602.276	-1200.63	-1183.87	-925.944	-741.795	-273.551	590.811	-1165.97	-1152.12	-1189.7	-1187.44	-351.41	-228.36
2.198_302.11131		C12 H18 N2 O7	-1350.24	-1353.76	-1346.32	4140.73	4498.17	-1303.63	-1338.86	-668.854	-1362.81	642.833	1484.38	2078.86	-1346.25	2459.25	-1346.14	-1098.42	-1224.49	-1184.09	-1201.89	10036	-1306.25	1697.08	-1232.62	-785.932
2.217_242.09012	Thymidine	C10 H14 N2 O5	-2660.16	-2119.18	-2675.75	8979.1	8607.09	-2586.98	-2617.38	-1732.68	-2689.32	1216.75	2812.2	4038	-2674.42	4334.38	-2651.73	-2042.98	-2460.96	-1935.57	-2563.9	19914.9	-2615.4	2554.24	-2483.6	-622.675
2.221_352.13896		C13 H25 N2 O7 P	-560.105	799.76	-573.033	-565.048	-533.988	1677.29	-544.019	-537.087	-568.079	-572.71	-540.938	-551.322	-556.54	-552.874	-552.331	-543.342	-451.646	1025.19	-469.158	-494.605	-517.922	-509.627	-443.834	-467.345
2.23_247.08166		C9 H9 N7 O2	-903.465	798.483	-920.217	-759.017	-867.556	4457.5	-888.191	-461.41	-909.809	-853.346	-876.531	-782.13	-900.137	-895.19	-898.419	-802.651	-776.285	6764.47	-777.254	-818.832	-847.779	-754.993	-758.717	-734.568
2.274_204.05662		C7 H12 N2 O3 S	-1121.3	570.785	-1079.58	-924.575	-118.21	21.5384	-1054.16	5083.51	-1128.48	-738.784	-893.537	-967.037	-922.911	3897.25	-1083.57	582.644	-917.227	95.2514	-503.625	4209.78	-982.167	1132.56	-1007.39	-1015.65
2.413_202.13161	Alanylleucine	C9 H18 N2 O3	-1444.04	-1378.49	-689.871	-589.515	-376.088	-405.717	1965.1	735.258	-1241.76	-1322.51	-612.821	-388.181	-617.975	-760.533	-869.703	-634.685	375.259	484.28	-428.829	-966.718	-697.007	-688.306	579.175	538.852
2.437_179.04398	Isoxanthopterin	C6 H5 N5 O2	-792.813	-1254.47	-795.574	-357.399	63.4835	490.806	-60.334	-193.91	-1464.85	-1418.76	-1041.02	-695.72	-1253.05	-1447.63	-446.404	-694.539	1319.42	1836.62	1941.08	325.695	-1125.54	-1383.42	4636.32	3383.55
2.495_235.07033	4-Oxo-4-(1H-purin-6-ylamino)butanoic acid	C9 H9 N5 O3	562.299	-602.686	-45.1429	-610.105	-573.105	-555.509	-274.48	-559.516	-76.1714	-614.163	-576.35	-585.5	-155.115	-586.198	-360.765	-577.24	950.568	-418.863	195.579	-492.85	38.0801	-537.549	10042	-264.683
2.57_242.09018	Thymidine	C10 H14 N2 O5	-2486.09	12754.9	-2490.6	-2052.54	-2042.46	-2451.96	-2437.44	4598.79	-2498.71	1446.25	-2219.2	-2165.97	-2478.16	-2411.65	-2478.81	6768.95	-2353.37	13896.3	-2375.56	-1467.37	-2438.2	-1522.58	-2359.29	-2183.51
2.666_302.11125		C12 H18 N2 O7	-1163.18	6105.58	-1176.24	-939.16	-965.707	-1028.92	-1144.69	2247.84	-1174.05	-1135.17	-1105.08	-1062.98	-1154.07	-1097.27	-1157.8	-233.427	-1041.66	7191.01	-1061.68	-458.258	-1116.11	-1068.03	-1057.49	-1010.49
2.88_242.08974	Thymidine	C10 H14 N2 O5	-1212.1	1390.24	-1235.88	-1128.6	-856.464	1098.11	-1179.04	-408.804	-1207.76	-1125.04	-1146.09	-1156.55	-1203.28	-1147.54	-1203.47	-669.684	-994.685	1228.68	-1018.33	-772.841	-1118.23	-1059.26	-992.758	-994.182
2.989_188.1157	Glycyl-L-leucine	C8 H16 N2 O3	-1186.44	-830.25	-1002.85	18.1969	1656.06	1666.56	1791.78	2168.35	-1497.65	-1446.01	-686.92	-866.68	-1566.61	-1464.35	-1332.51	-1054.22	244.558	-174.21	-1574.4	-1428.31	-1669.68	-1521.93	-374.227	-325.422
20.18_413.35046	O-heptadecanoylcarnitine	C24 H47 N O4	-377.027	-439.471	-403.237	-247.588	-268.824	-372.199	1247.47	2822.65	-31.7473	-216.892	-264.02	-363.074	-248.315	-302.794	-268.196	-284.87	533.177	183.488	54.3515	-10.5696	34.8865	-82.5169	391.228	152.466
20.25_375.24411		C20 H33 N5 S	-744.353	-257.58	1155.63	959.177	723.322	-448.521	600.754	-192.288	199.638	-858.456	145.345	609.089	-616.448	-92.3186	-262.726	-736.647	1692.79	-291.224	-58.161	384.081	-18.6472	-828.156	1269.38	-284.696
20.443_387.24449		C20 H37 N O4 S	3135.07	18.3899	-135.225	170.227	-258.982	-572.806	-140.916	-48.4398	-639.905	-22.0138	-477.056	-271.281	-379.737	-597.598	-431.635	-159.986	945.519	-475.542	-393.564	946.195	97.757	-459.094	2313.34	-185.661
20.468_462.29811	Podecdysone B	C27 H42 O6	331.659	-238.239	-432.326	-396.749	-245.476	57.7883	-288.199	-376.242	-351.433	-345.733	-400.004	-433.067	-263.522	-387.403	-521.459	-399.59	211.701	-25.7022	1590.65	977.288	-185.645	-49.7286	1146.55	1406.08
20.482_413.35047		C25 H43 N5	-441.919	-482.45	-492.93	-484.644	-401.063	-345.305	2770.81	1907.24	-199.685	-230.565	-300.037	-332.203	-303.501	-334.516	-355.884	-233.927	461.14	306.724	149.551	177.288	-152.271	5.32279	378.636	443.632
20.511_326.19166		C18 H30 O3 S	1333.83	2598.15	-1068.98	-896.924	-861.028	-1004.11	110.892	-809.851	-988.423	953.928	-1095.98	-847.78	-1033.57	-1044.31	-1079.76	-854.328	-1063.88	-826.402	86.6538	314.883	-1093.73	-526.051	6266.97	4390.86
20.583_438.29795		C25 H42 O6	591.99	14.457	-235.165	-308.485	29.6269	243.126	-24.4561	115.193	-342.716	-458.642	-388.738	-417.385	-448.403	-510.729	-634.849	-597.451	753.684	66.5866	912.857	260.589	-490.645	-398.021	1711.16	2038.02
20.657_326.19128		C18 H30 O3 S	-69.2474	1120.91	-1968.03	-1912.52	-1147.92	-1840.67	526.686	-889.619	-2030.81	-426.863	-613.495	-161.865	-1894.06	-579.571	-1495.27	-2301.63	1187.13	4125.01	3933.36	1021.67	175.419	-1073.52	4574.53	2808.46
20.709_302.22441	cis-5,8,11,14,17-Eicosapentaenoic acid	C20 H30 O2	-912.384	-811.29	-1922.02	-1864.35	-782.968	-422.016	-2317.3	-1544.72	-1984.86	-2143.85	-1514.36	-1400.81	-473.999	-1567.46	-905.99	-1140.51	5557.44	3221.66	3938.37	2604.77	-233.815	86.7687	5860.27	6566.05
20.71_402.1494		C13 H26 N2 O12	-495.554	-298.586	-502.955	-468.966	87.5606	146.557	-605.914	-366.634	-549.708	-593.013	-368.752	-338.609	-676.548	-539.441	35.3317	-25.191	1441.78	793.482	239.055	346.648	60.2913	301.352	2802.94	1538.57
20.766_387.24425		C20 H37 N O4 S	770.126	74.0238	110.728	1074.5	874.795	-96.0204	587.782	-439.618	-732.252	-685.111	-180.352	-181.949	-364.405	-813.007	-912.283	-1078.74	874.036	1465.65	891.044	-466.714	-321.746	-377.58	4257.83	712.9
20.775_278.22429	Oleic acid alkyne	C18 H30 O2	-390.931	-521.423	-483.094	-507.285	88.1243	-80.6353	-479.592	-462.812	-406.359	-398.339	-222.782	-216.112	-412.005	-398.302	-345.466	-307.996	470.055	794.505	312.059	260.728	-272.471	-311.645	1807.54	942.979
20.78_326.19142		C18 H30 O3 S	2152.86	216.967	-2056.01	-1978.63	-1008.58	-2199.7	1370.72	-142.124	-1849.82	-936.652	-1643.36	-739.138	-368.855	-552.369	-1417.25	-1992.93	521.137	2456.05	6263.67	-872.101	-314.447	-1154.04	9181.27	1474.77
20.786_363.24415		C18 H37 N O4 S	788.582	1891.03	-219.098	-138.975	-946.3	-617.181	-857.721	-508.945	-874.558	-903.524	-505.703	-618.308	-961.461	-600.022	-591.8	-484.171	-959.758	-68.1868	-525.443	1156.94	1873.11	1918.18	416.413	-175.95
20.806_228.20869	Myristic acid	C14 H28 O2	-1328.62	-1826.54	-1895.86	-1723.11	-551.957	-295.714	-932.525	-860.511	-1682.96	-1740.43	-394.521	-370.964	-420.852	-433.029	-702.872	-647.848	4621.06	5388.06	1429.58	1578.62	518.199	1107.98	4100.53	1514.74
20.911_363.24414		C18 H37 N O4 S	2095.39	1539.16	-476.851	-176.099	-901.339	-810.735	-521.145	-595.255	-1066.73	-1105.66	-701.174	-659.577	-998.643	-780.238	-753.675	-711.628	-280.269	-212.579	1044.25	760.147	1765.08	1901.21	428.917	-326.161
20.999_389.25981		C20 H39 N O4 S	-291.926	896.411	623.77	2305.73	-348.906	-454.212	-302.253	-734.002	-589.505	-800.422	-160.163	-904.792	-663.522	-984.024	-654.52	-968.4	-225.485	821.538	-879.762	-281.66	11.9343	-787.822	169.326	369.56
21.002_340.20708		C19 H32 O3 S	-962.453	-910.043	-1202.61	-1245.79	1629.88	237.19	498.652	857.732	-999.04	-913.409	1484.82	-1028.62	-1098.13	-1354.86	-1365.2	-837.871	-254.738	835.231	248.966	419.12	-1404.15	-1261.21	11746.9	2569.52
21.007_326.19159		C18 H30 O3 S	169.161	-643.138	-1337.01	-1135.62	-781.516	-899.471	232.182	1417.15	-842.761	-975.967	-987.477	-950.734	-453.089	-1239.27	-154.985	-607.506	118.329	1179.58	9315.01	309.096	-330.005	-647.808	885.774	869.032
21.155_328.24	Docosahexaenoic acid	C22 H32 O2	-1469.22	-1436.75	-1459.18	-1335.43	-532.553	-507.509	-1135.67	-846.459	-1432.13	-1411.27	-458.031	-711.102	-1171.41	-1141.51	95.0842	1075.44	3183.39	1756.11	1295.64	1549.51	113.224	14.299	5590.46	2342.57
21.158_428.16507		C16 H24 N6 O8	-1255.51	-1039.55	-1177.95	-1068.19	-569.875	-420.266	-1159.69	-694.47	-1187.9	-1088.85	-565.785	-675.183	-1383.86	-1024.14	-65.6829	597.434	1576.01	1854.57	721.422	1883.62	-223.596	-56.9624	4937.38	3589.65
21.175_340.20676		C19 H32 O3 S	712.662	830.592	-2612.8	-1387.17	-1153.25	-2196.63	2129.54	-1731.73	-162.541	-1489.96	-1261.93	-3268.65	-1419.49	-1895.91	-2530.82	-2432.2	1974.19	9914.82	1847.93	6947.51	-2737.6	3379.01	6426.24	-449.294
21.235_389.25987		C20 H39 N O4 S	8298.66	2466.54	375.509	104.127	-850.561	-1558.93	-1206.44	-1395.92	-1416	-1559.68	-679.291	-1393.58	-1253.01	-1434.49	-1261.97	-1383.15	-423.733	254.613	3474.37	550.787	1075.83	1222.5	-51.1329	-1321.11
21.279_401.25984		C22 H35 N5 S	-212.338	-535.668	790.275	-922.533	754.453	766.028	-630.629	-713.251	-733.54	532.399	376.838	-50.406	-554.466	-1024.02	-931.132	-649.31	2466.9	1141.97	1501.13	557.356	-183.693	-376.351	1489.52	2327.38
21.287_404.16519		C24 H25 N2 O2 P	-583.378	-462.777	-454.228	-453.318	96.9064	314.352	-624.62	-424.309	-625.906	-479.058	-352.426	-196.228	-691.626	-527.02	-308.41	-89.3174	1609.64	1060.66	233.038	595.537	24.2262	-18.7418	1269.72	2522.45
21.289_304.24004		C20 H32 O2	-1222.05	-849.084	-964.624	-997.163	-160.6	399.238	-1199.36	-620.071	-1274.27	-737.393	-522.031	-244.9	-1116.84	-997.743	-548.309	311.128	3628.88	1172.84	1124.28	470.603	207.253	135.874	2630.39	4075.21
21.304_340.2069		C19 H32 O3 S	3551.99	-2692.96	-4317.46	-4180.77	-2137.57	-2175.24	1772.73	-2903.74	-2482.56	-1200.58	-3418.75	-2175.56	-382.297	-3919.97	-3105.24	-1910.42	9561.67	3401.28	13939.3	1410.64	-212.373	-983.33	9143.03	11274
21.309_338.21266		C16 H36 O3 P2	-490.187	-552.445	-1036.37	-1028.81	-332.038	100.682	-1150.71	-898.131	-1215.51	816.525	-535.643	-488.285	-78.3378	-1079.03	-817.229	-403.733	2008.46	827.175	4970.14	3624.67	71.9426	-348.563	-346.276	1722.57
21.35_654.30876		C33 H52 O9 P2	-938.281	-544.028	-565.831	-125.772	-341.178	231.626	-876.334	844.47	-954.614	287.281	-319.989	-643.54	-801.89	-151.262	-603.062	-333.752	1527.16	635.766	-355.092	1019.7	6.57707	795.378	2471.55	2306.73
21.386_280.24001	9(Z),11(E)-Conjugated linoleic acid	C18 H32 O2	-978.835	-726.113	-869.947	-744.537	-34.8907	961.633	-965.258	-519.21	-775.517	-383.237	-515.38	-475.983	-895.432	-549.725	-551.552	-275.558	1028.65	569.084	1260.82	1235.81	-143.939	-82.1955	1829.8	3531.19
21.386_380.16525			-887.759	-896.371	-988.234	-879.743	26.0525	665.275	-951.078	-779.378	-725.019	-233.911	-649.066	-556.085	-1020.86	-916.052	-754.137	-496.45	1215.87	1496.48	651.011	1024.82	-579.047	-453.891	1802.63	3709.8
21.412_338.21271		C17 H30 N4 O S	4376.91	-815.367	-772.15	-990.799	-741.659	-215.071	2120.38	-766.725	-408.452	-623.185	-937.638	-779.222	447.08	-340.554	208.583	-630.09	1563.11	1146.7	988.143	1802.81	-819.136	-868.822	671.407	656.288
21.503_488.21278			-453.765	-911.683	-1102.1	-737.995	-658.149	-991.378	1476.68	684.509	-1147.12	-1122.94	2967.22	1355.61	-598.178	-1136.76	-1074.46	-1080.16	3243.58	3359.93	-688.8	2253.14	-742.301	-497.382	16.7226	1527.18
21.516_403.2754		C22 H37 N5 S	624.617	-175.552	-70.9223	-434.667	-443.023	-205.671	-74.171	-90.5443	-254.291	-280.977	-340.488	-432.319	-510.854	-481.513	-755.414	-695.717	-75.0293	-127.136	701.858	810.189	840.253	415.952	2641.87	1932.43
21.542_382.23881		C18 H38 O6 S	1769.03	-157.911	-762.043	-858.332	-602.964	-586.575	281.203	-460.033	-281.38	-453.436	-433.781	-610.903	947.089	-279.665	-833.48	-556.391	934.002	556.825	1698.4	813.845	-282.328	-342.783	2322.61	499.84
21.588_488.21318		C17 H39 Cl2 N8 P S	-726.512	-1137.29	-822.05	-961.717	-914.678	-1076.06	1112.02	364.647	-1316.61	-1344.4	2117.27	3202.39	-919.395	-1052.12	-1346.78	-1322	2693.14	2604.98	2316.8	1787.97	-1053.21	-792.042	1794.83	1157.51
21.613_667.06705		C37 H18 N O10 P	-1344.26	-1365.29	-1319.08	-1301.22	-1224.54	-1234.09	-1277.31	-1306.65	-1308.98	-1312.57	7153.65	10416.2	813.977	492.364	419.331	1346.79	-893.714	-859.787	248.31	-238.451	-1291.99	-1293.89	-539.792	-706.464
21.724_426.26491		C15 H39 N8 O2 P S	1097.18	56.3189	-448.378	-371.478	-9.13666	-299.854	-344.95	280.614	-394.853	89.8253	-420.827	-370.802	-277.83	199.802	-416.163	-136.222	-189.13	-375.276	-255.449	569.019	182.83	-192.709	2714.12	-424.061
21.726_391.27546		C20 H41 N O4 S	5025.6	491.165	-946.757	-992.684	-1364.12	-1466.91	-1190.4	-1292.42	-1578.01	-1759.19	-1417.92	-1330.87	-923.107	-1268.53	-1180.16	-1103.89	1427.79	1032.92	2466.67	2016.29	768.634	1741.79	1441.87	1605.11
21.772_419.30684		C22 H45 N O4 S	-516.029	-492.627	-403.714	131.865	57.5768	-141.919	-274.188	-621.929	-368.484	-190.655	36.8655	-349.654	-146.447	-329.15	-332.351	-344.368	875.422	2813.6	-286.047	-296.851	-459.951	25.902	850.969	2910.14
21.792_417.29123		C23 H39 N5 S	5452.05	1150.82	-288.331	-120.051	-440.6	-899.803	-611.519	-756.989	-962.005	-1168.94	-341.542	-994.29	-921.812	-917.125	-1139.32	-1010.19	-3.91087	265.356	2323.62	610.177	221.506	568.726	2151.32	-383.473
21.828_256.24018	Ethyl myristate	C16 H32 O2	-1003.05	-981.711	-1008.74	-811.133	-79.0727	-317.276	-816.967	-524.866	-543.755	-608.08	-332.71	-502.781	-526.609	-409.635	-194.418	-558.772	2249.44	1980.99	419.478	1929.83	-294.554	398.065	1647.35	927.196
21.83_356.16522		C10 H24 N6 O8	-723.073	-1339.07	-1304.43	-1071.15	-350.76	-646.154	-181.169	-748.352	-460.206	-791.897	-535.108	-631.406	-154.798	-872.31	-690.262	-661.188	2973.99	2135.07	1403.44	2117.06	-550.114	-370.706	2609.83	1212.82
21.921_531.33806		C27 H45 N7 O2 S	-602.935	-394.302	-186.915	111.026	-168.386	182.727	-70.471	-142.166	617.934	865.352	-400.632	-202.51	-810.704	-769.66	-597.899	-695.663	436.786	668.855	618.727	1192.98	-212.129	-593.589	4422.31	-281.679
21.927_621.36985		C32 H48 N9 O2 P	-879.735	-1030.77	-91.0741	115.75	-952.648	-887.8	-89.171	-233.382	-939.808	-991.955	-1101.6	-1096.42	-1060.24	-1045.09	-1081.83	-1066.68	-528.336	-712.291	1368.96	1283.34	-922.886	-491.95	11604.3	4354.87
21.967_571.35429		C30 H53 N O7 S	-647.523	-791.693	996.944	-11.6837	-612.211	-678.241	-239.787	-385.037	-743.166	-740.703	-809.417	-596.762	-775.479	-791.851	-878.133	-911.601	-60.3587	-772.571	465.136	696.116	-254.27	-641.026	6854.62	4201.52
21.983_282.25575	Oleic acid	C18 H34 O2	-738.458	-686.343	-782.546	-644.882	299.647	-312.495	-677.926	-577.346	-204.884	-492.739	-521.593	-338.368	-685.326	-550.957	-566.858	-474.119	2268.86	3230.57	-69.5937	1100.76	-167.516	-195.15	2874.43	538.944
21.986_382.18096			-891.812	-1045.46	-1135.8	-1020.69	81.9276	-272.642	-927.94	-877.931	-514.613	-480.342	-768.487	-481.689	-1028.64	-1062.17	-877.298	-844.705	3027.94	1944.1	1641.77	1040.81	-696.021	-499.472	3391.45	4594.84
22.015_737.14504		C45 H29 N3 O2 P2 S	-1144.74	-1195.47	-1188.14	-1191.78	-1182.77	-1162.89	-1170.53	-1168.84	-1204.09	-1207.76	1634.68	1912.3	1826.8	2474.19	1932.53	2787.27	-192.773	-455.025	1933.16	1156.46	-1072.86	-1053.34	-291.768	-502.455
22.037_597.36975			-489.761	-795.799	-1181.68	-6.68426	-592.649	-848.412	652.855	-341.074	-1174.69	-1242.82	-1618.66	-1154.93	-1309.24	-1332.65	-1187.8	-1385.46	168.473	-907.275	4063.61	950.737	-268.81	-246.239	8690.61	886.555
22.048_621.36998		C27 H57 N7 O3 P2 S	-304.03	-985.783	625.684	343.9	-414.046	-890.409	776.773	-108.579	-717.299	-990.605	-1124.65	-855.012	-854.501	-1174.54	-807.82	-993.719	-183.809	-590.64	3193.1	699.962	43.3527	-265.483	3635.63	4465.84
22.07_586.49213		C35 H73 P3	-1675.8	-1352.9	-1956.99	-1878.76	331.645	-596.064	-781.763	-237.301	-1750.44	-1959.69	-2410.2	-1095.79	2406.71	1913.61	2201.85	1614.88	5977.29	2930.77	5005.45	2455.24	1127.55	616.67	-409.857	-110.088
22.088_559.47312		C29 H62 Cl N7 O	-307.312	-921.033	-1084.32	-1172.78	284.482	-606.713	1104.9	-481.251	-1061.41	-1127.59	-1355.5	-807.001	3139.66	454.941	941.638	442.869	2577.67	1485.58	5121.08	228.316	736.629	6.23443	-692.46	-732.816
22.104_647.38548		C37 H55 N5 O P2	-3001.4	-3386.51	-1648.97	-287.721	-3717.25	-3857.83	663.631	-1584.07	-4259.62	-4200.83	-4646.1	-4111.12	-4269.37	-4402.98	-4371.47	-4431.85	-1124.78	-2900.15	11621.5	2854.32	-972.484	-1164.81	33473.3	26790
22.106_547.35416		C29 H49 N5 O3 S	-1632.48	-1626.86	153.286	-316.288	-1452.74	-1783.8	-1964.64	-1227.94	-1529.38	-1493.87	-2334.99	-2050.65	-1974.47	-2000.4	-2033.41	-2169.1	-285.482	-878.935	8087.46	1301.91	302.041	-613.653	7766.25	9893.61
22.116_573.36938		C26 H51 N7 O5 S	-2535.13	-1803.9	1613.98	2472.12	-2284.39	-2012.8	70.1362	-1666.55	-2376.95	-1860.22	-2602.6	-2373.79	-2252.31	-1873.86	-2516.81	-2474.97	1249.25	1289.06	6420.98	379.625	-1999.9	357.783	27.3621	18694.6
22.126_486.27997			900.319	-676.476	-902.943	-817.337	-67.6306	-277.412	1070.25	-448.502	-668.453	-884.508	-1271.26	-351.698	456.27	-503.894	69.2088	-482.297	3846.4	1904.47	1443.92	-159.795	859.151	479.672	87.6549	65.7476
22.135_648.38898		C23 H57 N10 O7 P S	-1524.61	-1864.25	-775.365	-1106.68	-1854.81	-2082.75	294.226	-840.873	-2267.69	-2262.93	-2507.19	-2266.5	-2291.8	-2401.47	-2363.63	-2379.95	-558.981	-1391.23	6857.23	1016.12	-606.654	-656.295	16962.7	14716.4
22.142_559.35414		C22 H53 N7 O5 S2	-656.373	-765.073	737.599	345.484	-447.748	-653.71	128.851	-234.694	-601.646	-648.079	-859.466	-731.597	-602.957	-685.334	-872.151	-858.48	859.664	-50.6925	1827.91	-301.216	-104.737	-370.332	2848.49	1922.04
22.149_589.47395		C33 H67 N O5 S	-338.643	-431.797	1636.94	108.488	-384.782	-415.241	1572.02	717.972	-295.98	-167.442	-499.796	-253.663	-449.995	-436.203	-447.131	-436.586	-260.285	-241.263	-172.989	-182.678	154.381	-158.998	-309.667	-355.458
22.178_645.37025		C39 H48 N7 P	-480.858	-590.856	-468.738	-580.936	-615.028	-627.031	-412.304	-467.838	-726.006	-724.896	-747.007	-727.014	-739.057	-723.517	-717.639	-723.739	-359.061	-480.089	2201.2	1591.22	-242.294	-132.622	6007.49	4362.68
22.183_605.46882		C37 H59 N5 O2	2910.42	1554.88	-102.72	-347.707	-394.666	-260.506	-243.862	-391.2	-428.401	-416.836	-447.325	-392.455	-420.101	-383.001	-152.799	-326.915	-106.337	-76.4217	1869.87	1430.79	-264.868	-332.522	-106.953	95.6638
22.228_623.38548		C38 H59 N P2 S	-542.886	-826.102	-28.0262	-476.579	-555.182	-552.544	72.027	-179.255	-838.241	-944.736	-1163.84	-931.994	-949.41	-986.971	-940.585	-1015.01	51.4199	-139.198	1619.61	1352.72	-124.15	212.76	5228.98	5196.22
22.234_573.36993			-2869.76	-2960.25	145.316	-451.68	-2911.45	-2865.19	-1772.82	-2194.26	-2762.14	-2990.44	-3345.86	-3175.24	-3021.54	-2961.58	-3255.36	-3288.55	-1323.89	-1302.55	3340.35	-359.83	-2145.21	-1801.68	23249.3	31472.2
22.271_599.38565		C33 H55 N5 O P2	-4047.41	-3784.01	110.841	31.0711	-4087.85	-3744	-957.647	-3000.63	-3190.04	-3695.77	-4823.31	-4433.91	-4023.04	-3872.28	-4569.4	-4651.02	-808.602	-2021.57	13107.5	12914.1	-29.4443	1042.1	8598.13	30248
22.302_561.36982		C30 H51 N5 O3 S	-1730.06	-1782.3	697.6	908.495	-1191	-1095.46	-622.932	-655.147	-531.681	-1288.93	-1909.49	-1700.53	-1366.85	-1193.43	-1920.49	-1991.54	1350.41	1343.95	4718.17	1730.73	-426.809	-170.581	2016.9	7886.16
22.377_631.39049		C32 H55 N7 O2 P2	-56.5086	639.405	-867.872	-1147.93	-1102.56	-1368.56	205.3	43.1832	-1212.98	-941.319	-1059.97	-715.731	-1287.31	-1606.22	-1389.7	-1729.36	-1057.67	-1435.4	4242.24	1021.63	696.537	-782.386	7636.85	6233.35
22.435_599.38542		C33 H55 N5 O P2	-2058.02	-2090.54	-1504.57	-812.218	-2098.34	-2438.17	-2489.97	-796.117	-1733.87	-2140.31	-2540.85	-2452.9	-2107.15	-2222.83	-2530.83	-2668.44	-1616.14	-1089.58	3634.45	5496.64	-896.121	-645.262	26543.6	8347.28
22.441_597.36976		C28 H53 N7 O3 P2	-459.04	-528.327	-434.823	-512.228	-447.329	-456.672	-510.138	-510.075	-519.702	-458.156	-505.948	-440.548	-479.556	-498.366	-525.397	-504.308	-353.478	-501.385	2269.05	2392.23	-503.895	-319.567	6829.16	67.5622
22.447_561.36978		C24 H52 N9 O2 P S	-892.782	-980.782	-296.652	-561.954	-974.135	-926.521	-854.998	-834.818	-313.685	-743.728	-987.033	-975.788	-744.163	-867.431	-992.672	-990.558	-287.636	-874.317	5490.99	-760.557	-614.186	-669.703	8083	5203.95
22.464_573.36995		C30 H55 N O7 S	-656.612	-720.888	1102.82	-235.927	-598.187	-602.92	-411.52	-623.69	-40.9578	-627.319	-688.105	-736.447	-496.373	-701.608	-752.32	-698.691	-518.447	-626.969	1099.85	-320.94	-476.189	-571.003	9384.65	2170.81
22.487_587.38545		C24 H59 N7 O3 P2 S	-664.032	-852.662	131.673	18.1865	-501.511	-583.383	83.9511	-805.601	-573.473	-669.465	-787.449	-786.487	-449.61	-809.521	-868.949	-819.157	-657.463	-694.023	2801.48	860.986	-814.466	-191.938	6265.55	3840.71
22.514_631.39031		C29 H62 N O9 P S	-374.757	-429.619	270.834	-520.403	-728.364	-830.93	85.0796	-783.187	-893.863	-882.709	-921.318	-874.902	-893.744	-917.297	-820.743	-865.32	-443.486	-574.226	5941.56	-41.3602	-291.417	-520.806	5711.13	5065.62
22.584_561.36989		C30 H61 N P2 S2	-734.249	-764.561	-86.2918	-695.415	-762.083	-735.485	-681.591	-744.824	-756.999	-770.915	-772.288	-768.894	-767.82	-766.03	-776.955	-776.768	-737.526	-662.504	5630.68	-614.795	-755.465	-726.905	8191.03	5347.14
22.612_599.38579		C31 H58 N3 O4 P S	-1578.12	-1488.58	-1607.08	-755.503	-1156.3	-1518.7	-1571.75	-1639.45	-1635.54	-1704.98	-1754.17	-1711.67	-1165.29	-1771.31	-1736.94	-1749.37	-663.897	-126.201	4697.73	-236.546	-1632.1	-1118.46	28091.3	2230.33
22.644_575.38561		C29 H58 N3 O4 P S	-4800.32	-3255.17	-382.418	-3268.37	-2954.39	-5423.77	2492.65	-1405.91	-5170.14	-1853.87	-6273.14	-4700.06	-4004.4	-3923.68	-6191.95	-5571.46	8022.01	8734.05	5814.86	934.987	9850.03	733.956	810.391	19267
22.72_601.40119		C25 H61 N7 O3 P2 S	-1500.15	-1217.02	-2486.51	-2121.39	-1355.94	-2022.68	383.809	-2096.56	-680.248	3353.45	-2250.39	-2313.42	-1031.88	-977.318	-2397.01	-2328.44	1204.53	-56.669	2658.73	2671.35	-145.892	3638.54	9077.4	817.222
22.729_587.38563		C24 H59 N7 O3 P2 S	-281.152	-241.708	18.7745	-162.368	-321.152	-234.196	-311.79	-216.232	-280.06	-299.475	-297.048	-272.425	-301.487	-316.302	-309.33	-308.293	-306.672	-251.786	-25.8963	-266.851	-155.052	-274.301	554.222	6090.17
22.752_384.19668		C12 H28 N6 O8	-720.759	-767.808	-761.641	-788.944	-608.307	-583.361	-466.698	-669.276	74.2741	-23.3451	270.77	375.325	124.549	-309.859	247.085	507.462	2019.38	1035.63	383.984	293.617	85.0752	-437.822	-107.253	475.034
22.757_284.27153	Stearic acid	C18 H36 O2	-791.319	-702.931	-691.085	-795.178	-544.848	-473.218	-698.97	-650.349	-135.419	49.0683	-188.489	-246.331	-570.333	-417.876	59.0647	-7.62133	1211.7	1269.41	204.944	1029.43	438.727	-326.718	782.105	1131.06
22.762_575.38542		C30 H57 N O7 S	-6352.24	-4078.45	-1238.06	-404.475	-3781.06	-2900.76	1604.62	-3425.77	-2455.9	-2692.94	-5984.09	-5507.06	-1462.97	-4216.73	-6615.79	-6368.65	7071.69	7775.7	2755.18	11112.3	8879.12	-5553.63	-4415.62	12717.3
22.836_601.40125		C36 H61 N P2 S	-1606.29	-1767.69	-2110.73	-2065.56	-2167.97	-1811.88	-389.494	-2338.11	-773.749	1465.9	-2402.26	-2415.51	-1139.1	-1206.26	-2208.53	-2332.13	-450.422	-2145.57	8304.73	1634.08	3662.14	2386.48	9702.4	-12.8284
22.913_602.40459			-1526.46	-1674.01	-1482.4	-523.203	-1396.37	-1329.83	-176.537	-816.221	-947.52	-1207.72	-1780.16	-1708.95	-1300.04	-1356.8	-1785.76	-1811.29	298.895	-260.487	8551.73	4969.19	2248.13	745.411	3795.73	-783.67
22.954_575.38576		C29 H58 N3 O4 P S	-1121.71	-2417.72	-2077.07	2750.59	-2547.89	-2258.02	-1761.93	-1896.55	-2107.86	-1824.77	-2601.11	-2514.87	-2271.84	-2005.89	-2622.22	-2581.67	-1259.98	-1212.23	8424.45	13638	-2096.53	-419.49	6968.23	480.619
23.066_601.40091		C27 H56 N9 O2 P S	-2862.47	-2638.65	-1567.84	-2397.41	-2938.47	-2590.85	-1065.79	-696.734	-2217.44	-2107.5	-2866.35	-2886.5	-2465.63	-2876.52	-2855.36	-2904.77	-2401.82	-2275.72	6923.55	2435.99	3268.19	-2137.7	5680.74	28834.4
23.067_576.38875		C24 H52 N10 O4 S	-956.146	-737.922	950.57	-1059.88	-1170.96	-1121.61	91.9954	-960.471	-766.717	-703.88	-1144.18	-831.93	-841.158	-860.973	-1132.81	-1220.54	-995.968	164.315	-94.8207	264.618	-855.248	-1100.53	3517.2	12858.1
23.106_589.40101		C32 H57 N5 O P2	-890.747	-1143	622.828	-1001.68	-761.284	-782.777	-50.928	4716.84	893.318	361.911	-924.91	-925.39	-1025.12	-977.452	-1090.87	-1148.6	189.198	-202.049	387.853	457.284	862.832	-839.103	-783.561	2614.94
23.215_589.40109		C35 H61 N P2 S	-1402.91	-1215.28	-497.135	350.43	-1142.66	-914.326	2627.05	2054.93	-328.522	-659.782	-1499.02	-1428.96	-1036.84	-1362.18	-1560.22	-1592.04	-1216.76	508.482	-200.064	-660.083	-105.548	-726.877	7559.15	5940.09
23.23_129.01709	Cyanuric acid	C3 H3 N3 O3	-358.897	-408.029	-501.089	-505.17	-318.473	-330.15	2868.61	4086.99	-210.805	-40.5173	-209.637	-303.788	-362.795	-334.739	-355.878	-306.355	42.3368	503.261	-355.371	-400.382	-297.745	-184.516	183.59	-112.059
23.23_601.40103		C32 H61 N O5 P2	-1216.03	-1974.04	148.712	-1643.22	-2103.69	-2036.68	1937.79	-1584.64	-2004.19	-1999.75	-2141.89	-2204.02	-2187.88	-2105.94	-2280.61	-2287.54	-1356.48	-1301.07	-290.864	-1122.74	-1084.78	-2026.92	16397.9	21142.2
23.231_575.38553		C31 H53 N5 O3 S	-496.909	-2755.46	-1737.84	-2266.71	-2267.85	-2144.99	2480.81	2071.39	-1569.91	-1904.71	-2339.84	-2581.98	-2259.29	-2029.06	-2652.05	-2738.77	-2551.29	-863.762	1814.27	-1111.7	138.346	-2399.99	852.988	22409.6
23.248_641.4687		C37 H65 N5 P2	-264.323	-477.126	-444.889	-384.829	-499.314	-122.774	2141.68	-188.269	-475.162	-469.227	-508.64	-242.984	-295.778	24.0956	-384.235	-428.481	1592.71	1308.68	82.0982	-242.11	-463.747	-406.515	-16.8833	3169.79
23.27_627.41668		C28 H62 N5 O6 P S	-978.462	-1038.53	-848.141	-987.932	-952.024	-1045.12	32.5855	-587.86	-741.737	-1021.42	1751.96	559.876	-776.786	-988.419	-1030.63	-987.674	-488.651	-885.43	-750.854	-935.284	-611.686	-759.126	5362.32	13070.3
23.418_589.40109		C32 H55 N5 O3 S	-683.325	-1032.45	327.507	263.891	-754.041	-752.779	-894.842	-425.825	-415.268	-690.273	-911.312	-821.745	-1023.4	-767.476	-1043.76	-1040.09	-858.606	21.5371	1108.55	5622.56	-262.255	-305.635	1599.07	4935.41
23.423_591.38087		C34 H59 N O P2 S	-253.836	-259.143	288.23	41.8098	-269.963	-269.934	317.649	-241.636	-250.41	-259.405	-274.544	-270.092	-270.326	-271.373	-278.117	-278.693	-236.791	-230.284	2878.92	41.9916	-230.112	-251.041	1686.21	512.321
23.429_572.47651		C32 H64 N2 O6	-1126.18	-263.632	-2020.82	-1603.65	-2345.13	961.127	108.851	3222.35	1198.05	402.927	1555.15	187.71	79.7921	684.982	-1398.57	899.083	6948.55	6758.71	-1054.05	-35.0963	854.356	915.517	-706.514	-534.909
23.485_627.41621		C26 H57 N7 O10	-274.79	-416.267	-353.161	-360.097	-412.295	-388.169	-265.578	-297.479	-299.723	-402.433	-219.921	-236.708	-415.96	-421.104	-427.303	-438.275	-51.1959	-98.5402	25.1748	-166.368	-323.446	-314.473	5120.82	3413.52
23.517_587.45839		C34 H61 N5 O S	-34.6837	-125.592	-161.783	-111.264	-202.793	-179.029	-198.92	-201.721	-196.36	-202.733	-202.029	-202.262	-202.017	-199.626	-182.437	-192.52	-195.185	-193.211	362.182	4725.27	-191.694	-199.488	-198.34	-107.605
23.559_589.40094		C35 H61 N P2 S	-801.578	-1114.4	36.1334	428.74	-1030.35	-523.015	217.368	-217.961	-1028.48	-797.396	-991.142	-994.215	-733.981	-1076.71	-1108.04	-1115.4	-1015.73	-1053.73	-30.928	7407.64	-833.472	-449.84	7171.52	2553.66
23.606_603.4176		C31 H62 N3 O4 P S	-387.501	-353.936	-527.279	-511.941	-338.32	-580.366	-523.924	-600.379	-123.837	-527.789	-390.715	-659.891	-177.585	-507.716	-615.138	-546.276	717.255	522.224	-281.396	720.709	1557.66	-479.628	275.754	696.94
23.621_545.37526		C30 H51 N5 O2 S	-283.733	-278.824	-112.252	-118.345	-304.511	-89.5471	473.599	-211.085	-351.253	-327.367	-253.897	-325.771	-387.341	-412.127	-420.19	-391.147	-172.559	-271.646	-43.4651	92.5729	-23.8301	-372.988	3136.8	740.779
23.625_602.40449			-576.275	-636.497	-263.56	-208.976	-589.754	-477.113	446.215	-583.359	-524.912	-496.074	-575.465	-594.712	-553.976	-583.638	-635.689	-642.215	-330.038	-378.328	1807.63	1018.1	-331.532	-279.894	5903.4	1922.59
23.637_559.39056		C31 H53 N5 O2 S	-951.563	-1378.56	-1429.22	-1270.21	-1516.55	-1358.26	-1257.22	-1847.67	-859.951	-1190.79	-1425.98	-1228.94	-1021.7	-1450.46	-1793.08	-1919.64	676.3	103.496	3294.78	1568.86	3447.44	279.18	6320.86	10583.6
23.643_587.45839		C33 H65 N O5 S	248.72	-112.554	-335.452	-472.481	-486.333	-367.435	-476.421	-480.382	-468.714	-486.998	-488.21	-484.088	-476.841	-474.818	-446.994	-384.833	-416.1	-420.205	6930.57	4509.98	-398.547	-443.395	-417.12	-322.506
23.666_641.46862		C32 H65 N7 O2 P2	-319.342	-689.035	-557.395	2.03311	-499.831	-444.646	788.478	-282.471	-689.146	-681.052	-707.698	-172.091	-593.125	-523.331	-354.906	-354.448	-431.006	-539.411	3425.12	-369.963	-56.9818	-578.717	5850.48	2541.49
23.684_613.43745		C27 H65 N7 O2 P2 S	-366.883	-479.741	-440.812	-419.229	-452.557	-104.407	-18.6242	-465.965	-376.21	-279.103	-481.739	-503.229	2722.63	1549.45	-319.044	-293.591	-352.806	-260.801	299.632	1498.93	96.2846	148.824	865.163	340.136
23.719_600.5077		C36 H73 O2 P S	-2013.05	-1398.78	-1835.25	-1709.51	64.1949	197.762	-1248.35	-1121.64	-1531.02	-1280.11	-2228.58	-824.108	-1034.62	2774.73	663.138	1128.53	6515.41	4198.68	2228.67	923.705	1839.48	899.469	1421.95	475.544
23.757_585.40626		C26 H62 N5 O3 P3	-269.633	-435.216	-333.237	20.0311	-395.882	-414.432	-221.442	730.171	-291.61	-408.389	-268.491	-350.094	-308.924	-455.688	-449.467	-428.815	434.959	-164.075	775.281	1084.65	52.8554	-55.6756	586.544	3169.13
23.761_559.39072		C31 H53 N5 O2 S	-221.251	-1727.65	-796.944	461.843	-1722.8	-1588.5	-280.519	-1301.28	-874.347	-1610.69	-941.476	-1321.18	-929.582	-1783.96	-1600.33	-1842.49	1679.94	-167.538	4896.63	2816.46	-538.968	1262.09	8543.78	2335.68
23.975_369.1187		C13 H24 N O9 P	-663.775	-341.306	-555.995	-193.941	-301.594	-169.328	-637.416	453.623	-78.3854	-396.352	-343.17	39.5455	-549.275	55.6286	-10.5937	-128.118	170.543	1202.09	112.188	-2.20586	504.223	965.565	588.596	1706.59
23.981_470.03648		C18 H11 N6 O8 P	-435.499	-345.711	-921.372	875.479	-626.301	39.9168	-264.138	1068.22	-850.571	-558.211	-614.381	-264.018	-791.177	107.23	-752.978	120.943	-169.275	3682.5	361.563	545.814	-222.699	616.097	46.1293	2041.09
23.982_306.03018		C7 H13 N6 O2 P3	-967.682	-1043.96	-1638.28	-44.2617	-882.063	443.201	-511.148	92.0389	-1473.79	-842.935	-1081.11	-487.181	-1412.27	616.546	-285.086	67.651	191.369	6841.73	592.813	1438.19	-358.933	1215.49	127.793	3678.29
23.983_313.09266		C13 H11 N7 O3	-544.613	-309.739	-494.458	-217.343	-367.42	-35.049	-538.73	291.212	-245.107	-395.995	-249.377	87.0967	-460.306	298.334	-27.4567	-192.673	232.125	1493.82	154.781	-72.6199	655.61	1138.63	348.624	770.222
23.984_388.03326		C14 H9 N6 O6 P	-808.279	-737.876	-1476.91	272.152	-922.915	90.4581	-304.701	1596.44	-1150.34	-843.69	-900.419	-341.376	-1302.92	343.486	-818.343	103.333	-82.5711	5422.57	460.592	937.962	-240.153	1744.73	37.485	3387.76
23.987_224.02703		C5 H8 N2 O8	-1128.77	-1087.85	-1494.49	-644.546	-751.576	954.988	-647.71	-241.986	-1362.34	-862.039	-166.184	-377.156	-948.556	493.412	395.984	-170.208	345.554	5400.45	400.454	1162.41	-468.829	1065.85	519.905	3238.33
23.989_142.02378			-3245.28	-3193.88	-3034.92	-2325.95	-2253.68	1270.49	-2422.84	-1649.88	-3547.79	-1408.04	-82.277	-725.932	-2677.34	104.552	242.718	-1369.89	1665	12565.3	3944.16	1425.53	2576.91	3351.19	2897.91	7314.68
24.117_411.94485		C7 H14 Cl2 N6 O2 S4	-673.507	-1026.03	-1238.47	-1113	-33.4614	-129.4	-327.725	-778.379	-1189.65	-1243.38	-474.038	-505.399	-652.456	-923.383	-682.895	-390.595	3417.62	3138.51	2500.2	1318.54	219.751	515.105	2549.71	2131.76
24.119_218.9675		C6 H7 N O2 P2 S	-985.975	-1324.66	-1534.68	-1429.49	-464.989	-536.823	-828.639	-850.796	-1681.99	-1701.61	-460.544	-790.882	-756.971	-914.311	-807.801	-395.489	2820.76	4656.92	2870.45	2149.26	963.03	1414.03	3259.64	2977.24
24.122_235.98289		C5 H5 N2 O7 P	-2932.69	-3675.45	-4450.15	-4065.98	-1245.75	-462.697	-3054.62	-2616.91	-4358.83	-4447.15	-1826.07	-1881.05	-2911.32	-2535.14	-2812.17	-1726.87	11382.6	13732.6	7465.25	5894.17	1060.86	3901.82	7189.01	7547.9
24.158_393.97215		C13 H17 Cl N2 P2 S3	-676.682	-1725.63	-1819.96	-1776.92	-182.488	213.537	-264.897	-883.467	-1775.79	-1750.92	-885.681	-796.576	-1239.01	-966.372	-1153.58	-883.353	5506.26	3224.54	3125.04	2529.79	492.294	1067.93	2950.88	3425.6
24.226_615.99193		C24 H14 N2 O14 P2	-258.447	-1062.97	-1598.93	-1190.14	-1112.94	386.247	-822.074	-68.8327	-1288.47	-1194.32	-1108.38	-547.357	-839.315	-923.522	-1215.22	-550.958	5371.11	3149.01	2690.4	1810.7	636.582	186.676	1058.26	3239.34
24.242_533.98879		C11 H7 N10 O14 P	-1489.44	-1842.9	-1970.03	-2163.75	-512.971	319.416	-194.972	-673.848	-1575.85	-1761.71	-1379.05	-810.758	-488.282	-844.393	-1783.87	-93.0753	5009.26	2975.31	4210.27	2697.41	1137.25	1109.26	2185.59	3864.78
24.245_375.99938		C9 H9 N6 O7 P S	-2248.66	-5946.08	-5173.2	-6355.9	-980.896	112.976	-1424.89	-1496.77	-5622.28	-4609.32	-2099.38	-2204.08	-2237.15	-2189.53	-2329.2	-3203.43	12247.8	11946.5	8667.67	8570.4	-343.815	4113.04	12027.2	9824.41
24.316_351.95509		C8 H2 Cl N10 O P S	-750.587	-943.51	-1110.93	-1005.34	-285.507	-250.156	-566.018	-515.643	-1048.23	-1035.18	-565.704	-525.594	-453.87	-498.895	-588.849	-232.868	2814.18	2779.4	1848.92	1317.44	639.816	490.416	2239.65	2093.65
24.321_193.96559		C4 H4 Cl N2 O3 P	-1577.21	-1960.04	-2300.7	-2137.16	-795.104	-366.563	-976.268	-1123.5	-2068.75	-2212.79	-1152.61	-1270.21	-990.018	-855.564	-1144.44	-952.381	4565.83	5185.41	4219.78	3049.81	1129.25	1623.22	4953.17	3894.15
24.33_138.99355		C2 H5 N O4 S	-985.68	-1226.49	-1484.38	-1441.54	-197.402	-245.981	-738.553	-776.93	-1272.19	-1356.42	-657.54	-962.755	-1023.76	-401.183	-263.628	-451.7	3619.05	3965.98	1974.85	1380.72	1199.83	511.459	3324.12	2610.98
24.412_275.92515		C6 H3 N2 O5 P3	-1199.23	-991.788	-1327.69	-813.547	-254.037	172.107	-623.605	-364.492	-1179.59	-1014.79	-370.509	-507.487	-1065.69	-564.821	-595.511	-298.269	2531.1	3296.85	821.766	1685.97	801.108	858.805	1933.5	3313.92
24.571_382.01628		C12 H12 N6 O3 P2 S	-1448.98	-1134.69	-1402.03	-771.613	-337.864	22.8126	-1186.33	-686.949	-1350.38	-1121.49	-869.245	-841.973	-1044.82	-545.302	-997.824	192.842	1331.47	4217.95	567	1481.69	132.348	2066.44	607.473	2493.86
3.047_219.11053	Pantothenic acid	C9 H17 N O5	-1374.92	-1379.87	-1320.77	-1375.28	-1307.15	-1349.16	-1363.72	-1358.3	720.186	-1383.33	-1365.6	-1363.76	3744.97	-1367.61	2675.29	-1362.25	15173.8	-1282.29	-859.891	-1319.96	-997.637	-1334.76	-945.707	-954.444
3.063_242.08978	Thymidine	C10 H14 N2 O5	-1333.36	-1147.11	-1337.97	-1298.32	-1232.83	16722.1	-1315.25	-1199.14	-1321.37	-1335.5	-1309.04	-1311.73	-1329.82	-1300.98	-1324.35	-1272.66	-1191.09	-451.553	-1220.16	-1175.31	-1266.46	-1268.4	-1191.06	-1180.2
3.206_202.13149	DL-Ala-DL-Leu	C9 H18 N2 O3	-1261.4	-892.415	-43.6251	280.968	374.323	725.357	2666.19	3015.21	-1370.32	-1351.65	-564.972	-466.15	-1219.74	-1204.06	-1479.89	-1194.67	537.109	605.141	-1449.41	-1584.6	-1637.96	-1335.43	-333.997	-4.26809
3.249_219.11052	Pantothenic acid	C9 H17 N O5	-1903.1	-1904.97	-1851.48	-1780.81	-1587.5	-1879.81	-1891.06	-1884.51	-56.8921	-1893.45	-1791.79	-1744.52	-1642.56	-1829.69	1739.44	-1889.46	12896.1	-1793.44	8635.27	-1585.86	2043.08	-1734.53	-1450.92	8126.43
3.36_268.08072		C10 H12 N4 O5	-301.533	-1077.34	-2292.23	-1750.04	325.92	1250.37	1065.56	2810.78	-779.354	-2128.32	-1609.55	-1002.31	-2544.43	-2726.55	-2237.6	-1891.74	3810.54	3797.04	1034.11	1017.93	-1846.5	-947.518	6016.76	7473.2
3.395_232.14214			-866.11	-1203.18	-815.792	1037.8	167.991	426.48	388.415	975.155	-27.8092	-957.412	-1242.15	-793.009	298.499	1319.31	-1006.4	-689.521	28.5007	1116.62	2953.22	2415.75	-377.779	943.087	-1150.46	-462.471
3.576_283.09163	8-hydroxy-deoxyguanosine	C10 H13 N5 O5	2314.01	653.375	-514.586	-352.447	901.549	847.71	4031.76	3986.57	-3.77698	-394.155	-544.227	-431.858	-1719.05	-1610.22	-1353.46	-1340.39	293.343	360.767	-510.975	-723.68	-1313.59	-1534.83	640.984	771.337
3.863_219.11052	Pantothenic acid	C9 H17 N O5	-1674.47	-684.167	-1683.85	-1629.18	2288.22	-1470.33	-1660.06	1676.44	-1684.2	465.598	2663.36	2498.32	-1580.64	5425.2	-1587.32	2334.36	-1222.71	-729.868	-1389.72	9998.79	-1541.7	3610.43	-1571.12	-1399.82
3.865_165.07864	L-Phenylalanine	C9 H11 N O2	-1530.84	-1219.99	-891.719	56.1968	-755.924	1377.07	4690.54	-5896.65	-3618.56	-4566.38	-2747.3	1023.26	-2138.54	-3773.38	-3920.75	-2767.86	1777.28	5142.33	288.245	-396.07	-1606.91	-665.173	4786.14	5956.61
4.004_247.08188		C9 H9 N7 O2	-1023.73	-1446.18	-1453.69	-1010.31	-950.774	-528.677	-609.121	858.148	-999.258	-1294.64	-1103.65	-1014.68	-1063.76	-590.734	-1219.39	-682.995	2140.37	1772.56	478.832	582.715	82.4724	788.44	2160.1	3913.65
4.012_148.05203	trans-Cinnamic acid	C9 H8 O2	-839.755	-898.636	-795.8	-341.034	-517.062	560.574	676.384	1146.5	-1431.87	-1321.9	-334.109	-296.985	-1486.75	-960.822	-777.755	-463.916	467.661	1001.23	-294.576	531.735	730.754	-638.643	1029.71	1631.15
4.013_165.0786	L-Phenylalanine	C9 H11 N O2	-3013.57	-3519.52	-3199.86	-1929.71	16.1973	10131.1	1384.59	5475.21	-5134.26	-4775.61	-928.176	-1684.35	-2184.52	-4235.75	-5271.96	-4757.03	2246.59	5410.47	-1137.2	-2080.35	-1493.22	-2520.73	3884.41	6440.74
4.232_252.0858	2'-Deoxyinosine	C10 H12 N4 O4	2922.3	821.325	245.974	811.53	1563.59	1195.59	-586.209	-266.517	-1282.82	-1289.81	-1340.53	-849.702	-807.261	-820.005	-1082.33	-948.154	-452.28	27.664	1381.32	2035.7	-552.864	-1179.75	1625.1	2739.33
4.317_260.13719	L-gamma-Glutamyl-L-leucine	C11 H20 N2 O5	-646.354	-614.734	-32.5248	-91.9851	457.928	355.81	2373.85	2281.04	-1249.87	-1221.12	-258.782	-242.762	-1307	-1291.33	-921.122	-796.736	497.168	1043.51	-1227.49	-1247.91	-1262.55	-1282.4	474.713	10.8742
4.492_146.05757	3-Methylglutaric acid	C6 H10 O4	3343.1	-705.136	2096.08	-773.528	-519.477	-489.639	4447.72	-596.012	-738.127	-716.994	-611.255	-609.166	-606.049	-474.499	-655.634	-516.726	602.768	501.143	310.851	-55.6239	-224.713	-251.303	411.611	340.724
4.527_219.11004	Pantothenic acid	C9 H17 N O5	-828.775	-829.63	-831.996	-832.811	-790.742	5460.03	-817.479	-818.429	-834.293	-831.102	-821.352	-805.911	-815.042	-793.493	-823.017	-822.187	-749.987	3059.02	-695.399	-651.501	-779.32	-764.218	-763.742	-759.213
4.559_316.07271			-635.817	1930.09	-631.711	1312.18	3316.48	-599.753	-615.116	900.11	1635.17	-655.146	-491.37	-584.627	-593.05	-622.617	-605.437	-618.695	1999.24	-434.202	-510.403	-544.756	-380.495	-570.181	1956.69	-478.617
4.592_191.06142	N-Acetyl-L-methionine	C7 H13 N O3 S	1841.8	-465.262	2199.89	2823.25	-447.405	-439.573	4402.68	-445.873	-471.665	-472.041	-453.896	-453.346	-459.841	-452.974	-456.182	-450.676	-369.531	-342.537	-387.201	-410.34	-428.705	-422.24	-374.79	-368.57
4.649_329.05228			-218.218	-66.432	-565.49	-534.669	-193.787	-68.9192	789.676	1377.83	-653.896	-652.568	223.873	378.083	-670.56	-658.434	-534.758	-534.366	-250.022	35.2388	-610.932	-627.45	-640.397	-638.718	-396.014	-278.87
4.676_289.16349		C14 H28 N O P S	-738.242	-766.806	-721.328	-708.962	50.2665	256.832	327.343	569.069	-986.467	-1010.23	-464.132	-342.125	-805.248	-746.448	-655.976	-481.273	359.117	933.475	-912.851	-841.627	-707.985	-672.663	-87.0093	288.21
4.68_235.07026	4-Oxo-4-(1H-purin-6-ylamino)butanoic acid	C9 H9 N5 O3	-1909.08	-478.222	-1914.15	-842.86	-1092.52	193.843	-1901.54	6379.58	-1915.04	813.437	-991.412	-600.415	-1909.63	-438.989	-1906.87	1158.51	-1840.1	6235.72	-1867.77	3958.95	-1889.09	172.924	-1856.07	-1733.13
4.69_236.11584		C12 H16 N2 O3	-1695.34	-1818.93	-1518.18	-1417.97	-435.723	-86.7023	-51.5289	383.468	-1217.38	-1302.36	-479.693	-345.536	-113.162	520.138	-792.289	-275.158	918.214	1504.98	-173.684	74.3601	575.091	536.311	-293.779	-314.078
4.706_317.04643		C7 H18 N3 O5 P3	-98.3096	-119.057	-164.327	-248.973	110.156	531.357	1808.89	2840.58	-732.856	-715.866	89.2526	154.625	-770.416	-768.635	-638.715	-618.732	4.38104	239.687	-736.429	-739.819	-758.14	-748.982	-98.0199	-53.6809
4.714_302.15866	Glycyl-L-asparaginyl-D-leucine	C12 H22 N4 O5	-883.09	-899.516	-876.422	-886.918	-351.063	-312.48	-312.618	-199.26	-901.353	-903.354	-821.208	-773.388	-885.376	-892.487	-787.667	-805.125	284.009	178.824	-852.881	-857.129	-864.458	-855.898	-417.824	-449.079
4.72_634.09359		C21 H29 N6 O9 P3 S	-101.097	-121.669	-286.811	-250.487	111.845	523.247	2015.38	2785.84	-730.279	-713.432	84.8797	504.439	-766.394	-764.521	-636.933	-617.12	0.725638	234.043	-734.303	-739.491	-750.448	-743.851	-100.81	-56.8455
4.735_237.08542		C9 H11 N5 O3	-564.602	-58.3544	-574.691	-567.589	-542.983	411.267	-541.023	2343.72	-576.458	-267.059	-548.56	-554.873	-559.247	-560.201	-554.376	198.559	-427.381	2177.54	-487.583	-55.8244	-522.188	-516.433	-459.146	-426.525
4.761_222.10017	N-Phenyl-L-glutamine	C11 H14 N2 O3	-276.341	-357.288	259.519	667.365	959.885	1851.95	2298.13	2734.29	-1076.77	-1117.53	-564.931	-555.053	-1267.7	-1198.1	-1274.03	-916.655	-210.606	286.24	-1220.59	-1298.6	-1375.41	-1437.39	-480.51	-169.532
4.787_359.18012			-809.029	-796.629	-826.387	-807.357	5.30904	28.2521	-14.9075	-170.744	-832.638	-835.022	-742.613	-713.104	-823.888	-824.364	-745.41	-758.392	-8.26124	243.661	-786.388	-794.932	-798.258	-793.825	-489.953	-342.752
4.801_279.12162	Phe-asn	C13 H17 N3 O4	-529.795	-406.075	-333.07	-564.49	51.6701	352.503	-38.4123	60.463	-605.433	-619.336	-504.98	-495.415	-604.586	-630.531	-512.637	-443.547	398.505	636.768	-559.815	-568.737	-542.525	-500.101	386.256	301.456
4.831_316.07265			-2051.16	288.909	-2055.64	-2043.5	1546	3756.64	-2033.08	-530.393	21.4922	19.9493	247.866	457.694	-1228.77	-1129.43	-677.048	-373.916	196.817	344.028	519.33	88.3027	18.4872	-109.087	-668.487	569.602
4.835_336.14334			-909.582	-474.471	-940.912	-210.195	591.321	923.127	-815.669	2403.3	-953.002	-834.164	428.037	486.971	-933.88	-841.256	-880.797	182.958	-783.708	1559.73	-828.68	-737.819	-877.863	-874.206	-541.428	1801.39
4.842_148.07316	Mevalonic acid	C6 H12 O4	-1560.31	-203.115	-1582.56	-310.41	932.035	1078.66	-1537.43	492.612	-774.907	-884.139	250.661	137.692	-382.204	-1489.23	-641.952	-1482.27	4653.53	3933.45	-1169.82	-1302.6	742.96	-1351.75	3339.19	3072.37
4.854_287.18432		C13 H25 N3 O4	-572.569	-686.905	-668.28	-445.025	351.538	958.148	1303.86	1123.03	-899.28	-966.031	-433.479	-508.881	-601.6	-295.084	-742.152	-640.638	788.857	640.693	-762.731	-742.63	-633.532	-534.994	-443.942	-492.62
4.863_317.53864			-244.47	-270.133	-445.642	-404.075	282.149	246.532	1672.48	2109.38	-814.018	-807.317	698.369	380.122	-827.241	-821.125	-563.558	-492.311	255.545	590.446	-764.73	-788.853	-797.204	-800.041	-181.101	209.66
4.867_302.11058		C14 H23 O3 P S	999.868	1406.39	-634.638	-432.591	572.355	1325.59	-1720.48	-1317.39	-2231.51	-2396.83	-1559.89	-1242.39	-1492.07	-1356.12	-1313.82	-703.851	1926.64	1142.24	6288.51	3418.02	-1541.75	-1540.95	4588.5	4871.15
4.869_635.07769		C17 H26 N5 O17 P S	-271.958	-296.503	-464.365	-424.609	231.718	197.653	1694.56	2388.32	-816.692	-803.167	629.804	810.969	-821.655	-818.585	-577.144	-509.001	206.272	698.617	-755.616	-781.629	-791.875	-783.447	-211.35	162.387
4.881_327.13173		C16 H17 N5 O3	-519.171	-438.206	411.873	756.265	347.216	845.794	1059.4	1194.71	-489.01	-545.563	10.8924	-3.35367	-574.836	-583.543	-783.225	-731.741	-148.672	97.7828	-435.657	-472.063	-292.054	-290.407	174.154	422.472
4.883_327.11779		C12 H17 N5 O6	706.341	-0.8427	-873.538	-819.722	180.834	191.164	-137.167	-60.2082	-1235.71	-982.129	-611.953	-552.389	-1385.18	-1094.87	-777.643	-433.407	1913.88	2619.26	1270.71	826.068	20.7767	225.821	3100.6	2629.59
4.884_135.05404	Adenine	C5 H5 N5	278.004	303.958	-566.09	-455.483	172.71	1.44874	-260.331	428.335	-946.627	-929.783	-503.157	-447.132	-1106.68	-974.06	-572.618	-423.182	1330.7	2744.8	1107.38	655.737	-1.34217	438.394	1338.47	1827.76
4.888_267.09667	Adenosine	C10 H13 N5 O4	863.496	2.74929	-997.697	-936.661	174.861	317.026	-276.47	-130.828	-1400.2	-1156.87	-727.175	-653.247	-1587.01	-1288.81	-888.757	-501.28	2164.55	3383.38	1593.92	1200.09	12.9631	235.561	3035.99	2899.8
4.892_222.10012	N-Phenyl-L-glutamine	C11 H14 N2 O3	-1201.09	-1159.9	-1004.47	-827.326	199.587	416.667	358.43	1129.21	-1334.59	-1221.57	-415.233	-332.063	-908.579	-876.12	-896.168	-783.132	651.146	764.125	-627.011	-723.19	-605.955	-571.558	-19.8615	37.537
4.903_236.11591		C12 H16 N2 O3	-603.844	-669.45	-98.2385	397.295	197.784	592.487	1528.84	1953.1	-1018.11	-913.363	-162.724	2.88217	-955.468	-833.369	-853.467	-776.885	170.108	329.96	-964.366	-1099.64	-979.465	-924.54	-137.765	-200.297
4.91_146.05749	3-Methylglutaric acid	C6 H10 O4	-2922.58	-1148.98	-2989.49	-1303.76	-535.643	-475.193	-2908.5	-451.478	-1532.14	-1735.48	-554.582	-586.195	-1031.66	-741.459	-985.598	-1248.03	6435.01	5179.5	2545.71	763.609	323.644	132.519	5793.78	6529.35
4.915_391.14146		C13 H30 N O8 P S	-748.868	-746.583	-771.234	-722.276	-269.229	-382.916	-739.322	684.273	-768.75	-768.297	2.11238	112.106	-759.449	-751.143	1202.21	2011.75	1822.24	2659.47	-677.185	-683.258	-722.256	-711.853	-645.476	3470.86
4.917_278.06691		C11 H19 Cl N2 S2	585.043	231.802	-90.84	223.358	-330.867	-65.1691	-385.892	-431.797	-1000.57	-953.315	-610.072	-652.625	-38.2066	-564.972	-413.908	-337.509	356.082	310.861	2926.86	1649.92	-604.509	-661.953	1310.73	1104.45
4.92_242.09012	Thymidine	C10 H14 N2 O5	2472.69	2461.2	-507.736	-1361.91	1879.91	3264.36	-3128.57	-2111.3	-4845.39	-4612.9	-2995.04	-2219.06	-3094.12	-2020.04	-2894.37	-448.785	2682.47	1635.42	8939.13	8124.08	-3442.07	-2758.6	7498.24	9948.29
4.92_288.0957		C11 H16 N2 O7	1079.81	350.963	-82.6323	-204.32	686.396	48.7504	-329.904	-478.224	-660.189	-739.12	-520.776	-587.936	-65.3478	-538.207	-329.132	-357.071	484.656	-34.9205	1610.32	774.781	-542.876	-533.45	1687.7	1035.18
4.923_472.25307		C15 H37 N8 O7 P	-283.266	642.158	-33.708	1955.18	672.87	-0.177654	-320.178	405.968	-388.842	-226.757	-194.532	-144.519	-249.829	-161.799	-385.307	-173.453	-268.762	-86.7526	-281.045	15.8763	-339.654	-267.123	-271.849	-74.136
4.928_260.13717		C14 H25 Cl S	-661.496	-64.964	-691.173	-232.941	419.715	342.08	-598.763	1742.93	-685.459	-676.754	74.1649	179.566	-611.166	-664.515	-551.821	-392.804	765.257	1258.81	-496.274	-574.439	-626.185	-606.248	-489.592	960.234
4.938_331.17426		C14 H25 N3 O6	-464.701	-513.449	-373.236	210.226	1316.6	-843.025	3837.27	5000.51	-1484.54	-1576.13	-42.7685	80.8952	-1588.59	-1584.67	-1157.53	-1443.44	2662.02	-439.373	-1540.23	-1543.88	-1564.35	-1541.35	2210.23	1866.96
4.954_191.06133	N-Acetyl-L-methionine	C7 H13 N O3 S	-3339.22	-427.147	-3348.81	-1397.32	39.3008	-3.27694	-3322.23	1879.94	-2147.86	-2396.41	-1631.95	-1499.75	519.506	425.38	344.98	824.794	2766.86	1716.33	3007.48	-3304.89	356.578	815.917	4192.44	2746
4.96_262.13507		C11 H22 N2 O3 S	-226.165	-1346	-74.491	1333.68	-1187.35	-521.884	2980.45	-167.072	-1005.21	-1477.73	-762.391	-1316.86	-126.957	-798.266	-490.886	-1397.56	1035.97	-739.434	704.559	2043.83	300.867	15.04	445.082	303.108
4.968_266.12659	gamma-glutamyltyramine	C13 H18 N2 O4	-180.202	-365.757	488.54	1268.2	-341.209	-42.5995	619.329	1658.65	-883.279	-1115.06	-650.913	-630.706	-358.01	850.816	-1088.8	-318.34	488.725	897.515	2852.09	1985.19	-151.898	266.091	-704.034	-0.432888
4.976_230.16287	Leu-Val	C11 H22 N2 O3	-2694.71	3656.78	-2993.45	6036.77	5662.77	-2200.2	-2361.12	8386.68	-2511.08	-490.461	-2363.31	2367.96	-2283.16	3338.48	-2624.06	-2866.19	-1434.64	1684.64	-1928.26	3526.8	-1671.61	-1080.03	-595.601	-3314.65
4.982_311.12289	N,N-Dimethylguanosine	C12 H17 N5 O5	-616.763	-549.881	-929.779	-694.28	-248.352	-35.0059	-1063.82	-985.95	-1350.75	-1366.98	-1101.99	-987.713	-1059.23	-1007.36	-650.114	-382.464	1172.52	1437.59	3303.53	2407.87	-392.476	-585.337	2927.93	4597.5
5.01_387.21179			-776.55	-574.045	-735.808	-469.39	361.026	635.524	723.009	1144.65	-694.743	-562.96	61.2965	470.216	-837.002	-769.734	-463.953	-275.448	996.344	1560.61	-830.55	-831.749	-854.334	-652.257	1126.55	1511.68
5.049_148.07307	Mevalonic acid	C6 H12 O4	-1487.9	-1473.87	-1501.02	-1487.58	-1445.75	1313.1	-1458.82	-1420.05	-1473.74	-759.477	438.791	319.503	-229.469	-490.344	-503.744	-725.503	4486.44	4327.55	479.167	567.786	958.624	482.953	-1353.03	3418.31
5.077_376.19545		C25 H29 O P	-369.356	-673.673	-642.356	-620.919	-444.07	-402.945	502.242	-495.661	-641.76	-677.661	-603.133	-565.879	-608.469	-666.995	-131.921	-485.797	1512.67	26.4854	-477.606	-566.124	-430.294	-567.024	570.209	-66.6041
5.09_219.11045	Pantothenic acid	C9 H17 N O5	-2878.08	-2932.34	-2872.15	-2738.58	-1951.64	-1600.1	-1991.87	-2026.95	-2216.56	-2063.84	-1326.99	-1025.43	-198.455	1434.77	-502.422	-154.224	4189.86	6504.86	5939.81	5000.29	224.962	-231.737	3167.42	2129.56
5.124_230.16271	Leu-Val	C11 H22 N2 O3	-2616.44	3392.95	-2353.31	-2556.05	-2452.28	9287.08	-1386.55	8164.21	-2371.54	-565.433	-2241.57	-1858.75	-1530.2	-2166.35	-2591.71	-321.67	-72.0918	4890.4	-1217	-2264.74	-1631.17	-459.593	-1042.76	-753.821
5.126_191.06125	N-Acetyl-L-methionine	C7 H13 N O3 S	-2664.02	-2654.55	-2671.05	-2656.05	-2639.38	531.513	-2644.22	-2628.42	-2671.34	-1759.2	-1027.46	-900.914	1031.92	941.824	864.865	1324.14	3183.1	2177.52	3413.41	2451.75	875.966	1315.65	-2613.19	3163.13
5.128_331.17413		C14 H25 N3 O6	-1739.65	-659.901	-1587.41	72.2028	1191.47	1069.1	-1617.88	4918.27	-1624.21	-1655.99	-183.738	-58.6343	-1747.1	-1720.5	-1270.86	-1392.4	2552.55	1328.49	-1679.14	-1710.95	-1718.96	-1690.99	2095.5	1748.23
5.135_545.23347		C24 H40 N3 O7 P S	-301.321	-97.8268	98.6499	298.01	515.618	912.358	942.045	2350.98	-423.601	-425.312	-123.125	-163.32	-405.709	-401.43	-396.779	-352.806	-196.603	-222.78	-306.973	-321.804	-340.191	-352.652	-263.636	-256.39
5.146_294.12144		C8 H19 N6 O4 P	-1072.74	-803.807	-764.713	-127.902	-119.763	369.51	257.842	1517.82	-1263.52	-1318.81	-54.8468	-28.9784	-1030.33	-989.868	-725.403	-598.657	1223.73	1009.63	-493.558	-764.884	-434.339	-294.928	1313.75	1189.1
5.152_237.086		C9 H11 N5 O3	-677.517	-651.405	-558.86	-460.676	-638.715	-627.952	506.544	648.216	-444.446	-596.323	-720.763	-744.684	-627.303	-660.141	-418.239	-259.421	603.264	447.635	1407.02	653.205	-681.881	-725.082	2698.64	3671.93
5.153_290.18409		C13 H26 N2 O5	-520.736	-709.425	-758.123	-688.414	-373.437	-375.035	-568.466	-528.969	-519.578	-665.884	-150.992	-116.641	-322.649	-395.181	-337.529	-289.197	2510.33	1895.59	1020.7	688.718	310.681	355.554	2468.88	1435.86
5.154_457.21704		C23 H31 N5 O3 S	-761.223	-328.804	-784.358	-354.364	835.67	1456.5	-709.648	820.393	-784.943	-787.612	-293.247	-409.424	-773.292	-770.111	-687.493	-702.182	734.203	1151.57	-699.886	-710.912	-724.582	-725.802	-409.063	-70.5303
5.164_244.14207	4-Hydroxyprolylleucine	C11 H20 N2 O4	-1676.87	-619.835	-1676.38	-501.041	56.0253	106.376	-1664.49	-340.015	-1679.45	-662.004	195.729	166.467	-1675.18	-174.27	-1672.75	-94.4058	4875.41	3818.47	1560.44	1035.85	523.146	648.54	-1636.47	3336.31
5.166_235.07036	4-Oxo-4-(1H-purin-6-ylamino)butanoic acid	C9 H9 N5 O3	-2053.55	-2049.72	-1496.77	-1480.83	-1745.6	-1594.11	1488.72	1726.59	-1181.64	-1480.38	-1584.46	-1784.88	-1567.5	-1305.99	-1486.43	-1036.92	1485.29	1741	2025.04	1783.77	-1577.47	-1216.62	6877.83	9570.74
5.179_228.14723	Leu-pro	C11 H20 N2 O3	-1152.56	-622.075	-777.559	167.775	2360.73	5092.35	2599.6	4772.67	-3169.07	-2263.25	-1316.78	-1769.34	-3014.44	-2935.02	-3270.55	-1947.1	1692.17	5819.5	-2572.32	-2799.04	-2503.05	-376.076	-177.101	662.97
5.184_145.05209	4-Indolecarbaldehyde	C9 H7 N O	-430.144	-351.701	-513.845	-496.72	-491.22	-281.643	-254.209	-70.8801	-468.366	-474.076	231.172	504.245	-396.984	92.2102	-602.57	-481.102	58.7976	548.867	-328.52	-315.639	-7.55459	475.269	636.139	1244.3
5.186_392.21586		C18 H36 N2 O3 S2	-366.717	-482.17	612.122	831.685	915.826	513.37	1686.49	1323.98	-149.887	-359.775	-235.058	-243.118	-231.154	-255.716	-761.358	-690.009	-77.9008	-204.314	-147.587	-280.221	-304.257	-283.839	-567.849	-623.15
5.187_159.06802	α-Phenylacetoacetonitrile	C10 H9 N O	-396.512	-880.274	-909.073	-477.355	-1050.94	-498.909	-507.244	-248.76	-808.124	-907.881	132.53	866.282	-627.805	-198.722	-1126.81	-818.723	473.459	546.245	352.924	2.64969	231.366	1001.46	1234.94	4794.63
5.189_220.08451	5-Hydroxytryptophan	C11 H12 N2 O3	-1051	-1007.9	-806.463	-737.817	-1101.16	-765.873	-119.292	-218.98	-686.428	-858.264	372.62	357.597	-254.754	-226.578	-1400.9	-848.894	1305.31	1781.8	134.111	-754.643	857.971	557.622	2615.78	2364.26
5.189_418.20619		C19 H37 N2 O2 P3	-446.989	-611.046	-1037.28	-463.281	-184.076	19.9632	1410.51	1087.97	-1042.91	-1022.77	-440.55	-354.849	-715.09	-689.062	-565.985	-516.78	916.509	686.437	-832.837	-850.644	-464.028	-607.771	917.636	549.473
5.19_175.06282	Indole-3-acetic acid	C10 H9 N O2	-303.032	-381.467	-622.208	-479.059	-556.527	-401.262	44.6859	-170.01	-694.804	-645.897	224.698	366.555	-327.248	-158.662	-854.187	-710.383	736.262	634.746	-257.098	-358.924	56.1	384.796	1089.16	1307.56
5.192_204.08959	DL-Tryptophan	C11 H12 N2 O2	-2754.14	-3834.81	-2091.21	-2876.37	-2660.98	-3104.64	822.88	-631.313	-2625.46	-3663.61	3495.34	1906.77	-2158.23	-1628.38	-3965.01	-3859.43	958.061	3353.36	-2512.2	-1045.44	1275.58	2390.22	4994.7	5432.62
5.198_320.10393			-808.033	-721.87	-806.314	-689.843	-166.664	-27.148	-774.607	916.529	-795.542	-786.214	-497.175	-616.618	-214.225	-264.237	-127.254	-183.857	302.043	-149.485	-564.05	-695.454	-406.815	-602.502	160.161	40.6357
5.21_262.13491		C11 H22 N2 O3 S	-830.447	-95.4739	-81.69	752.521	658.126	911.031	1220.89	2448.03	-1510.42	-1650.75	-1627.92	-1306.39	-156.68	-477.475	-1084.77	-637.739	263.777	1317.99	-175.669	1433.84	-260.546	-498.344	-877.003	-721.466
5.237_378.18976			-804.187	-652.159	-656.317	-643.065	426.733	712.217	-580.533	159.328	-834.085	-839.294	-390.224	-196.407	-816.238	-810.185	-523.484	-545.965	671.515	834.46	-756.249	-710.603	-695.092	-756.407	-64.754	84.1429
5.242_331.21023			-294.663	-391.124	-347.081	69.6999	59.5597	364.823	64.9324	2100.52	-444.395	-578.159	-321.238	-278.068	-544.625	-334.449	-381.912	-320.825	86.4931	-65.4703	-459.457	-487.879	-502.282	-256.039	-266.682	-508.939
5.244_440.19017		C18 H32 O12	-521.367	-458.173	-504.631	-502.534	-128.496	-154.439	-266.134	-141.761	-535.082	-536.974	-347.515	-269.412	-522.344	-502.797	-394.853	-310.726	389.986	921.383	-461.847	-476.61	-458.598	-457.568	538.994	208.654
5.247_336.1433			-703.321	-703.667	-645.262	-541.799	43.6401	635.024	1368.67	2240.7	-973.474	-971.026	216.941	16.4835	-965.137	-944.333	-262.369	-253.792	506.829	810.722	-990.219	-950.984	-955.362	-959.751	929.042	1362.45
5.262_418.20555		C10 H30 N10 O6 S	-931.764	-517.065	-366.094	-332.114	9.9692	155.966	-859.643	1260.08	-909.612	-889.11	-345.537	-209.019	-575.822	-549.32	-424.001	-373.9	-863.358	851.235	-695.714	-713.846	-320.187	-466.548	1086.65	711.776
5.271_1039.49295		C42 H83 N5 O18 P2 S	77.2229	-16.3718	16.5273	15.4745	101.597	570.574	2482.83	2469.6	-443.952	-435.75	-135.057	-224.65	-445.859	-436.874	-413.26	-352.783	383.693	-196.292	-336.213	-354.787	-390.67	-369.619	-243.853	41.1828
5.282_230.16282	Leu-Val	C11 H22 N2 O3	-3503.95	-3348.79	-2725.38	-989.458	-1371.36	-1778.34	-1700.97	-349.758	-2503.81	-1869.83	-2085.66	-1425.2	-1126.38	1585.91	-3413.15	-781.173	3160.51	6669.88	2168.09	5522.04	1916.77	5129.94	1306.45	529.12
5.292_391.14131		C11 H23 N9 O3 P2	-438.262	-442.726	-442.079	-430.045	-314.009	-218.876	49.9933	103.709	-446.607	-449.135	-181.872	-43.5886	-440.462	-435.314	783.196	973.074	1173.44	971.376	-392.676	-393.504	-414.325	-408.337	1471.26	1574.3
5.311_294.15792		C15 H22 N2 O4	-10.3171	-1793.06	1382.62	617.605	382.779	-189.766	1785.51	2194.42	-268.82	-2108.76	-982.741	-266.815	-499.357	-1875.53	-1170.26	-2019.61	5375.61	-1567.43	2666.61	-1501.63	523.676	-721.467	802.473	-293.901
5.329_328.14224	Tyr-Phe	C18 H20 N2 O4	-199.156	-1209.54	498.999	-3.86124	849.737	-2132.06	889.592	576.299	-270.383	-1710.96	584.821	234.91	-39.7479	-190.074	-232.184	-1153.39	2895.59	-2030.41	1536.46	-856.927	661.023	-967.926	2506.02	357.908
5.342_148.07316	Mevalonic acid	C6 H12 O4	-611.285	-538.151	-643.068	-697.746	-88.1775	-132.033	-516.455	-474.338	-761.012	-828.014	-518.852	-265.949	-498.507	-362.136	-661.506	-464.432	3730.03	2375.1	889.726	1027.79	661.215	1239.03	775.137	1035.1
5.345_405.15682		C16 H29 N3 O5 P2	-898.491	-925.255	-913.344	-894.989	-457.295	-548.899	193.934	84.3267	-942.059	-940.685	-265.469	-223.492	-940.241	-935.381	867.984	961.314	2932.39	1906.47	-901.829	-912.382	-919.836	-918.531	5174.32	3656.72
5.365_316.07263		C12 H16 N2 O6 S	-359.177	-469.17	-456.153	-117.68	928.591	1817.65	-1058.48	-812.668	-231.309	-89.2905	-251.99	-38.8296	-1185.29	-872.734	-712.997	-346.346	-355.285	340.578	1089.01	426.481	199.413	1003.4	-28.2595	235.296
5.388_393.1902		C12 H27 N9 O4 S	545.502	257.946	28.6786	-140.11	1511.75	1739.3	1632.99	-294.049	-354.105	-408.447	123.976	-445.166	-480.66	-474.686	-470.185	-423.212	-239.675	-230.471	-302.833	-393.314	-419.794	-406.591	-263.428	-34.6713
5.398_228.14726	Leu-pro	C11 H20 N2 O3	-633.377	1480.67	-792.151	-561.694	-507.633	8294.37	1227.44	160.616	-1812.78	-1626.14	-1294.01	-1602.01	-1637.25	-1524.77	-1939.66	-1373.92	-212.704	7862.38	-1207.43	-1466.2	-1642.11	-1347.62	157.701	16.1083
5.401_191.0613	N-Acetyl-L-methionine	C7 H13 N O3 S	-1271.36	-1123.39	-1739.12	-1606.2	-1058.26	-912.492	-514.328	-278.135	-1772.28	-1669.71	-1434.22	-1479.39	-90.0418	1058.77	-51.0948	450.025	553.275	947.54	5160.06	3518.5	1192.27	867.755	796.856	944.443
5.416_262.13507		C11 H22 N2 O3 S	-857.298	-284.372	784.689	607.062	843.652	-182.036	1390.04	3601	-1803.68	-1944.41	-713.637	-747.887	-834.785	-708.986	-521.295	-701.499	942.555	282.035	-181.305	324.496	-751.774	-727.518	-1053.31	321.974
5.428_372.23721		C17 H32 N4 O5	206.987	-277.041	209.397	371.932	528.96	849.95	2436.87	1756.25	-639.078	-697.601	-19.5341	-183.721	-734.972	-793.181	-577.756	-570.969	413.033	187.986	-730.189	-649.533	-745.345	-671.011	360.93	-282.287
5.434_373.2213			-63.5416	-660.216	131.563	202.376	377.253	1700.15	1382.72	182.375	-654.834	-651.335	10.2157	89.339	-606.197	-639.622	-359.847	-180.545	-316.846	1167.31	-586.308	-616.052	-587.268	-612.57	125.585	182.502
5.437_392.21581		C18 H28 N6 O4	-422.889	-789.822	852.422	875.151	1359.7	-1235.42	2415.21	2000.46	-351.976	-553.982	-269.851	-44.9955	-454.076	-398.72	-1017.06	-1142.2	527.062	-317.677	133.281	-364.173	-105.826	-44.7356	181.419	-513.514
5.446_378.18993			-644.216	-783.696	-542.966	-660.724	80.6171	-69.3442	107.993	-605.719	-639.36	-736.266	-466.23	-263.623	-699.42	-770.084	-429.345	-568.549	916.15	-143.206	-468.709	-545.434	-591.534	-670.768	175.196	78.9868
5.467_598.26015		C21 H46 N2 O15 S	-211.976	492.732	-206.9	-113.501	236.501	172.064	-162.302	2676	-224.665	-223.321	-39.5745	-109.981	-207.577	-209.604	-201.763	-192.844	-62.0425	-94.6449	-138.36	-158.708	-178.524	-179.653	-106.801	-122.341
5.476_331.17431		C14 H25 N3 O6	-536.539	-530.004	-441.025	-391.031	216.635	694.154	2338.45	2246.65	-824.798	-803.655	-172.846	-170.443	-842.603	-828.906	-720.196	-691.377	850.291	744.694	-832.959	-834.83	-795.032	-813.747	448.325	746.845
5.507_264.14736	Val-phe	C14 H20 N2 O3	-4308.52	-3139.93	-1280.04	-1705.85	2214.79	-178.738	1570.48	-858.197	-2499.3	-2717.66	-2322.47	-1581.29	-1887.52	-949.936	-3560.31	-2187.97	5255.16	5770.81	-160.09	1786.17	-511.664	545.083	-2278.8	5238.09
5.508_345.22627		C16 H31 N3 O5	17.7134	-698.865	743.181	655.323	344.72	-184.793	2417.87	1027.43	-461.161	-662.059	-257.483	-17.2161	-403.012	-560.896	-503.452	-532.406	267.203	-378.106	-544.537	-554.686	-331.094	-465.286	-186.026	-14.3664
5.513_365.15877		C17 H23 N3 O6	-200.845	-305.231	-10.0646	-52.8044	781.128	26.2183	2135.65	1371.84	-588.612	-600.202	-53.9084	114.229	-591.293	-589.339	-555.685	-552.853	433.857	482.275	-541.273	-553.635	-551.766	-556.831	897.189	470.933
5.518_130.0626	6-Oxohexanoic acid	C6 H10 O3	-1510.35	-1525.5	-1905.43	-1340.34	-914.306	-539.797	-1464.44	-1058.41	-1787.55	-1552.56	-431.583	-308.89	-1090.86	-449.911	-1162.99	-767.855	2362.52	2686.46	2859.73	2355.56	467.465	3669.85	3511.63	2872.6
5.574_395.20542			-678.742	-1682.97	-1004.65	-926.445	1677.04	-1458.91	316.603	-123.43	-265.233	-803.002	-222.138	-775.321	-63.7851	-887.261	73.6937	-569.001	1964.44	220.995	1577.75	-574.225	-276.309	590.349	1929.4	1247.56
5.577_364.17448			-452.619	-443.609	-451.11	-435.315	-340.196	-105.567	-413.932	-378.132	-463.729	-463.057	-328.261	-355.146	-405.301	-423.864	-266.198	-185.069	108.018	947.077	-337.332	-324.813	-245.652	-102.932	-190.093	89.9973
5.584_294.15784		C15 H22 N2 O4	-2010.46	-1309.83	-1834.6	120.275	-338.312	4032.55	-1449.65	-1446.37	-1637.82	-470.381	-1049.92	-210.266	-1890.44	-2.11945	-2299.42	-547.003	-700.118	4893.1	765.773	1196.88	-717.644	825.823	-2017.37	-1472.06
5.594_262.135	Methionylleucine	C11 H22 N2 O3 S	-922.15	-393.961	-926.773	-396.217	-1116.14	902.684	-46.4486	-151.512	-1357.28	-863.065	-1339.64	-1181.63	-28.5909	1214.88	-891.134	645.087	731.387	2060.17	1931.8	1791.44	487.293	1210.61	-520.991	-705.877
5.612_392.21578		C18 H28 N6 O4	-515.612	-818.791	295.653	412.847	376.287	2599.91	159.467	1168.9	-654.343	-641.876	-315.903	-307.396	-567.558	-267.528	-667.839	-831.292	449.925	152.542	267.859	-135.453	-277.527	252.85	-143.211	13.557
5.613_262.06221		C9 H14 N2 O5 S	-1181.16	-1179.05	-818.975	-1182.04	38.3667	-296.847	593.273	205.436	-569.116	-690.268	-146.107	3.13295	229.641	290.913	-108.766	-27.243	1785.92	1655.94	618.859	-218.706	101.282	56.8956	1499.19	1029.06
5.616_328.14212	Tyr-Phe	C18 H20 N2 O4	-1860.09	-1425.42	-1923.96	-721.318	-1452.52	1228.87	-51.4018	-646.343	-789.112	-253.762	-1072.83	-850.603	-507.225	-270.201	-1340.31	-84.7343	857.614	3603.14	2544.91	1983.79	915.056	1638.18	989.363	-419.091
5.631_405.15677		C14 H32 N O8 P S	-644.672	-615.308	-587.738	-593.939	-426.473	-298.854	-85.2609	93.9816	-643.578	-562.653	-342.126	-203.547	-607.223	-523.53	553.342	1198.44	1415.64	2433.55	-455.924	-415.245	-506.306	-507.835	2245.66	1876.5
5.667_296.1194		C14 H20 N2 O3 S	-1547.08	-784.613	-1638.92	-559.242	345.213	929.133	-448.967	2676.77	-1872.94	-542.367	-403.436	-59.0034	-1770.31	1096.36	-1807	405.447	-553.528	1889.6	-1053.61	2054.88	935.402	1911.19	-405.932	794.478
5.668_358.22115		C16 H30 N4 O5	-743.016	-700.88	-432.804	251.878	757.501	990.674	833.92	1243.44	-858.134	-877.376	-638.742	-362.643	-746.562	-621.974	-961.473	-221.337	-221.522	177.335	-792.956	-756.787	-592.133	-418.964	-582.018	-483.381
5.691_264.14725	Val-phe	C14 H20 N2 O3	-3447.45	-2215	-2704.55	-2136.21	-1993.39	908.013	-1384.48	191.422	-2990.15	-1769.66	-1352.87	-571.182	-894.15	-873.742	-2658.36	-1211.02	-296.795	7182.69	927.68	2980.3	556.892	1671.39	-1306.81	-508.011
5.698_373.2212		C17 H31 N3 O6	568.221	270.673	390.878	403.604	225.693	-283.421	2355.77	755.768	-579.961	-734.945	-522.511	-151.073	-676.881	-756.243	-420.697	-767.74	950.605	-439.465	-611.21	-655.504	-508.353	-568.523	358.048	-9.73966
5.702_939.42947		C40 H72 N5 O14 P3	46.0795	-4.6141	594.376	721.077	121.936	-177.217	2049.07	1651.85	-546.85	-548.023	64.6309	28.2817	-540.284	-538.803	-388.637	-444.701	88.4706	-98.2391	-479.291	-501.783	-504.066	-501.33	145.941	-145.346
5.717_258.1579		C12 H22 N2 O4	-1012.23	-2920.36	-1218.13	-1120.63	-277.338	-3011.79	-991.126	-999.387	-557.586	-1065.97	268.453	545.996	-643.688	-198.725	-696.587	-3076.11	8777.28	-2862.42	2246.84	2170.51	943.336	1430.66	10353	5476.52
5.732_372.27319			-1252.88	-1268.45	-1288.01	-1246.82	518.505	508.522	767.607	989.224	-1330.09	-1336.41	-338.702	-493.657	-1290.43	-1276.2	-776.417	-569.748	1581.57	1800.67	-1141.99	-1047.61	-1266.52	-1204.59	1274.04	587.023
5.739_345.22609		C16 H31 N3 O5	-313.896	-479.032	-202.675	802.943	-490.794	474.998	545.852	291.197	-571.614	-731.797	-572.915	-529.222	-343.083	-614.493	-644.134	-599.966	800.162	1337.42	-285.143	-265.833	-322.18	-609.955	66.2474	-119.668
5.75_343.17406		C15 H25 N3 O6	-106.787	-277.956	222.801	656.214	273.039	375.004	968.286	560.723	-716.314	-691.365	-374.269	-215.492	-689.224	-674.157	-622.115	-655.523	-38.1192	-425.54	-517.34	-589.44	-619.291	-604.701	-323.397	-447.923
5.76_139.06289		C7 H9 N O2	-1076.36	-905.899	-1126.53	-641.28	-337.736	627.096	-1089.51	-779.863	-760.054	-950.764	260.468	272.475	-623.702	-921.281	-421.835	-468.697	2438.5	1347.89	-319.76	-744.31	-108.643	-692.691	3035.33	3521.36
5.76_639.32289		C20 H49 N9 O12 S	124.341	-153.112	360.821	431.722	499.311	1815.33	1740.12	967.433	-563.934	-554.521	-140.993	-268.598	-536.46	-523.408	-492.892	-513.443	-227.967	-308.033	-387.558	-450.018	-475.878	-469.982	-300.983	-327.423
5.762_359.18724		C11 H30 Cl N7 O2 S	-727.301	-697.615	-658.691	-531.721	-600.042	88.8391	-478.458	-177.346	-845.602	-841.217	-391.873	-468.298	-212.715	42.1737	-270.392	70.8603	1.43238	293.9	-410.156	-379.739	295.338	350.369	-467.96	-282.885
5.773_282.16777		C12 H26 O7	-1016.24	-999.001	-986.167	-926.296	-291.807	780.37	-729.632	-574.748	-707.011	-861.963	-551.855	-284.566	-574.434	-527.664	-521.965	-421.083	1803.45	3352.03	2414.89	967.963	1437.92	613.145	590.487	1270.09
5.785_258.15787		C12 H22 N2 O4	-2973.92	-1151.38	-2935.26	-1000.47	-34.0794	1231.92	-2755.5	-861.528	-2951.5	-937.829	591.382	909.438	-2037.5	56.0096	-3006.01	71.3427	-2152.81	9583.62	2858.56	2771.08	1364.78	1923.25	-2420.17	6559.68
5.792_395.20538			-1410.82	-772.888	-1479.61	-959.309	-715.788	843.178	-312.991	-614.361	-1085.54	-496.048	-608.142	294.285	560.15	1116.86	-373.06	835.435	455.663	2186.75	364.993	1222.96	-53.5415	849.902	43.2619	-5.67086
5.794_331.21051		C15 H29 N3 O5	-2314.6	-1282.46	-1739.01	-942.873	-538.925	3175.87	-2948.14	1114.92	-2643.67	-2878.72	-1123.31	-1636.73	-1822.27	-92.9351	-1901.81	-1241.35	6160.34	4981.68	2755.83	3143.48	861.733	2674.71	-838.066	-255.744
5.819_344.20582		C17 H33 N2 O P S	-703.53	-723.94	-485.874	-155.779	733.602	510.638	-504.764	1555.68	-1262.02	-1236.86	-421.465	-412.656	-1348.79	-1140.15	-910.855	-820.602	565.505	630.306	-1067.56	-1127.75	-1263.49	-955.404	202.518	-62.6535
5.831_317.1948		C14 H27 N3 O5	-1845.23	-1298.65	-1748.55	-803.677	633.976	1657.22	-1097.53	1541.43	-1783.12	-1523.08	-187.376	-136.627	-886.619	-282.319	-1332.14	-575.923	95.2698	2238.98	232.144	620.887	186.716	757.416	-612.703	832.009
5.838_301.19994		C14 H27 N3 O4	-3555.35	-3507.75	-3609.01	-3504.3	-481.544	528.305	-2863.51	2209.71	-3760.39	-2990.74	-582.246	-288.628	-1994.22	-763.206	-1542.97	134.59	2280.9	7605.88	-1035.82	-205.214	-565.229	1111.13	1763.72	5033.02
5.849_359.20545		C16 H29 N3 O6	-662.874	-333.813	-178.867	858.29	473.029	2524.47	1785.06	2273.23	-1709.64	-1759.54	-608.887	-771.37	-1640.86	-1473.43	-1228.85	-1404.66	391.047	487.856	-1825.3	-1758.33	-1623.6	-1691.38	460.243	548.939
5.862_139.06282		C7 H9 N O2	-1220.25	-1077.87	-1181.87	-1135.82	-913.007	649.825	-1139.74	-1148.79	-928.301	-716.532	44.7445	235.562	-784.472	-456.752	-911.63	61.6754	1663.14	2980.26	612.8	1046.93	289.471	735.992	1593.81	1199.01
5.866_296.11925		C14 H20 N2 O3 S	-1699.04	-1509.49	-1743.22	-1226.18	-627.806	486.305	626.6	1274.94	-1388.45	-1227.37	-1065.58	-664.457	31.5139	-378	-504.932	168.931	2036.65	1704.66	1553.32	1797.32	493.606	1629.98	-430.01	329.489
5.87_287.18426		C13 H25 N3 O4	-1593.53	-1072.61	-1172.9	-689.902	529.52	1907.81	-1207.63	1377.78	-1456.01	-1547.84	-907.093	-445.147	-1317.69	-849.626	-1161.91	-564.028	1614.79	1126.35	-1670.79	-1032.85	-798.165	-84.9823	-48.9225	41.7241
5.88_204.06318		C8 H12 O6	431.82	111.615	-100.363	204.912	1261.24	-960.684	953.508	671.132	54.9897	-991.133	-971.138	-822.183	-1018.77	-650.995	-770.969	-692.114	4018.49	-485.757	-117.887	-96.6897	-98.793	-955.671	3518.65	-712.465
5.883_303.15805		C10 H22 N7 O2 P	-750.632	-1402.63	1.40222	491.27	-677.771	564.8	715.389	1037.84	-1112.79	-682.546	-438.421	-279.32	-1068.6	-1086.42	-1206.79	-979.316	1176.04	311.618	-491.325	-741.981	-359.015	-566.547	-143.586	-443.421
5.884_231.1469		C11 H21 N O4	-476.732	-284.281	-1137.06	-618.707	-139.951	486.105	-1092.58	-586.655	-1077.15	-220.523	-213.766	-77.5304	-1058.19	106.335	-587.787	339.84	1563.99	4000.68	539.757	793.242	157.175	903.604	-1028.96	1702.33
5.889_260.13701	L-gamma-Glutamyl-L-leucine	C11 H20 N2 O5	-645.021	80.4441	-598.3	-655.827	162.068	-386.023	-538.559	53.2355	160.377	-145.411	583.042	732.647	371.423	-787.222	850.25	-786.147	1226.02	-467.585	-721.937	-585.912	-764.411	-596.911	1764.44	1933.48
5.891_363.18259		C15 H29 N3 O5 S	-1214.79	-686.667	-1478.74	-1134.55	-376.417	62.9016	-944.943	10.5727	-1437.07	-1056.87	-568.408	-629.481	-1110.84	-470.2	-700.437	697.393	887.551	2251.32	1904.67	2624.57	236.937	1362.7	81.6764	965.521
5.902_331.17408		C15 H29 N3 O S2	-966.756	-801.607	-972.607	-960.811	-548.01	-282.599	-392.545	-394.329	-769.282	-710.59	-315.559	-276.118	-90.9448	-120.687	42.1343	1450.89	374.73	1066.43	1405.87	-617.564	490.443	573.463	1823.9	1076.53
5.904_564.16755		C27 H32 O11 S	-272.763	-274.458	-277.475	-267.914	-76.217	-148.876	-252.871	-246.269	-281.798	-282.367	-266.559	-263.064	-272.84	-267.719	-107.624	-85.6185	-184.126	100.942	-202.708	-235.274	-244.954	-251.197	-196.217	-171.543
5.907_328.14213	Tyr-Phe	C18 H20 N2 O4	-2378.2	-1620.43	-1527.6	-1139.62	-335.171	147.196	-2157.56	46.591	-2055.7	-806.087	205.351	325.762	-1773.78	-695.799	-1260.73	-119.284	700.6	2673.42	1771	2237.79	-117.1	1629.07	-217.361	3220.15
5.921_269.17398		C13 H23 N3 O3	-1202.94	-396.587	-1265.68	-1325.04	343.361	302.284	-976.402	-1287.67	-1135.77	-588.686	321.378	-439.415	-760.673	460.013	-898.607	212.784	518.098	4295.89	1499.62	3179	1380.71	-744.924	985.857	954.308
5.925_227.17135			-2960.05	-1050.99	-3154.48	-1676.62	987.438	1403.1	-2575.4	-47.319	-3172.07	-1435.96	746.935	-1801.82	-2991.04	-2542.39	-2976.19	735.875	10987.9	12659.1	-297.426	774.396	-2008.49	-1869.81	3483.26	3737.71
5.925_287.19242			-2604.29	-949.101	-2898.28	-1115.68	923.887	1233.58	-2208.51	-33.63	-2817.28	-1258.11	621.197	-2245.99	-2270.2	-2283.4	-2686.83	646.492	11429.3	11132.4	-652.121	-655.4	-1764.43	-1582.13	2951.29	3325
5.937_629.33876		C25 H52 N5 O11 P	-348.263	-334.97	-520.027	-422.458	251.14	1537.6	1586.81	649.571	-542.246	-550.917	-272.733	-251.425	-537.481	-533.269	-477.037	-422.678	1008.12	2782.36	-456.208	-468.09	-503.677	-492.222	-144.863	361.366
5.961_488.35729		C24 H48 N4 O6	-293.812	-1566.92	-360.546	-678.288	803.045	2238.37	733.148	1294.46	-234.706	-1528.76	-395.704	1092.98	-2581.57	-1173.96	-1987.13	-1466.72	3760.28	2975.21	-392.163	-354.423	-2062.37	-23.4382	-1607.3	1939.42
5.963_365.19508		C18 H27 N3 O5	136.712	-959.55	-605.499	-840.829	230.549	-730.66	1023.25	-745.749	-475.778	-665.9	-253.493	-721.52	-825.499	-926.025	675.162	-847.714	-196.745	-763.893	453.93	-907.019	-506.578	1528.52	4784.17	2891.71
5.966_262.13169			310.384	-271.196	332.294	111.003	2595.55	3114.65	1640.36	2725.8	-1805.26	-2102.12	-1272.08	-1704.58	-1783.14	-1691.14	-1918.59	-1517.43	1645.83	1221.7	283.725	-695.523	-1207.21	-994.837	1368.57	1978.75
5.966_391.17775	Hexylglutathione	C16 H29 N3 O6 S	-768.61	-400.666	-415.302	-443.267	-178.781	-736.651	-758.919	-332.446	339.845	-141.737	735.709	1132.96	465.264	-772.909	803.569	-761.784	3765.93	-698.531	-734.314	-737.182	-749.31	-735.281	2244.57	2392.63
5.968_286.18917	N-Acetylleucylleucine	C14 H26 N2 O4	-10755	-7085.61	-8137.47	-11968.7	-2258.15	-1365.72	-7961.42	-4835.13	-6996.15	-7943.46	-3592.02	-2888.72	-3637.49	-3574.02	-4389.73	-3398.97	23481.3	21972.8	18817.7	10015.4	4406.74	4264.08	25892.2	13659.6
5.97_262.14472		C12 H23 Cl N2 O2	-965.68	-1859.97	-1701.16	-2043.09	-186.604	-262.188	111.848	-1491.3	-1454.61	-2063.58	-1256.31	-840.148	-1438.8	-647.571	-300.146	-1877.95	6797.86	5588.2	2230.39	3877.97	2155.09	903.132	592.703	2775.11
5.973_244.17852	Leu-Leu	C12 H24 N2 O3	-5021.33	-10309.9	-6991.97	-5608.73	-6656.44	-1219.32	1857.1	-2244.67	-1993.54	-4416.42	-6984.25	-4541.35	-898.118	1248.72	-2032.88	-1373.2	12287.6	14238.7	7739.86	13452.9	8820.85	1823.18	5688.27	7464.78
5.973_260.137	L-gamma-Glutamyl-L-leucine	C11 H20 N2 O5	-983.703	-1118.78	-886.885	-908.446	-842.83	736.473	-736.878	-903.65	-1080.04	-601.279	-154.244	122.582	-258.979	91.4682	161.787	570.571	-784.93	2175.58	1004.55	1378.73	1064.27	89.9146	-1002.18	1923.2
5.975_226.16801		C12 H22 N2 O2	-9348.04	-8230.89	-9144.1	-10131.2	-3161.4	-2213	-9110.12	-5859.42	-8204.29	-9312.97	-4213.19	-3463.17	-4446.1	-4329.52	-5229.93	-4352.66	26491.3	24587.8	20847	11307.3	4638.76	4548.41	28714.4	17655.8
5.976_470.34656		C24 H46 N4 O5	-368.85	-1584.63	-2547.87	-770.732	822.181	2198.39	619.108	1147.98	-458.096	-1543.63	-83.2546	953.729	-2266.17	-863.091	-1841.12	-1195.32	3618.4	3270.89	-70.3261	-33.4489	-1772.6	252.902	-1230.66	2182.74
5.977_341.23124		C11 H32 N7 O3 P	85.7911	-786.876	-2759.95	-760.167	1962.8	2349.32	3524.54	3738.14	337.25	-764.368	236.662	163.095	423.097	1159.58	-1087.3	-951.295	-683.827	-3.72307	29.4795	-439.49	-785.636	-981.797	-1285.9	-1384.07
5.99_269.1739		C13 H23 N3 O3	-1045.64	-715.483	-1371.29	-653.07	-584.638	-87.764	-882.87	-776.87	-1201.46	-888.024	-70.6145	-753.95	-1005.02	53.9065	-1091.49	-168.153	2095.57	3499.25	987.673	2496.07	136.432	351.448	1942.35	4363.05
5.993_370.25783		C18 H34 N4 O4	195.424	-1519.51	-513.569	-983.062	-1348.23	-1501.99	273.107	-1507.19	-230.301	-1332.74	-568.833	72.13	-98.8195	-1005.55	879.548	-1305.62	3928.37	-1359.99	3187.92	-1242.89	1473.61	-859.082	4967.79	5793.42
5_244.14219	4-Hydroxyprolylleucine	C11 H20 N2 O4	-856.851	-1093.71	-1091.38	-969.759	-388.514	-335.977	-704.01	-801.744	-1004.28	-1137.71	-242.746	-273.278	-671.009	-628.805	-773.859	-545.474	4640.05	3537.24	1181.19	633.837	98.8817	229.718	3192.69	3034.15
6.019_358.08337		C14 H18 N2 O7 S	880.295	43.8309	886.668	625.725	1978.9	3394.15	-253.056	-360.392	-594.272	-594.942	48.8847	147.538	-584.685	-562.831	-541.666	-531.221	74.0682	-294.454	-392.333	-483.38	-513.164	-481.749	261.428	-162.155
6.024_326.18165		C20 H26 N2 S	349.083	-654.794	-289.631	-403.459	-647.328	319.15	-2045.67	-426.115	491.595	-582.515	-537.017	-240.237	-802.817	-104.248	-561.127	1.225	855.709	2498.87	2124.73	1516.38	1197.44	1772.07	657.333	606.343
6.026_345.18991		C17 H32 N O2 P S	74.1292	-883.52	295.772	357.532	1113.22	-193.295	2739.18	1679	-783.941	-923.171	-640.598	-669.364	-852.452	-866.951	-871.315	-810.694	1183	-736.494	-769.5	-838.555	-814.763	-742.27	822.501	-620.161
6.035_391.17758	Hexylglutathione	C16 H29 N3 O6 S	-1317.59	-1333.21	-1334.04	-1316.92	-605.619	-474.132	-1120.61	-1104.97	-1345.46	-775.088	7.53177	361.855	-233.686	232.125	68.0583	428.29	2710.27	2952.3	1465.69	559.048	1017.7	2247.94	-1254.07	2317.73
6.04_242.12663		C11 H18 N2 O4	-940.476	-916.826	-891.987	-178.015	999.927	1305.42	894.181	1243.27	-617.467	-733.785	-228.443	95.5247	-105.453	-372.306	-183.568	-1529.98	4074.28	-1667.63	-1988.88	-1946.45	1200.06	-1635.35	3260.51	2772.32
6.046_430.27879		C20 H38 N4 O6	-1329.68	10.7202	-1773.08	-1292.47	-784.262	1731.05	-2302.44	-190.803	-2256.86	-1624	-755.089	-360.034	-1517.8	-953.531	-758.967	-1201.64	998.573	10185	641.342	496.367	-151.871	765.355	1858.54	2206.97
6.053_370.25764		C18 H34 N4 O4	-1495.45	373.083	-1801.63	-283.599	642.539	248.154	-1705.94	-38.1147	-1671.47	-313.217	612.278	1276.3	-1711.38	232.92	-1686.05	-332.102	-415.319	8145.27	-732.072	2344.83	-1131.99	2868.99	-940.085	684.678
6.061_219.07541		C9 H9 N5 O2	-681.876	-170.176	-600.655	-561.166	-427.127	-252.347	-254.302	84.2142	-431.089	-668.234	631.058	615.049	-271.609	-213.775	-296.206	-452.427	-267.451	-591.043	-345.827	585.446	-245.814	-139.855	1893.84	2361.62
6.065_228.02035		C8 H8 N2 O4 S	-1056.57	-1001.94	-1126.11	-1082.56	-1085.51	55.269	-808.075	-1046.06	-987.648	-717.748	28.717	74.6344	-535.675	-418.127	-132.526	256.23	-1058.12	1905.33	1891.78	3194.42	449.68	1078.48	-1028.49	3130.12
6.089_345.18981		C16 H23 N7 O2	-1060.84	-580.63	79.9236	140.61	883.172	3158.27	-763.864	1439.12	-981.03	-1113.28	-106.198	968.536	-938.879	-949.336	-709.186	-1092.49	951.733	-990.83	-912.479	-1062.79	-969.007	-954.004	597.5	394.771
6.09_244.17858	Leu-Leu	C12 H24 N2 O3	-9815.63	-3744.52	-9637.5	-79.0358	-835.796	5624.92	-7193.11	5701.34	-4495.3	-5148.8	-1668.29	1200.07	-3930.89	-718.432	-5307.36	-450.894	7964.94	11917.8	5661	4794.51	2789.41	5589.71	-613.878	1976.8
6.099_260.13714	L-gamma-Glutamyl-L-leucine	C11 H20 N2 O5	-744.121	-729.845	-673.248	-634.678	-517.275	-368.518	-562.766	-509.881	-581.719	-604.247	-393.167	-404.655	62.6048	294.215	102.971	365.771	-68.2117	776.605	735.403	2458.97	480.812	1572.44	100.014	492.158
6.101_320.1405		C13 H24 N2 O5 S	-1115.79	-936.98	-1119.54	-766.733	560.63	-1100.74	-1107.58	-719.889	576.032	-1080.82	-825.947	-639.977	-987.659	-1071.89	-1122.63	-1061.98	6536.65	-1072.83	-985.142	-1052.23	-1108.42	-1024.98	7967.65	5691.34
6.116_365.19493		C19 H23 N7 O	-2477.67	-2379.13	-2752.7	-2277.51	-36.9523	7.35134	-1829.21	-1077.38	-2513.9	-2820.02	-1681.5	-1491.07	-1542.23	-1223.08	-1218.81	401.44	5553.13	5058.93	5762.32	4617.98	2945.69	1864.54	1312.28	866.894
6.122_406.23464		C18 H35 Cl N4 O4	-658.523	-145.448	-827.943	-726.369	-640.57	-291.148	-543.301	-836.851	-348.804	-612.018	-552.525	-388.122	-405.662	-214.135	-330.812	501.265	1066.57	5274.29	819.851	958.734	-25.7167	431.252	715.275	425.577
6.133_219.07541		C9 H9 N5 O2	-547.223	-493.206	-417.018	-434.385	-236.316	-28.7226	57.4543	615.601	-703.066	-834.271	151.249	138.372	-574.792	-700.863	-594.575	-720.228	-40.6586	224.203	278.25	114.562	-736.682	10.976	3229.99	2715.73
6.133_357.22636		C19 H36 N O P S	312.522	-655.952	203.246	-653.786	-639.214	-622.31	575.398	-637.289	258.461	-668.29	-653.545	-645.187	362.107	-647.485	-435.234	-643.263	1731.41	-551.31	598.424	-620.226	1298.25	-631.169	3683.9	1720.81
6.135_416.26353		C12 H38 N10 O2 P2	-343.095	-203.515	-266.142	-385.411	-63.957	-190.801	-135.105	-178.639	-297.259	-511.185	-149.777	-170.884	-66.033	-153.916	-341.685	-247.435	542.502	2677.55	289.122	483.391	57.7042	484.347	419.455	174.605
6.143_320.14043		C13 H24 N2 O5 S	-2126.97	-1950.95	-2127.64	-2131.79	-501.027	35.4124	-2119.9	-1740.77	-486.115	-569.936	379.169	492.717	961.479	-1983.24	518.505	-2128.48	5284.69	-2086.69	3324.39	-2118.01	4488.54	-1770.58	6670.12	4466.31
6.144_363.14268		C13 H27 N5 O P2 S	-593.431	-534.271	-588.16	-517.011	29.2154	714.338	-525.934	-280.32	-533.686	-551.147	-387.548	-299.641	-443.224	-524.603	-461.494	-340.45	94.7721	-3.948	-398.38	-454.753	-517.429	-446.838	-428.961	-440.265
6.148_242.12656		C11 H18 N2 O4	-1719.72	-439.125	-1667.26	261.131	1377.6	1667.15	-1581.77	1608.25	-155.388	-265.635	213.335	520.396	329.906	-1594.57	255.868	-1403.38	4291.51	-1009.35	-1432.41	-1157.74	-1045.27	-1292.34	3520.21	3057.5
6.149_335.1844		C17 H25 N3 O4	-1415.16	-1977.67	-1610.12	-1328.86	518.834	974.503	2646.79	1655.18	-1185.29	-1577.21	-594.481	-448.646	-754.518	-707.96	-1351.36	-1055.83	1529.08	952.467	-867.567	-836.219	-782.285	-644.697	311.276	285.734
6.154_391.17768	Hexylglutathione	C16 H29 N3 O6 S	-980.356	-1041.04	-997.963	-1003.81	-857.728	-525.749	-991.014	-993.41	-768.427	-710.853	-459.595	-254.812	-220.98	119.169	-338.937	-159.71	1999.22	6598.06	574.684	779.474	669.918	470.586	-58.6914	184.04
6.17_406.23128		C18 H34 N2 O8	-643.302	-824.456	2206.02	3246.04	2399.83	2704.7	1000.19	1908.02	-325.874	-710.521	-200.312	-216.95	-1577.69	-1304.91	-2052.58	-1660.42	700.134	-665.868	241.871	-495.365	-597.938	-653.422	-811.061	-715.626
6.174_329.23126		C16 H31 N3 O4	-571.451	-854.941	-1015.02	-386.363	2253.1	581.86	-1639.61	-375.889	-1565.96	-1193.86	-221.763	-477.757	-1592.36	-698.292	-1813.55	-627.412	3089.99	3016.15	1385.33	821.074	1223.09	1155.89	172.759	-589.877
6.188_345.18961		C15 H27 N3 O6	-1561.04	-921.138	-1559.09	-1379.57	-493.155	1158.67	-1164.55	-89.5112	-1500.66	-1538.25	-240.338	177.641	-1165.98	-1112.11	-965.736	-570.876	1650.44	1404.81	-736.01	-1036.16	-566.259	-586.623	-1038.13	729.672
6.189_357.22627		C19 H36 N O P S	-657.538	-299.246	-737.69	-606.228	644.234	814.726	-1352.51	-846.16	-697.191	-261.205	-676.867	-644.205	-621.168	-640.602	-628.248	-1304.75	3383.7	4684.45	1407.15	-23.1006	65.4749	225.88	1815.32	1482.16
6.2_320.14035		C13 H24 N2 O5 S	-2501.46	-2491.51	-2462.27	-2459.45	-2387.24	-595.735	-2493.67	-2489.33	-2401.36	-412.58	-292.975	-192.969	219.888	827.734	-170.256	2750.72	-1838.63	4870.99	9400.61	2597.67	3326.3	2791.29	-2151.14	3306.72
6.227_361.1998		C19 H27 N3 O4	1212.81	1144.37	1663.61	2607.4	1008.64	1346.39	1338.61	846.772	448.818	-102.066	-406.559	-528.293	-813.745	-703.435	-1090.65	-835.241	-441.491	-620.589	-349.794	-680.271	-842.624	-936.831	-785.656	-806.323
6.242_242.12648		C11 H18 N2 O4	-2188.37	-1617.55	-2057.42	-1493.5	-2125.01	2394.01	-2124.29	-1905.08	-2187.85	-834.763	-416.95	-149.096	-315.263	1373.33	-379.847	433.659	3140.51	2757.29	2867.47	3301.5	764.124	2433.17	-2124.35	2064.06
6.25_159.08916	N-Isovalerylglycine	C7 H13 N O3	-366.136	-196.934	-643.885	-511.919	-420.444	-274.285	-441.756	-354.688	-3.5504	-363.28	-205.93	-49.9453	-589.397	-303.221	-617.165	-226.087	176.412	3233.99	-106.276	219.356	688.734	-234.874	-200.214	-152.56
6.258_321.16842		C16 H23 N3 O4	-1396.64	-1460.8	-1021.14	-856.141	-1.27967	528.694	-1127.69	546.98	-1011.96	-989.847	-246.253	-45.4309	-497.899	-603.165	-439.471	-341.187	1256.6	1428.4	-493.195	-113.564	-216.921	-218.267	1668.64	436.955
6.263_357.22623		C17 H31 N3 O5	-1228.79	-496.812	-1315.23	-405.818	526.246	711.118	-1205.1	201.773	-1025.16	-455.563	-363.072	1082.11	-1007.62	-788.669	-1087.54	2214.37	1020.48	4907.24	53.7627	385.727	-577.267	23.9567	497.146	1257.06
6.265_259.14197			866.553	-817.347	368.996	-434.652	-781.689	-773.154	1059.34	-744.916	401.302	-820.953	959.358	835.57	721.234	-806.393	-810.443	-808.215	-724.878	-710.77	316.699	-774.483	530.565	-779.572	6706.22	-732.322
6.274_242.16288		C12 H22 N2 O3	-507.128	-638.578	-412.133	-344.663	-9.1733	-295.169	-768.636	-651.581	-616.365	-764.466	-107.87	-462.583	712.789	800.5	-361.049	-512.254	1689.03	1048.69	1120.18	436.195	1765.41	1469.11	922.732	174.987
6.278_354.12478		C10 H23 N6 O4 P S	-1346.17	-1244.11	-1356.54	-1089.58	-231.702	-265.405	-1338.38	-1218.09	-533.505	-410.848	44.1429	67.2545	575.689	-928.62	2.72264	-1362.23	2912.42	-1282.48	3099.23	-1334.62	3186.76	-1348.25	3045.72	2814.43
6.278_363.14284		C17 H21 N3 O6	-373.891	-341.897	-353.634	-357.801	176.678	11.1786	-253.645	-66.4035	-393.871	-407.25	-210.725	-343.004	-373.741	-347.123	-348.583	-352.628	-58.0241	-18.4039	-243.244	-248.075	-314.054	-333.386	-265.699	-244.523
6.279_393.22611		C14 H32 N7 O4 P	-1412.26	-1507.52	-1457.61	-1309.59	-53.1331	290.164	-422.009	-626.486	-1163.53	-1387.46	-466.033	-362.359	-570.662	-26.7935	-341.209	-84.3167	3976.33	2694.46	370.866	180.765	225.783	-397.491	851.933	705.351
6.296_320.14043		C13 H24 N2 O5 S	-2166.64	-2154.79	-2125.36	-2137.01	-1506.26	-1414.64	-1998.72	-2048.22	-1332.39	-1329.67	-682.237	-550.292	14.7266	102.903	-407.411	-724.481	2205.36	2083.5	2561.07	5210.34	2628.74	5463.9	2755.98	2352.08
6.303_372.23672		C11 H33 N8 O4 P	-994.864	-1026.5	-565.751	261.506	924.48	-120.598	906.841	1300.59	-1161.89	-1743.95	-557.219	-167.477	-932.201	-988.522	-935.769	-574.315	1853.77	1158.15	-789.005	-1064.13	-246.713	-198.652	455.345	-480.21
6.313_244.14226	4-Hydroxyprolylleucine	C11 H20 N2 O4	-1632.34	-1314.94	-1608.42	-1309.04	-412.03	-262.66	-1593.79	-783.1	-846.311	-579.665	263.053	108.451	614.276	213.507	780.456	-1637.13	3092.7	-1548.07	-1528.07	584.36	-1616.5	1024.16	3691.46	2603.2
6.341_242.12655		C11 H18 N2 O4	-1288.51	-1251.66	-1334.85	-1113.56	-604.08	-240.305	-802.223	-225.755	-1230.13	-535.343	-990.09	-918.078	-710.547	-731.43	-973.852	-422.104	474.083	-984.103	5717.51	4224.52	-1122.42	3257.84	119.585	722.935
6.343_276.11097		C16 H21 P S	-226.149	-785.827	-1003.89	-1044.31	-580.428	305.73	378.173	305.699	-1365.12	-795.7	-912.796	-672.799	-782.628	27.0032	-840.032	-447.466	275.108	135.571	1446.41	529.46	352.319	517.963	446.946	542.2
6.348_132.07826	2-Butoxyacetic acid	C6 H12 O3	-1861.67	-1078.77	-2241.07	-2304.44	-554.716	-1575.81	-1417.37	-525.961	-1861.99	-1142.11	-831.045	-1114.14	-1865.88	-349.173	-1578	488.329	-71.8253	5426.55	3005.25	1440.77	332.822	76.9466	5681.38	3938.82
6.358_315.21571		C15 H29 N3 O4	-2981.54	-3072.64	-2476.95	-3091.77	-550.521	-210.521	-304.953	-134.017	-2031.28	-3015.57	-349.161	-134.356	-1094.52	106.514	-1217.85	-484.989	3877.7	4087.74	17.0925	-1304.36	813.825	-394.536	2238.48	1533.2
6.366_354.12474		C16 H22 N2 O5 S	-1590.55	-1575.48	-1620.31	-1500.06	-1596.9	-773.413	-1598.94	-1588.64	-1243.17	-885.487	-534.884	-517.075	-125.29	1194.43	-566.801	232.615	-1297.57	1857.64	5271.45	4351.5	1886.73	4824.45	-1389.12	1599.82
6.371_259.14186			-2157.59	-1127.37	-1932.57	-1191.89	-511.906	-162.648	-2183.35	-776.174	-852.087	-1159.84	149.677	432.043	-376.972	-331.067	-685.684	-171.759	2319.43	6057.37	2995.04	577.459	-1192.74	180.129	2595.64	5660.22
6.373_379.21047		C13 H30 N7 O4 P	-743.863	-1015.62	-1213.3	-1320.51	359.922	894.773	530.592	578.389	-539.754	-1053.43	245.853	178.331	-1100.43	-957.877	-1075.54	-590.573	990.295	875.631	318.242	1462.52	-646.69	256.329	-422.036	139.413
6.373_407.20495		C16 H25 N9 O4	-919.845	-812.935	-725.285	-674.282	661.859	-29.9472	-536.402	-390.628	-711.489	-549.797	-137.287	-139.245	-687.238	-549.188	-136.903	-157.35	1186.85	251.981	-628.932	-659.041	-134.675	-204.217	14.468	259.714
6.381_345.22622		C16 H31 N3 O5	-1582.04	-1167.85	-2680.14	-1665.99	1225.01	2350.08	-516.798	433.557	-2725.78	-4595.59	-963.868	-1109.45	-1224.48	184.951	-1311.72	-139.394	5219.78	1400.52	2077.35	4678.62	-396.143	16.6295	1794.11	1578.97
6.385_358.22164		C10 H31 N8 O4 P	-1080.93	-1482.24	-1464.7	-596.306	-64.5319	110.709	1178.3	1418.19	-847.173	-1010.82	-158.048	143.768	-805.473	-653.133	-657.288	-161.851	1491.86	1127.69	-622.499	-736.853	-769.784	-808.461	714.131	141.78
6.386_519.26915		C27 H44 N3 O P3	-814.647	-893.306	-994.849	-750.667	376.766	901.828	503.54	1055.14	-985.263	-923.963	-62.1096	136.893	-903.769	-951.469	-422.125	-383.269	2102.65	1969.95	-830.927	-894.037	-942.101	-908.973	421.867	149.214
6.392_244.14219	4-Hydroxyprolylleucine	C11 H20 N2 O4	-2422.5	-2122.89	-2356.89	-2386.18	-1603.24	-1495.13	-2231.22	-1504.44	-1917.56	-1724.57	-1114.64	-564.276	158.87	1029.17	250.012	1636.91	933.362	5067.91	3472.37	3008.79	3396.41	2455.65	-2261.48	2534.96
6.405_418.22139		C21 H30 N4 O5	-2565.46	-2906.17	-3191.96	-2921.99	-1266.27	-165.17	1004.01	824.496	-3060.67	-3021.86	-1721.55	-1644.28	-1773.88	-1454.38	-1613.52	-808.488	5848.15	5750.23	-156.882	-1439.75	-111.881	-1151.08	5890.19	5391.85
6.426_259.14201		C12 H21 N O5	-1480.89	-1213.34	-1848.48	-2073.21	-1364.19	525.931	-1526.79	-475.337	-1037.57	-2151.87	-396.582	-2.41055	-775.532	460.669	-906.244	630.01	3923.32	7251.43	1428.17	1426.41	766.029	1004.06	1044.79	924.669
6.426_598.33259		C25 H51 N4 O10 P	-637.996	-391.783	-410.6	-293.044	198.021	613.328	2604.2	2523.19	-809.421	-838.364	-19.8573	-56.616	-809.386	-792.716	-528.713	-359.443	1751.58	1756.67	-730.278	-710.096	-661.308	-640.101	432.252	1179.56
6.427_556.32619		C24 H45 N8 O5 P	-935.316	-879.889	-711.422	-1067.85	-417.459	2094.61	1276.19	-297.562	-1530.32	-1436.74	310.855	-216.28	-805.862	598.484	-1049.94	-518.708	510.676	1161.64	1037.41	1358.1	1016.87	518.305	-1500.22	-1257.35
6.432_371.24202		C18 H33 N3 O5	-116.338	975.385	453.024	382.034	-2167.96	-2221.29	164.698	-2262.79	-784.396	618.391	3241.86	-1290.79	-1025.21	-2271.04	-783.557	-2274.28	11221.5	-1913.61	2676.54	-2255.12	94.7435	-2265.5	9298	2421.01
6.433_132.07821	2-Butoxyacetic acid	C6 H12 O3	-2423	-1390.18	-2535.54	-2540.41	-899.788	-973.266	-1521.34	-1358.23	-2123.1	-1449.46	1957.08	-1423.28	-1268.46	-707.445	-49.327	76.2716	6076.18	4697.35	2431.55	967.544	-69.2486	-308.692	1746.66	5300.25
6.438_402.24759		C18 H34 N4 O6	-453.41	-1074.92	-545.625	-436.15	1281.7	1768.39	4577.29	4741.9	-1948.35	-2198.46	-856.807	-830.82	-2154.4	-1547.16	-1465.09	-911.964	2246.86	700.592	249.846	117.464	-258.613	-193.711	744.27	1427.71
6.439_278.16293		C15 H22 N2 O3	-4563.18	-7268.7	-6890.11	-3814.15	-1814.33	4254.3	-660.825	-933.288	-8380.04	-12138.3	-4673.17	-4333.85	-6318.16	-2877.95	-6858.91	-4918.43	12083.5	14668	14044.6	9345.39	10089	4987.59	5930.67	5422.48
6.443_360.16595		C13 H25 N6 O4 P	-1488.95	-1168.1	-1319.22	-1271.01	-137.163	413.357	-894.766	-716.403	-817.271	-1833.7	-950.449	-932.771	-930.4	440.741	-1101.6	-806.067	3555.56	3212.78	4076.29	2640.31	1883.28	1590.26	1090.05	1005.43
6.446_301.19994		C14 H27 N3 O4	-2063.18	-2244.35	-2155.57	-1753.49	706.387	1336.41	1840.23	1684.07	-2808.55	-2602.19	-450.038	-249.853	-443.976	25.888	-928.133	-928.55	1526.61	-170.152	417.925	237.304	659.718	-442.671	356.043	222.925
6.456_272.17366			-1108.51	-806.822	-692.264	-760.859	-453.646	-26.5371	-469.207	-537.607	-960.063	-1033.19	-188.78	-181.488	-243.94	-86.5916	-615.76	-112.67	2944.43	2566.21	313.439	1228.3	823.688	1044.82	758.299	1931.25
6.458_354.1248		C16 H22 N2 O5 S	-1282.06	-1263.05	-1236.66	-1167.84	-872.734	-699.15	-1302.55	-1070.26	-843.574	-943.157	-683.216	-522.638	-338.203	-132.03	-405.536	-120.926	586.665	515.453	3013.2	6218.52	1577.92	1695.27	686.925	1169.26
6.469_331.21057		C15 H29 N3 O5	-1989.98	-2269.41	-2586.1	-1989.78	364.281	1116.86	1334.4	-468.914	-2381.04	-1811.2	-301.209	-1664.53	-130.683	515.129	-210.497	-15.4079	5017.19	2057.23	2154.08	-612.92	1983.36	305.037	525.434	-713.082
6.484_276.11083		C14 H16 N2 O4	-1534.8	-535.495	-1586.39	-1052.47	-378.728	297.612	-528.803	297.589	-1227.43	-543.03	-200.12	-18.5675	-533.053	84.8802	-42.8701	-277.248	1524.54	1918.92	1168.21	468.633	333.17	459.594	-1468.7	1600.07
6.485_527.29511		C18 H42 N9 O7 P	-579.795	-739.1	-535.281	-399.631	677.365	699.933	387.848	1624.24	-1100.07	-1070.03	-519.665	-424.802	-917.141	-968.12	-622.49	-448.774	481.584	540.944	-925.586	-909.24	-954.268	-1005.83	462.107	190.516
6.489_286.15285		C13 H22 N2 O5	-618.773	-684.349	-1046.68	-551.815	31.0722	221.234	-933.443	-839.699	-470.028	-569.718	179.781	-262.545	-645.42	-294.339	-693.229	-286.674	2377.36	2634.96	1077.47	402.807	398.543	534.784	580.1	2219.14
6.508_371.24183		C18 H33 N3 O5	-1693.65	-1972	-2451.13	-2516.25	-230.957	-556.019	-3250.59	-1804.08	-2055.95	-2299.45	106.917	-94.9926	-1176.96	-696.228	-1818.62	-1277.97	7592.55	7476.08	-411.628	3692.89	-911.26	1887.74	5661.87	10877.2
6.511_210.05261	(3-Hydroxybenzyl)malonic acid	C10 H10 O5	-681.567	-683.002	-688.984	-672.753	-670.163	-294.742	-664.658	-671.167	-684.089	-534.726	-667.027	-547.196	-451.645	-452.335	-118.534	91.6302	2283.72	1852.42	2064.35	1792.71	736.299	1233.59	-629.697	1413.82
6.514_173.10489	2-(Acetylamino)hexanoic acid	C8 H15 N O3	2939.56	1931.92	589.809	855.063	478.17	2462.18	-1467.18	-444.855	-1186.47	-1384.24	-270.013	318.228	-668.8	-1204.25	-1492.14	-1241.76	2290.1	-912.173	-852.215	-884.744	-1443.35	-905.064	378.084	1654.63
6.527_518.23597			-964.44	-922.559	-966.457	-884.332	-271.494	-169.297	-966.018	-1014.42	-938.538	-866.675	-410.354	-560.659	-233.65	-137.316	-591.252	-343.912	-97.7204	-71.8308	59.0255	-157.792	10.1198	357.287	-133.448	203.586
6.534_317.17375		C17 H23 N3 O3	-1735.58	-1640.77	-1284.21	-1520.29	-171.297	336.782	2132.46	-60.4316	-1943.88	-2312.44	-250.448	-234.705	-677.392	-453.296	-928.213	-731.509	1886.02	1895.75	1325.93	345.846	1081.11	773.921	598.873	701.927
6.562_753.43888		C38 H63 N3 O12	151.076	10.8313	-150.717	-209.873	765.116	549.906	1639.59	3173.02	-525.852	-490.077	-359.662	-66.8659	-477.206	-495.268	-483.669	-491.231	9.73902	-210.68	-388.451	-381.411	-422.481	-424.932	168.388	60.4809
6.565_278.16302		C15 H22 N2 O3	-2862.16	-4238.33	-12529.5	-10909.8	1440.97	6850.21	-1516.8	1878.56	-11453.2	-7761.29	-1476.21	-1108.63	-2573.5	87.1757	-3296.48	-1325.86	13425.8	16114	-14087.8	11388.1	11595	7456.92	8316.46	3125.87
6.565_320.14055		C13 H24 N2 O5 S	-1028.49	-1117.96	-1160.06	-1182.62	-559.986	-622.673	-792.588	-767.389	-613.936	-762.465	34.9466	233.496	-274.625	25.4926	-614.186	611.372	2191.38	-653.787	1389.92	2165.89	651.656	994.269	1034.83	4016.07
6.567_373.22112			-320.43	-352.596	963.135	2179.7	503.126	488.56	3644.62	873.449	-1555.45	-1005.91	-288.429	-850.908	-1537.1	-1398.4	-880.767	-951.465	-365.109	285.907	-1033.84	-1256.84	-1725.03	-1701.13	-478.337	-196.606
6.571_173.10479	2-(Acetylamino)hexanoic acid	C8 H15 N O3	-1743.27	1569.06	-1892.65	410.56	5.09568	2139.51	-2081.8	-987.905	-1152.79	-1298.24	-799.808	-166.972	-588.127	-353.392	-1005.88	-1009.19	1954.39	1357.7	1651.57	953.439	1277.28	235.358	-103.289	1270.74
6.58_210.05266	(3-Hydroxybenzyl)malonic acid	C10 H10 O5	-743.343	-762.026	-773.434	-754.957	-667.643	-670.523	-753.128	-704.79	-728.706	-701.526	-717.319	-615.876	-588.273	-489.511	-160.049	185.692	679.938	2071.35	2561.64	3929.41	1508.37	1285.05	273.775	347.604
6.584_398.25269		C19 H34 N4 O5	-1133.85	-1483.17	-1755.75	-1577.14	-271.988	-398.195	-1067.56	-1276.7	-1726.24	-1794.12	-639.792	-484.531	-1219.9	-723.644	-1008.91	-872.255	1311.96	4141.79	2945.39	973.096	3347.02	3730.17	4747.85	3074.2
6.593_122.03637	4-Hydroxybenzaldehyde	C7 H6 O2	-2335.64	-2955.9	-3168.04	-2674.16	-1421.59	-1153.03	-2792.14	-3066.05	-2997.71	-3236.12	-140.368	587.54	-1858.28	-1737.29	-1942.03	-1841.39	6628.65	6733.09	4433.4	3118.15	1336.9	1591.98	10094.7	9014.12
6.602_432.23698		C20 H37 N2 O6 P	1253.73	899.19	-245.744	499.725	1316.29	1678.09	4139.91	3416.85	-665.672	-618.631	-100.188	232.187	-1130.84	-1030.29	-1278.6	-1185.32	-874.447	-866.982	-1272.05	-1262.32	-1315.83	-1229.53	-1205.44	-1087.67
6.606_408.00809		C25 H12 S3	-515.028	-537.831	-70.5925	544.016	277.969	250.789	1141.72	1757.38	-770.998	-775.268	-361.812	-357.744	-756.007	-752.99	-754.506	-745.826	1087.9	117.81	-667.729	-660.411	-723.374	-693.264	1560.95	1196.17
6.616_320.14044		C13 H24 N2 O5 S	-1164.56	-1242.59	-1285.18	-1305.86	-735.057	-792.526	-897.02	-935.849	-784.516	-920.679	-189.652	-7.6322	-473.452	-198.319	125.923	582.345	1787.26	1749.61	1052.52	1763.89	263.735	689.807	3448.48	3460.04
6.628_278.12998	(+/-)-pantetheine	C11 H22 N2 O4 S	-962.701	-949.002	-968.713	-967.589	-714.388	-635.035	-726.499	-662.742	-662.408	-723.03	-244.711	-161.398	-185.158	36.9659	6.55323	925.411	1068.05	1270.81	1683.37	673.6	462.678	811.163	2434.97	2873.92
6.633_470.31026		C22 H46 O10	-324.027	-510.179	-628.881	-582.937	104.129	-194.25	-914.063	-434.932	-708.921	-676.279	-279.933	-51.5245	-423.358	-316.231	-710.117	-380.96	1669.56	1671.46	524.451	604.385	221.06	361.192	3434.55	1488.91
6.634_173.10484	2-(Acetylamino)hexanoic acid	C8 H15 N O3	55.7319	4294.57	-996.561	-649.141	27.7424	2019.62	-1462.25	-1395.79	-1407.34	-1188.56	-723.408	-132.834	-525.864	-306.805	-915.722	-918.81	1846.86	1290.02	482.932	912.754	-298.996	242.627	-1049.64	1208.86
6.634_343.24694		C17 H33 N3 O4	-1245.82	-2319.08	181.685	-2033.9	-970.225	-1865.85	800.674	2147.03	-2291.1	-3575.62	-80.6649	464.193	-147.433	-230.762	-2178.75	-1873.87	1836.95	2353.84	5260.85	3669.46	2045.94	-1844.05	2614.38	-475.276
6.635_341.23128		C11 H32 N7 O3 P	-1604.37	-1704.67	-1684.49	-1793.33	-677.949	-676.599	-1052.8	-1094.31	-1677.03	-1704.15	-839.203	-931.897	-726.875	-383.899	-514.594	-619.001	2599.58	2833.43	2569.07	687.181	1179.56	1920.37	1142.99	1648.33
6.649_658.31703		C26 H51 N4 O13 P	-903.192	-762.006	-927.367	-921.752	-322.09	260.544	1020.52	821.161	-930.339	-921.041	-487.387	-300.743	-914.841	-907.386	-767.239	-722.466	2251.35	1755.74	-850.635	-856.705	-885.187	-874.499	534.139	2066.4
6.678_312.14725	Phenylalanylphenylalanine	C18 H20 N2 O3	-4885.91	-3814.63	-4778.98	-4532.06	-1875.72	605.872	-2217.2	-601.102	-4423.93	-2293.37	-2311.36	330.634	-2574.39	-906.59	-1773.34	-608.606	4496.3	6822.04	7134.73	5732.31	2534.07	3691.58	2360.17	3006.3
6.691_310.09867		C14 H18 N2 O4 S	-837.253	474.076	-767.863	-598.792	-227.92	-327.11	467.374	1861.85	-1483.7	-1653.84	-1454.57	-1554.78	307.055	611.013	256.33	224.4	453.32	29.8103	3021.71	2646.3	456.791	67.299	383.12	174.371
6.692_240.11251		C4 H16 N8 O2 S	-1310.37	-1181.09	-1037.93	-706.07	-258.329	-11.8292	-1277.14	-589.258	-864.669	-671.771	-75.3716	-107.118	-439.745	-122.98	-577.151	216.312	1495.47	1994.1	3684.95	2082.06	590.546	1479.63	886.682	1567.44
6.701_419.22664		C12 H34 N7 O7 P	-151.401	353.615	644.765	1141.46	-154.21	742.98	-221.11	-303.898	-270.635	-197.87	-153.574	-68.7302	-327.301	-276.439	-277.169	-262.567	3.45453	136.862	402.346	-166.79	-39.0489	304.667	197.994	-139.615
6.705_487.26418		C22 H43 N5 O P2 S	-371.026	-431.543	-418.003	-445.832	87.4219	650.089	950.085	2119.92	-472.196	-493.411	-14.4744	-205.326	-489.244	-473.847	-418.829	-277.455	1010.56	688.2	-354.293	-367.228	-396.992	-347.06	501.261	1194.1
6.711_392.2057			-1091.48	-1168.11	-1111.09	-1029.13	24.2263	-310.615	-550.263	-233.253	-1529.21	-932.432	-700.087	-654.895	-451.976	-450.189	-232.382	-380.222	1240.5	464.81	112.321	-259.305	-224.754	207.809	375.596	214.293
6.717_361.19998		C19 H27 N3 O4	-2941.28	-3007.48	-3107.04	-3020.16	-1495.72	-1137.52	-1688.05	-1619.51	-2452.45	-2601.09	-1739.38	-1618.33	-692.185	-235.88	164.607	669.73	4519.08	5071.64	3333.59	1984	1159.28	2131.02	4360.57	4082.21
6.725_317.17371		C17 H23 N3 O3	-835.325	-2361.25	66.6375	-304.328	1202.84	1756.14	2055.06	2284.63	-1942.31	-2749.65	-1383.92	-769.244	-1519.66	-1624	-1798.81	-1608.83	2383.15	1374.84	654.418	333.174	-800.294	-797.965	-254.31	-276.628
6.736_187.12057		C9 H17 N O3	-420.089	339.49	-1175.14	-1155.38	-267.985	-434.889	-508.021	-519.029	74.5233	-90.3409	-855.817	-787.84	-947.875	-914.294	-847.619	-787.346	1790.48	1332.55	2130.33	1545.45	292.55	285.104	1933.26	2052.03
6.751_407.24181			-1584.19	-2036.39	-1383.12	-1473.19	-343.721	107.563	-777.104	-945.204	-2117.43	-1511.88	-883.122	-1175.38	-1095.04	-349.085	-967.667	-156.462	1190.79	3327.18	555.484	356.766	719.247	817.07	1065.95	1131.71
6.773_207.0893	N-Acetyl-L-phenylalanine	C11 H13 N O3	2891.6	2614.92	2114.65	2266.07	724.043	2354.32	200.436	395.379	-190.973	-663.868	-226.24	-56.1042	-1203.34	-471.631	-1559.28	-2262.19	409.955	1818.41	-2079.02	-2280.9	-539.216	-1829.9	461.236	778.258
6.774_508.25255		C24 H46 O5 P2 S	-853.839	-907.629	-953.832	-960.782	125.188	312.64	-571.689	-476.452	-938.1	-879.617	-285.198	-330.687	-682.491	-249.726	-297.098	-167.35	2176.98	1325.79	507.123	204.77	176.203	173.649	293.091	391.123
6.779_312.14729	Phenylalanylphenylalanin	C18 H20 N2 O3	3846.98	-1282.89	1430.62	2028.7	-1291.1	592.032	-1050.42	-1190.64	4566.01	4481.35	-1197.15	-1133.22	-1054.42	-1011.72	-1117.26	-1308.41	-1168.11	3573.74	349.825	-1036.36	-957.238	-819.664	-1247.97	-711.596
6.791_379.21054		C19 H29 N3 O5	-3130.69	-3478.05	-3750.74	-3641.33	328.431	-142.413	-2511.46	-2505.76	-4183.67	-4143.3	-2000.02	-1795.26	-1155.62	-115.236	-754.794	80.8708	4259.99	4317.49	6054.78	4691.17	4277.13	3689.6	497.485	944.62
6.791_924.50343		C37 H77 N6 O18 P	-386.6	-432.62	-443.584	-388.628	-58.9443	-122.765	-210.023	107.093	-440.454	-451.349	-246.35	-242.846	-437.481	-428.102	-345.671	-280.522	1086.76	724.468	-374.834	-364.623	-404.407	-404.419	-220.81	402.325
6.794_335.18424		C11 H26 N7 O3 P	-1437.19	-1463.64	-1493.98	-1302.17	98.0212	-639.523	-504.333	8.69491	-1122.55	-1353.54	-965.781	-854.543	-597.137	-5.63591	-521.076	-402.37	1413.93	1170.19	409.237	693.37	857.901	389.949	695.586	695.431
6.8_507.23224		C23 H33 N5 O8	-649.085	-752.033	-671.283	-817.173	234.627	215.332	-587.66	8.53077	-843.912	-847.547	-354.698	-434.082	-840.82	-831.069	-822.1	-817.428	639.895	309.651	-774.921	-765.064	-799.628	-753.501	-641.164	-539.433
6.802_351.15807	Aniflorine	C20 H21 N3 O3	-1418.6	-1555.42	-1213.02	-1404.7	465.701	342.356	41.2698	-160.489	-1940.23	-2133.42	-678.404	-514.532	-565.495	-395.008	-754.638	-822.64	2398.76	1696.95	1189.25	1041.93	1276.16	709.44	527.584	204.711
6.823_349.20006			-2083.57	-2075.17	-2041.73	-1999.54	-627.136	-178.218	-1439.9	-747.646	-1570.88	-1569.38	-1031.78	-1056.94	-1087.2	-569.762	-243.735	395.851	2551.87	2731.2	1703.63	866.94	1495.33	1052.89	1392.68	921.286
6.824_322.10193		C12 H22 N2 O4 S2	-970.484	-832.806	-1074.42	-1028.08	-682.939	-486.789	-205.172	285.133	-1050.55	-940.407	-717.502	-844.602	-436.899	-22.9097	-126.395	201.804	81.8058	1281.1	2177.89	2318.79	81.7323	900.907	420.689	1067.38
6.833_365.19484		C20 H32 N O P S	-1223.47	-1681.18	-1312.59	-1300.48	-855.08	-366.066	189.521	-1190.76	-990.144	-805.328	-679.418	-462.583	-855.03	-240.223	633.393	-927.143	-706.703	-157.016	4113.34	-1064.96	3358.2	-196.227	105.891	2474.12
6.85_160.07319	2,2-Dimethylglutaric acid	C7 H12 O4	-2507.46	-1515.88	-1832.76	-1799.8	-1180.32	-774.856	-884.62	-844.345	-1526.98	-1760.69	-908.567	-851.796	-844.188	-590.152	-1229.37	-1035.1	5124.6	4623.34	3563.33	1976.21	653.178	296.768	5664.74	4807.92
6.852_242.07656		C8 H6 N10	-667.772	-712.468	-904.932	-755.926	-357.537	-357.383	-771.169	-550.842	-698.623	-770.361	-347.73	-310.013	-341.365	-328.501	-533.168	-476.04	2945.71	2243.7	1905.54	913.787	328.948	166.64	2335.47	2030.58
6.856_317.17377		C17 H23 N3 O3	397.032	2208.99	2241.67	2590.59	-624.802	-610.158	-641.328	-653.373	2049.64	2089.99	-692.254	-678.387	-715.801	3123.59	-738.803	-743.088	-647.275	-636.606	-686.589	-668.11	-704.18	-709.673	-643.696	-667.592
6.865_489.25841		C24 H35 N5 O6	-866.021	-932.502	-911.032	-930.686	-199.709	-213.933	110.33	-289.207	-896.572	-929.329	-426.571	-348.954	-573.62	-489.007	-362.934	-197.307	1444.05	1841.64	-95.8205	-337.446	114.562	167.038	868.59	420.991
6.876_207.08929	N-Acetyl-L-phenylalanine	C11 H13 N O3	149.094	4579	149.969	129.566	-561.289	2413.43	-1078.82	-1610.72	-310.564	-816.661	-348.307	-166.226	-1394.01	-1448.95	-1774.93	-1322.99	1674.11	1839.89	372.389	1229.83	489.202	-106.358	-1242.37	726.716
6.899_351.13513		C14 H27 N O5 P2	657.591	-38.3152	116.831	851.752	-304.087	-343.828	661.816	550.889	472.772	258.843	1662.82	1083.42	-91.191	244.442	-432.046	-87.5119	6.23547	612.576	-1075.8	-1409.96	-642.971	-1350.78	-824.616	-1136.16
6.9_1108.62416		C54 H97 N2 O17 P S	-658.995	-654.017	-712.198	-722.348	-393.254	-302.907	914.482	1136.72	-741.476	-731.952	-370.607	-249.027	-719.066	-726.878	-346.14	-236.788	1113.78	2431.98	-635.296	-660.339	-688.901	-682.679	2893.64	2943.13
6.905_656.44749		C28 H66 N8 O3 P2 S	-619.689	-951.966	-1215.98	-865.267	-183.32	-5.54152	-989.531	-632.693	-981.669	-1008.19	1092.64	99.8572	-513.482	-349.099	-600.806	-322.648	1595.68	3115.69	2062.47	545.774	694.893	815.041	1774.65	1980.55
6.909_440.21567		C22 H28 N6 O4	-312.075	-639.236	1036.03	1889.58	1808.19	2440.49	1143.3	1039.75	-1053.64	-942.586	6.603	-159.839	-925.306	-839.775	-974.324	-941.153	311.871	109.503	278.656	-231.982	-471.869	-436.035	-511.858	-515.032
6.912_407.20508		C15 H30 Cl N7 O4	-1114.16	-1083.46	-869.952	-709.93	-52.2844	437.598	-384.716	334.792	-1244.14	-929.754	6.23491	-125.644	-655.999	-277.243	-313.2	-169.653	552.583	1470.4	-109.103	-873.168	-24.2758	66.0574	616.948	-164.775
6.923_484.3259		C18 H45 N8 O5 P	-1046.08	-1660.12	-1849.61	-1482.39	518.656	-589.781	-1208.41	-444.207	-1571.43	-1741.37	496.872	57.3405	-1223.8	-815.375	-1139.42	-1085.75	3105.86	4245.69	2411.33	1278.63	128.073	83.0093	5897.87	3819.14
6.933_739.42273		C34 H66 N3 O10 P S	-824.84	-847.73	-888.682	-888.299	155.406	316.051	75.5779	148.551	-897.902	-899.674	-287.192	-435.714	-881.444	-882.824	-574.361	-412.916	373.96	1362.63	-819.923	-815.017	-822.875	-856.581	128.886	502.231
6.953_365.19499		C16 H32 N O6 P	-285.139	-306.594	-248.167	-133.061	-361.512	-347.991	89.0246	-340.487	404.826	-53.0714	-362.677	-284.378	-283.77	-217.951	457.348	-419.45	-248.901	-335.402	-375.706	1577.66	1615.75	-387.795	355.319	-142.873
6.955_359.20537		C18 H34 N O2 P S	-2077.94	-2214.15	-1923.89	-1749.1	-262.717	-248.275	-293.922	-456.021	-2281.63	-2230.55	-43.229	-691.35	-1230.02	-1139.57	-790.877	-236.164	902.047	1456.5	325.466	-249.319	53.5125	187.371	690.019	952.929
6.957_372.22584			-2323.88	-4115.2	-5271.87	-4066.53	-2975.44	431.493	-970.718	-1676.12	-5707.84	-5824.39	-1227.56	-2687.11	-3187.18	-2587.69	-3441.5	-3056	12839.8	10285.3	10805.1	4306.73	1366.21	342.355	14841.3	12933.9
6.959_394.20786		C15 H30 N4 O8	-833.404	-998.8	-1280.71	-984.945	-450.491	49.7788	-976.511	-628.38	-1267.27	-1229.06	-221.904	-652.663	-650.861	-602.9	-644.914	-689.411	3241.43	2651.74	2622.32	1939.77	481.385	194.702	3544.73	3156.73
6.962_254.07899		C12 H14 O6	-827.369	-831.906	-846.376	-837.55	-777.313	-804.466	-801.407	-809.744	-848.287	-850.384	-806.249	-815.158	-744.962	-671.645	-68.0598	19.5806	1587.67	1517.94	3650.78	2090.23	2020.48	1919.46	826.612	1170.51
6.965_400.26835		C21 H41 N2 O P S	-488.325	-1056.15	-1036.27	-1401.32	420.504	933.77	1085.73	270.773	-654.181	-1468.55	976.974	398.737	-295.148	87.4471	-737.514	-428.04	1288.8	1278.69	855.136	-142.555	-61.0858	-404.416	-42.8951	715.68
6.978_174.08888	Suberic acid	C8 H14 O4	-653.822	-1139.31	-1586.17	-1554.67	-624.597	-155.81	-1135.18	-1181.66	-820.899	-1004.22	-745.358	-470.573	-1135.21	-1097.67	-785.581	-703.547	4736.65	4605.43	1791.47	1669.16	484.542	205.43	2385.1	1905.04
6.988_413.19469		C22 H27 N3 O5	-1164.83	-1140.35	-1317.93	-1193.97	-170.975	196.719	-560.029	-754.826	-1296.26	-837.291	-368.004	-431.373	-439.82	-284.572	-205.562	216.928	1039.22	997.09	2400.37	1282.54	1538.21	1407.59	95.2343	-114.566
6.992_351.15814	Aniflorine	C20 H21 N3 O3	-44.1908	-727.002	-406.896	67.4841	-303.943	219.656	1142.27	1154.7	-110.735	-434.911	439.961	264.728	-2090.62	-936.066	-1226.13	-733.845	507.703	790.212	2072.86	-236.435	-1455.22	-1262.03	224.745	-952.83
7.014_120.06023			-1714.23	-1719.6	-2031.18	-1914.63	-754.162	568.556	-1316.93	-807.783	-2004.15	-1564.93	-828.047	-959.681	-1532.37	-366.322	-1213.22	49.0351	2383.08	6784.85	2830.79	1657.19	496.473	1287.25	2957.39	5860.18
7.017_146.09391	n-Butyl lactate	C7 H14 O3	-3904.02	-2571.81	-3451.23	-4289.13	475.953	-560.873	-2298.81	-2071.61	-3190.02	-2438.91	-2495.9	-367.833	-1902.94	229.535	-2414.56	199.04	5095.13	12341.4	4728.29	4139.96	99.4442	3497.56	5894.28	7036.7
7.02_399.17875			-1089.28	-935.591	-1113.09	-1128.33	237.548	615.313	-665.859	-536.676	-999.689	-851.478	-34.7719	114.702	-612.913	-344.161	-139.026	-85.8333	946.087	1367.7	1230.84	1267.76	907.733	595.964	891.253	267.774
7.021_399.2368		C19 H33 N3 O6	-499.061	-804.525	-930.385	-1020.22	-561.122	96.7883	-439.121	-675.451	-1207.81	-1212.26	-203.973	-271.498	-851.129	-473.801	-997.221	-551.857	2676.73	2299.91	1439.95	739.275	163.193	30.4652	3601.52	3396.6
7.04_158.09398		C8 H14 O3	1204.26	-1426.17	-1842.06	-1515.73	-388.8	-493.171	-966.429	-655.044	-1691.03	-1422.33	-1133.73	-1809.55	1195.25	-1130.07	1656	-755.344	12237.1	1580.96	50.5299	-612.61	-819.308	443.656	-163.899	5020.57
7.042_377.23132		C20 H31 N3 O4	-1373.16	-1502.01	-1144.75	-894.701	1095.43	204.456	-236.278	296.215	-1732.73	-1679.01	109.094	471.125	-1608.38	-595.677	-1030.44	-1497.3	3216.26	2346.24	224.686	-499.454	1274.17	1398.01	545.042	98.6609
7.043_661.30698			-811.301	-844.158	-907.235	-866.786	81.8497	512.976	450.631	151.519	-959.143	-951.425	-674.691	-604.109	-946.957	-936.585	-745.08	-632.399	541.065	260.17	-859.315	-909.26	-924.89	-906.077	75.8014	-211.478
7.061_1192.59795		C63 H95 N4 O10 P3 S	754.284	626.041	-411.167	-368.942	-308.727	-330.492	2624.36	3867.73	-410.491	-408.558	-299.174	-351.402	-364.362	-377.928	-362.802	-357.827	-147.771	-164.704	-214.822	-201.673	-284.799	-292.334	-156.372	-190.584
7.082_351.15831	Aniflorine	C20 H21 N3 O3	-1262.24	-832.347	-573.358	-856.435	-1474.34	1128.52	1858.09	1867.92	216.502	610.908	-1388.66	1164.16	-698.373	-201.387	-14.7648	374.521	-1229.7	-1379.38	-1387.56	767.855	-340.872	-1398.43	-1393.04	201.355
7.084_341.19486			-1593.52	-1432.68	-1508.24	-1395.89	-443.484	-200.865	-1253.48	-748.609	-1412.76	-1306.19	-281.273	-62.3363	-1019.91	-530.621	73.9558	-79.2221	3613.37	2437.8	1645.24	1713.24	1153.07	1790.82	-178.634	1432.97
7.088_234.05035		C8 H6 N6 O3	-541.104	-751.956	-874.157	-875.443	-392.641	-343.464	-825.695	-720.909	-865.558	-893.99	-301.562	-476.725	-332.834	-245.82	-274.5	-466.083	1975.84	1888.26	1426.26	1266.71	701.696	384.582	2602.07	2595.89
7.09_109.0286			-952.267	-1189.03	-1244.55	-1142.99	-530.815	-424.11	-695.968	-915.965	-1330.18	-1269.52	-516.854	-544.159	-768.105	-757.689	-356.286	-246.106	3060.72	1459.03	2397.81	1428.14	1475.37	765.417	2852	3328.41
7.09_137.02349			-4495.49	-5818.95	-6582.87	-5769.95	-3066.69	-3710.94	-4848.39	-5135.06	-7635.95	-7019.03	-1525.64	-2277.88	-2700.87	-4034.45	-3756.16	-1230.61	17240.3	10073.7	14544.9	9039.1	5836.41	5079.89	15027.8	13561
7.09_152.04695	Vanillin	C8 H8 O3	-5668.55	-7431.58	-8838.96	-8003.64	-4153.4	-2196.34	-6242.24	-6367.3	-9290.12	-9343.1	-5199.82	-2951.9	-4072.89	-4154.88	-3532.62	-2130.71	25694.1	11334.1	16058.5	13214.8	6985.85	7782.85	18351.4	19419.4
7.09_302.07894	Hesperetin	C16 H14 O6	-3116.04	-3562.91	-4194.52	-3628.52	-2752.98	-1924.53	-4235.8	-4202.05	-3965.29	-3831.33	-1748.35	-1504.11	-1130.96	-1009.01	-1479.05	-542.166	9192.44	7370.74	10489.2	8468.12	3738.3	4770.56	7501.23	9559.16
7.094_310.03657		C12 H11 N2 O6 P	-579.038	-770.115	-777.413	-822.285	-306.456	-283.925	-613.526	-631.303	-826.54	-829.907	-302.855	-301.394	-463.364	-353.247	-204.424	-337.483	1909.68	1507.14	1704.54	1177.39	751.623	421.028	2238.37	1950.5
7.109_347.14003		C16 H21 N5 O2 S	-951.159	-1392.83	2853.56	5276.58	-495.224	147.611	-1948.96	-1276.47	785.666	1899.39	3172.77	3167.16	-852.757	-625.85	-792.373	-237.319	-871.344	-1021	-1683.09	-1848.21	-496.73	-850.854	-821.545	-457.007
7.11_132.07825	2-Butoxyacetic acid	C6 H12 O3	-379.311	75.9584	-980.343	-845.075	178.142	790	18.1596	347.771	-1021.48	-1181.61	-197.123	-50.6723	-746.319	140.943	-1404.39	-1342.69	3207.63	2590.24	1599.92	913.435	762.516	1100.55	91.6445	1606.34
7.113_357.26255		C18 H35 N3 O4	-417.415	-1081.78	-697.155	611.333	1374.11	1685.4	966.325	1826.6	-1394.34	-2008.33	881.161	342.654	-2986.45	-2111.14	667.072	1170.49	1391.26	-1204.16	-830.073	-1687.29	-906.038	-2363.46	-1711.46	11.7449
7.134_246.10372	Pro-met	C10 H18 N2 O3 S	258.539	592.981	-443.458	-24.8216	-174.179	-66.8765	1323.78	3377.49	-1471.93	-1490	-1671.69	-1649.13	532.292	659.051	-198.207	-185.827	118.581	194.013	3006.46	1971.93	-19.1152	-395.977	-386.42	-642.822
7.134_373.16364		C13 H24 N7 O4 P	306.483	58.3361	660.383	732.806	445.293	538.292	605.968	717.282	484.136	931.37	-537.171	-172.543	-145.653	22.6181	-746.226	-487.704	-602.427	-557.441	274.852	131.362	-763.551	-869.904	-384.495	-755.205
7.153_393.18952			-990.002	-1266.04	-900.032	-638.623	-227.481	-197.216	2.43581	99.117	-1355.81	-1300.06	-503.093	-317.5	-1147.89	-973.688	-737.966	-509.876	225.716	386.557	-170.665	-233.015	-530.626	-635.184	-491.826	345.41
7.186_261.067		C10 H15 N O5 S	-12.863	-513.009	1306.93	494.812	-669.797	-623.985	654.954	561.36	119.123	333.43	-270.264	-482.324	236.601	519.198	-974.688	-1000.15	1146	421.874	571.196	480.78	49.2057	-102.416	278.494	113.922
7.2_528.35189		C20 H49 N8 O6 P	-687.821	-1036.63	-894.187	-728.708	-136.754	-406.553	-451.586	-616.904	-875.651	-1135.88	-524.293	-320.878	-542.949	-581.345	-371.361	-302.729	3505.01	1024.7	1441.11	704.957	864.638	167.977	3015.39	1932.92
7.207_598.43069		C33 H63 N2 O3 P S	-971.231	-1300.54	-1110.42	-521.618	-182.642	-734.493	-472.204	-377.49	-1021.48	-742.384	-560.799	-752.167	-858.976	-211.407	-589.424	-489.047	3265.27	1459.6	1739.34	1045.51	1361.2	113.409	1392.03	4443.14
7.214_570.27192		C28 H39 N6 O5 P	-1370.2	-1639.3	-1624.88	-1318.58	-416.763	-744.031	-435.824	-637.38	-1370	-1442.57	-900.453	-1341.68	-762.16	-687.741	-464.671	-529.027	5314.43	2419.5	2879.57	1385.75	2144.18	730.143	1756.94	4980.9
7.216_581.35364		C25 H52 N5 O8 P	-1161.3	-1587.47	-1437.31	-1272.03	-252.132	-624.997	-557.376	-675.39	-1373.21	-1305.64	-734.012	-968.584	-775.967	-427.804	-679.912	-569.105	5318.28	2340.83	2975.4	-188.096	1639.21	663.919	2657.69	4157.52
7.22_514.33642			-1314.58	-1537.57	-1424.07	-1235.63	-425.075	-484.946	-412.045	-2047.99	-1263.41	-1426.37	-752.109	-1035.57	-1152.69	-608.691	-742.2	-61.4755	5320.82	3211.68	3277.08	1286.42	971.471	855.035	2572.12	3643.54
7.22_515.33132		C26 H50 N3 O3 P S	-1278.94	-1519.72	-1418.79	-1218.61	-579.522	-401.716	-696.913	-792.525	-1153.96	-1332.16	-762.968	-914.506	-710.998	-365.835	-622.679	-406.456	5411.55	2203.34	3021.61	866.992	1513.19	42.5693	1838.92	3807.41
7.221_452.33611		C25 H40 N8	-13436.4	-15512.8	-16662.9	-11763.2	-6524.16	-5893.13	-6340.75	-8753.32	-15460.7	-14653.2	-6577.07	-9373.27	-11470.2	-6448.39	-10191.9	-8668.16	55672.7	34363.2	24600.1	14155.2	13117.8	3063.69	40489.4	48758.9
7.221_513.36061		C21 H54 N7 O P3	-6619.29	-7554.72	-8044.64	-5711.28	-2531.7	-2645.32	-3468.71	-4529.57	-7567.82	-7030.74	-3223.02	-4390.55	-5992.76	-3319.85	-4981.67	-4166.13	27867.1	16359.7	11193.5	6132.18	4715.98	2723.59	20486.4	23917.3
7.244_597.40997		C40 H56 N O P	-679.88	-807.829	-887.979	-559.454	-101.23	-141.204	-778.335	-791.078	-1273.73	-1335.42	-406.781	-168.28	-853.545	-373.684	-732.731	173.938	4396.9	1778.35	799.414	292.437	-828.37	-280.294	2339.17	3177.8
7.269_357.26265		C18 H35 N3 O4	-1465.43	-2009.3	-1886.46	-1032.63	-21.9281	-2263.66	1586.25	699.508	454.531	110.397	2263.33	-3153.95	-999.008	-651.683	-15.6545	2545.18	2760.26	231.866	596.295	-238.778	522.292	-897.481	-262.322	1416.37
7.298_377.23139		C18 H36 N O5 P	-864.355	-1143.56	-531.098	-798.469	768.264	3245.02	-947.346	478.961	292.401	-145.382	-481.805	-293.895	-1101.34	-1077.31	-1160.67	-678.603	2225.15	1402.22	3264.78	2557.69	-118.345	163.189	-202.211	-337.011
7.305_511.33693		C27 H52 N3 P3	-217.588	-336.069	250.507	166.227	-338.492	-310.214	85.8937	871.86	401.001	269.192	-346.791	-339.699	-293.839	-352.205	-341.743	-338.877	-252.348	686.916	250.339	31.5026	-337.944	-333.504	1429.74	1237.9
7.307_331.10902			-710.514	-1204.81	-433.716	-352.995	-929.519	-786.182	-660.238	-955.149	2253.49	1098.65	443.315	992.358	-14.8284	519.182	-539.87	-55.7378	-48.417	277.224	-600.798	333.233	-77.1188	-359.777	-190.819	-15.5848
7.314_433.24225		C19 H35 N3 O8	2285.48	1170.64	2829.01	2185.31	1797.26	1063.89	102.49	-210.979	-277.943	-681.461	-309.995	-571.415	-620.873	-874.379	-1135.92	-1110.14	118.252	-603.713	1056.08	-236.674	-24.4776	-301.522	-919.879	-1014.45
7.32_485.31027		C24 H43 N3 O7	-272.615	-624.462	-570.958	-635.262	-356.613	-146.395	-357.049	-499.422	-842.337	-891.566	-302.36	-13.5484	-643.919	-259.111	-566.608	-230.181	2470.26	1263.39	644.235	248.227	-91.7388	268.133	2370.21	2341.42
7.337_375.17926		C19 H25 N3 O5	-908.267	-854.004	-874.343	-913.214	-734.558	-651.839	-883.066	-832.124	-714.937	-798.547	-382.256	-314.335	-488.549	-255.945	256.67	398.016	1069.81	561.126	825.947	746.43	1834.09	2122.91	1546.19	1515.71
7.346_411.21555		C23 H29 N3 O4	-820.73	-1391.16	-1507.44	-1431.31	-169.599	-0.255189	-477.222	-608.276	-1355.21	-1104.04	-792.242	-712.405	-838.555	65.1151	-320.252	362.216	1583.4	1482.37	2697.37	1334.28	1010.67	2081.25	235.103	99.3771
7.374_407.20543		C20 H29 N3 O6	-1172.05	-1353.17	-1305.29	-1379.1	-652.675	-655.841	-623.911	-1006.54	-808.087	-973.878	-271.984	-455.269	130.032	-28.03	414.041	-132.548	1712.43	993.929	1719.39	1087.26	990.026	1188.22	1785.65	774.484
7.379_1407.6524		C70 H104 N7 O15 P3 S	-284.086	-264.027	-292.328	-301.946	-236.339	-269.819	3721.23	3130.15	-299.994	-294.505	-285.885	-274.551	-289.016	-289.238	-286.135	-282.059	-165.335	-144.028	-207.342	-203.72	-254.849	-233.121	-142.42	-183.595
7.386_375.18315		C10 H30 N7 O4 P S	1105.22	995.874	-345.107	-104.039	-210.571	-341.614	664.139	1972.87	-770.295	-724.094	-441.598	-288.777	-416.881	-241.683	-294.893	-68.5488	609.712	660.883	-106.857	-52.2832	-732.716	-728.749	485.146	785.236
7.425_166.0627	DL-α-Methoxyphenylacetic acid	C9 H10 O3	-603.991	-903.262	-1126.05	-1030.21	-643.34	-460.547	-939.147	-880.737	-942.319	-1130.88	-466.06	-303.574	-596.472	-442.197	-492.242	-471.263	1837.23	1716.42	2556.52	1744.48	947.077	783.581	3186.96	2655.61
7.427_345.12457			-1327	-1314.46	108.227	523.575	-783.347	-535.486	-1779.54	-1807.9	2695.14	1882.68	812.889	741.269	393.119	533.392	-421.062	-94.9108	-476.485	-1150.14	-984.64	-1060.39	299.298	125.099	-437.333	-755.262
7.466_284.17366		C8 H25 N6 O3 P	-694.162	-883.188	-375.898	-444.176	-357.713	-110.987	-400.728	-418.336	-239.748	-290.045	244.163	138.504	-86.1161	167.516	-680.769	-434.405	589.583	165.329	-462.014	-94.7059	200.382	505.9	60.3223	-17.6049
7.467_504.25846			-1047.99	-1018.62	-1056.6	-1049.86	-952.105	-865.615	-997.063	-1023.99	-774.589	-908.806	-541.3	-415.886	-93.0745	-131.777	97.4934	301.777	2011.54	1245.86	828.93	468.299	1274.73	1082.37	2699.69	2791.38
7.479_262.14153	5,8,12-Trihydroxy-2-oxododecanoic acid	C12 H22 O6	-839.356	-913.738	-1039.03	-944.899	10.4804	415.924	-1024.74	-884.56	-821.869	-777.512	-754.262	-632.598	-824	-886.729	-610.354	-519.678	1691.44	1748.02	2248.6	1868.46	485.329	199.472	4105.73	1870.23
7.481_416.24188			-585.53	-536.871	-243.69	-271.153	208.213	301.621	-156.722	-80.2032	72.8463	-160.181	-381.996	-468.628	-118.001	-276.276	-525.59	-65.0547	478.594	-61.9722	-1021.89	-1078.61	402.981	730.636	-616.314	-331.779
7.481_467.22656		C15 H33 N9 O6 S	739.707	422.515	634.982	792.525	1945.06	1755.32	651.989	329.564	-117.019	-396.988	-212.209	-297.529	-594.608	-637.732	-858.669	-841.615	104.071	-153.383	1428.71	297.886	83.9534	-220.765	-468.827	-668.543
7.482_201.13632	Capryloylglycine	C10 H19 N O3	-71.5019	-441.06	-617.268	-605.778	-290.124	-629.932	2070.05	1598.44	-351.874	-399.597	-491.125	-475.62	-469.101	-504.196	-453.479	-356.711	520.922	452.763	717.006	536.437	231.505	251.198	786.265	879.081
7.49_272.17361			393.515	-417.086	-725.69	-88.567	-46.4023	96.9355	-1090.87	-402.22	-945.969	-636.787	-388.989	-515.866	-202.087	-23.5276	-929.108	-727.823	1823.34	995.217	1678.41	505.985	797.502	1882.03	768.6	628.166
7.536_304.14564		C13 H24 N2 O4 S	295.863	339.47	-307.64	-219.378	161.506	-598.047	1332.58	189.863	-754.041	36.0753	-504.138	-709.03	-206.501	-728.964	-344.559	-757.82	1608.67	-762.751	-786.755	-655.93	-716.015	-776.865	5087.66	189.819
7.541_338.13005		C16 H22 N2 O4 S	1167.79	559.186	829.332	906.782	420.825	189.567	1415.95	914.737	-734.593	-769.544	-644.815	-767.881	-285.325	-290.044	-671.411	-615.555	49.7189	-412.38	420.904	390.008	-165.917	-107.822	263.719	64.5154
7.55_274.18861		C13 H26 N2 O4	-1040.22	-1352.3	-1628.01	-1586.04	-484.506	-304.816	-1379.71	-1137.01	-1157.38	-1394.05	-596.605	195.217	-703.694	-754.193	-760.519	-385.344	5034.03	4878.79	1542.41	758.979	740.339	757.403	3965.06	2923.59
7.552_214.16813		C11 H22 N2 O2	-1163.36	-1505.91	-1816.58	-1722.52	-576.777	-414.986	-1534.9	-1271.33	-1340.07	-1566.35	-619.396	123.017	-722.36	-780.152	-920.099	-469.566	5629.86	5241.75	1808.36	973.399	727.243	787.223	4479.05	3428.09
7.557_122.03641	Benzoic acid	C7 H6 O2	4988.71	-885.351	2614.39	-172.553	-729.235	-386.262	3555.81	-722.202	-844.059	-829.792	-570.777	-613.134	-674.962	-682.323	-716.295	-591.238	156.166	733.496	339.398	12.3661	-309.879	-119.859	132.821	428.842
7.572_269.07207		C12 H15 N O4 S	-308.685	-555.836	771.671	1029.21	-386.384	-579.715	3151.94	936.506	-577.553	-660.321	-796.263	-677.421	-329.481	-404.286	-826.816	-798.439	-620.491	-674.178	-807.903	-751.774	-333.28	-371.035	-769.786	-699.448
7.58_598.39429		C24 H55 N8 O7 P	15.0271	-428.979	-881.165	-1085.96	541.59	347.189	-341.708	190.943	-1493.56	-1481.52	-291.095	-398.17	-841.531	-757.181	-975.023	-917.371	3090.8	2862.97	666.297	-32.2213	248.698	487.658	4085.17	2444.86
7.59_391.24701		C21 H33 N3 O4	-545.186	-2945.78	-2793.06	-2423.23	448.527	67.5335	-1236.54	-1222.9	-2608.76	-2634.87	-1683.81	-2880.47	-2128.35	-2308.3	-1192.57	-1015.04	4691.62	2873.15	10109.8	5956.02	3773.92	3716.57	2001.12	759.171
7.597_190.12024		C9 H18 O4	-965.36	-925.777	-911.603	-885.219	-657.215	-687.377	-524.825	-898.608	-820.862	-855.376	-221.721	-347.608	-803.752	-776.842	-713.955	-508.723	632.565	716.795	447.704	-432.177	-378.518	-339.188	3022.91	651.183
7.599_304.14552		C13 H24 N2 O4 S	-2003.74	-1977.11	-2329.91	-2290.34	-1219.43	-589.898	-1277.76	-284.559	-2178.99	-2155.53	-1188.75	-1210.87	-41.867	-137.333	728.816	751.519	2124.31	2639.16	3303.43	1551.19	157.571	168.085	3053.44	5863.86
7.606_788.44335		C44 H69 O8 P S	-1033.84	-1032.31	-1038.47	-1037.78	-805.774	-881.609	-920.155	-935.39	-977.192	-989.171	-636.063	-496.915	-493.57	-709.385	-339.766	-387.883	2273.87	1958.62	205.563	-231.306	573	1857.68	2162.76	1823.22
7.635_355.21058		C17 H29 N3 O5	-2257.23	-2720.17	-2708.75	-2733.27	-932.452	-801.606	-2060.09	-2039.57	-2158.36	-2303.03	-248.028	126.141	-262.189	-251.923	1335.07	602.378	5054.64	3332.12	2254.49	534.911	3467.95	5194.66	3314.27	2177.67
7.64_204.03962		C7 H4 N6 O2	-372.959	-687.535	-880.799	-850.592	-159.541	-46.3728	-118.85	-146.612	-1096	-1148.93	-615.871	-605.817	-883.75	-673.829	-844.887	-586.484	2542.3	2434.71	1629.2	1250.42	601.331	678.809	2822.7	2846.02
7.643_122.03638	Benzoic acid	C7 H6 O2	-1065.66	-2710.1	-3418.02	-3044.19	-680.797	-132.735	-1186.92	-155.667	-3956.69	-4501.55	-1570.01	-2181.74	-2300.38	-2454.45	-3026.03	-2086.45	9954.7	7683.99	4881.45	3114.55	3782.14	2056.84	10035.9	8778.5
7.65_456.33101		C25 H49 N2 O P S	95.6748	-189.626	1013.43	415.944	-22.7479	-71.3715	-29.3392	-246.968	315.954	260.945	-190.182	-169.448	15.2889	-272.517	-174.943	-302.835	381.211	192.421	-2.94515	94.7708	202.551	-103.8	-222.343	179.194
7.651_280.08814		C13 H16 N2 O3 S	-419.057	-287.275	-746.119	-42.0048	-672.042	-343.365	-133.857	293.732	-921.598	-643.286	-591.563	-227.859	-113.913	959.428	1.92873	143.625	1162.75	1448.4	1383.18	1857.21	-323.854	176.882	-208.443	353.922
7.655_395.15126		C14 H23 N9 O P2	-620.658	-747.937	-946.587	-993.322	41.2395	67.6988	338.386	576.412	-1067.15	-1167.36	-537.087	-491.343	-346.559	-297.223	205.804	-130.08	2057.33	930.636	855.64	264.166	-155.508	-100.132	1543.32	1053.45
7.68_190.12021		C9 H18 O4	-947.105	-984.81	-929.971	-871.849	-733.97	-677.965	-981.77	-970.848	-934.152	-949.56	348.5	-345.971	-935.924	-862.19	-786.347	-877.701	955.33	765.526	111.476	-623.311	-154.376	-461.292	713.316	1043.32
7.727_145.05235	4-Indolecarbaldehyde	C9 H7 N O	-834.296	-936.583	-799.563	-474.221	-144.569	-282.786	-865.84	-821.107	-1102.22	-1113.75	434.981	825.465	-809.218	-811.51	-1075.91	-936.415	1630.97	2013.84	-193.706	-434.955	-28.382	71.5335	3228.14	3796.62
7.738_235.0843		C6 H14 N5 O3 P	-288.629	-812.604	-110.459	768.355	643.797	3617.04	-1088.88	-1013.05	-1011.28	-1001.61	1048.43	940.64	-1606.53	-1517.56	-1065.54	-650.121	2219.85	2133.63	-743.493	-632.945	-836.426	-563.433	1224.59	1434.58
7.748_191.09431		C11 H13 N O2	-756.176	-537.912	429.357	173.513	1351.9	1651.06	-1018.64	-840.273	-881.296	-907.244	316.279	1416.05	-1065.12	-1246.51	-900.026	-639.651	1311.87	1306.62	-529.074	-826.782	-640.437	-331.95	1188.74	1967.66
7.749_188.10454	Azelaic acid	C9 H16 O4	-1455.03	-1783.69	-2453.94	-2323.23	-555.449	-322.408	-1875.36	-1787.73	-1725.49	-1801.75	-1588.63	-1082.76	-2285.49	-2098.21	-1580.28	-1023.29	9981.86	9366.26	1435	2012.29	49.5985	612.538	2608.72	3521.62
7.78_678.5047		C37 H77 O4 P3	-9480.81	-12473.5	-11756.3	-11645	-2703.65	-8278.92	-7444.18	-7676.72	-7482.5	-10602.3	-8043.46	-4526.1	-5143.12	-6592.12	-4253.98	-8352.58	25000.3	31163.4	20326.6	18499.4	8599.29	16214.1	28199.2	16128
7.78_807.52228		C47 H75 N3 O4 P2	-835.665	-1108.47	-1059.83	-682.571	-456.885	-377.031	-618.46	-971.418	-749.324	-1134.86	-810.303	-565.091	-725.518	-328.827	-102.945	-847.088	2208.24	3626.95	2188.21	527.392	421.624	1238.83	1628.4	3259.09
7.781_740.5309			-2443.36	-3228.08	-3001.27	-2788.54	-1127.25	-1173.77	-1937.02	-2116.88	-1929.2	-2731.74	-2194.26	-3656.71	-1163.56	-1659.57	-1153.26	-2352.56	6500.57	10638.5	5369.93	5165.44	2092.34	4688.58	7498.01	3484.22
7.783_796.43994		C50 H60 N4 O3 S	-783.218	-1234.39	-1166.19	-1288.45	11.3541	-441.292	-753.245	-339.209	-735.756	-1137.3	-708.531	-288.587	-749.312	-760.399	-398.143	-1085.83	2072.28	3776.91	2089.68	574.509	721.806	1120.3	1785.1	3039.81
7.785_741.50015		C32 H73 N9 O4 P2 S	-732.773	-1029.13	-851.457	-840.454	-647.962	-320.44	-796.796	-553.465	-823.329	-1108.49	-705.079	-331.037	-716.664	-647.383	-270.627	-840.105	2295.43	2739.74	2235.51	1953.31	308.633	777.639	1708	2916.48
7.787_838.61445		C46 H89 N4 O3 P3	-598.083	-745.78	-937.426	-587.326	-326.335	-314.224	-578.892	-441.386	-510.397	-701.896	-735.551	90.2792	-864.517	-416.68	-74.6923	-561.195	971.696	2644.47	970.775	1153.34	343.968	1348.35	1477.34	1667.43
7.799_814.55685		C45 H85 O6 P3	253.361	-1931.12	-1880.45	-1659.58	-853.986	-473.316	252.556	-1196.36	-2425.4	-3713.17	-2597.8	595.369	-2806.27	-1702.76	-1638.26	-2729.99	2529.24	5138.34	4780.53	6253.27	-968.062	3565.1	14447.5	4402.16
7.801_1064.74617		C57 H107 N6 O6 P3	-1321.04	-1794.37	-1272.97	-1743.55	-1114.59	-975.581	-375.017	-1253.24	-534.501	-1498.1	-1416.41	3748.37	-1054.36	-765.105	847.175	-1581.28	546.075	3179.34	2195.84	5158.72	-471.447	2228.31	6276.83	1237.86
7.802_386.24156		C19 H34 N2 O6	-5118.32	-6951.24	-7053.75	-7421.17	-2774.9	-2829.82	-3778.62	-4282.8	-5292.38	-7119.56	-4279.26	-2089.97	-4482.98	-2313.1	-3267.21	-3563.5	14537.7	18614.3	12553.8	8743.17	2374.77	10662.7	23349.1	11871.9
7.822_302.16636		C14 H26 N2 O3 S	562.736	242.752	536.171	767.348	144.655	221.152	-51.7758	69.2947	-560.015	-781.448	-399.088	327.51	237.997	-270.95	-513.008	-681.833	195.94	866.635	1081.7	448.618	636.347	-417.287	-159.008	451.438
7.829_136.05204	Phenylacetic acid	C8 H8 O2	-337.264	-1038.16	-1752.18	-1651.23	-383.216	-87.8976	-998.092	-802.414	-1956.95	-2219.57	-1182.1	-1274.73	-954.581	-668.437	-1285.48	-1124.52	4790.65	4698.12	4023.22	1737.05	1688.26	1297.42	3940.38	3002.86
7.839_218.05534		C8 H6 N6 O2	-871.723	-949.649	-1214.3	-1108.03	-197.118	16.5876	-893.379	-652.401	-1257.69	-1260.98	-630.809	-899.661	-710.281	-293.544	-713.088	-413.014	3532.71	2933.51	2491.21	1112.24	1496.28	947.619	2131.22	2336.43
7.839_257.16264	2-Hexenoylcarnitine	C13 H23 N O4	-237.663	-238.673	-312.05	-285.71	-123.115	-106.103	553.994	1715.18	-69.9565	-162.624	-249.807	-137.824	-294.458	-241.326	-288.123	-124.538	293.94	337.223	753.815	105.524	-58.6352	-110.046	21.5062	165.201
7.852_333.12456		C14 H23 N O6 S	-1106.68	-605.824	570.238	166.788	-1100.79	-783.022	26.9736	-557.008	2206.02	1704.8	916.374	90.1761	1729.42	2004.59	163.731	483.37	-665.692	84.165	-1120.11	-837.401	-719.404	-795.29	-1157.36	-1156.51
7.865_488.29986		C24 H45 N2 O6 P	4320.7	3001.78	1430.38	2248.48	-495.736	-448.263	-258.607	1200.67	652.429	454.218	-742.643	-680.087	-751.882	-800.94	-798.233	-627.655	-702.254	-724.436	-411.413	-722.115	-552.517	-716.184	-738.184	-696.395
7.866_447.25805		C20 H37 N3 O8	3556.39	2337.47	2463.04	1927.31	1491.65	1519.29	29.6395	-107.372	-489.324	-816.373	-363.737	-617.598	-828.445	-999.837	-977.372	-1006.94	-264.517	-433.876	920.324	-529.68	-326.495	-795.491	-916.086	-895.21
7.867_338.1299		C16 H22 N2 O4 S	-1376.83	-1458.45	-1716.25	-1621.85	-957.878	-753.813	-992.19	-825.077	-1672.77	-1701.32	-1024.74	-997.457	-370.151	-328.198	181.63	381.678	1514.6	1670.31	3343.29	2087.88	288.773	246.947	2688.54	3081.73
7.868_555.32681		C27 H51 N5 O P2 S	-24.3238	-207.091	159.205	236.036	-837.345	-385.26	788.079	1063.34	1223.96	992.632	771.265	802.848	28.2665	408.905	-213.722	146.384	-682.162	-467.281	-508.786	-459.444	-1185.95	-1100.84	-891.382	-729.835
7.894_467.20869		C23 H34 N O7 P	-801.667	-743.217	-842.408	-817.245	-61.9534	128.573	-865.421	-766.61	-570.666	-585.661	-170.939	-359.37	-229.451	-267.815	-272.008	-237.315	1284.93	822.573	1926.38	798.448	1196.25	849.901	1006.32	342.822
7.9_425.23114			-195.282	-613.033	-698.235	132.378	-401.207	477.543	-171.552	-580.521	-456.179	-534.12	-690.186	-543.351	-447.805	-30.2246	-160.732	36.5502	-715.854	835.815	1319.71	515.892	1935.2	62.6354	-1439.97	28.7856
7.905_259.17833	L-Hexanoylcarnitine	C13 H25 N O4	-380.655	-248.298	-394.486	-352.966	-296.872	-170.212	2297.63	2203.9	-218.843	-249.71	-157.335	-137.965	-355.645	-330.866	-322.427	-208.152	326.127	109	-8.2774	24.8341	-79.6674	-188.61	136.682	447
7.92_201.13622	Capryloylglycine	C10 H19 N O3	-597.837	-800.626	-809.331	-698.008	49.456	-205.688	-573.278	-652.644	-657.649	-873.793	-355.823	-233.612	-356.739	-378.7	-308.257	-166.108	3167.23	2211.19	1015.26	358.777	380.68	77.5124	1945.31	1520.29
7.925_382.24653		C20 H34 N2 O5	-812.466	-1034.41	-1129.59	-1031.17	-151.14	-165.382	-615.901	-625.19	-898.899	-991.615	-218.973	-72.7085	-711.247	-662.417	-501.009	-196.771	3649.73	2449.74	1443.33	476.284	345.427	676.785	2119.92	2485.79
7.942_194.05766	Ferulic acid	C10 H10 O4	-798.035	-749.881	-784.474	-843.757	-622.717	-714.982	-737.821	-718.96	-668.278	-743.009	665.406	688.313	1131.67	1109.53	969.435	783.594	581.834	680.355	852.662	648.42	-377.94	-287.343	368.626	872.742
7.942_226.12032		C12 H18 O4	-642.202	-601.104	1376.96	1971.35	304.508	97.9528	-474.087	-713.46	-833.338	-633.644	373.977	650.531	-867.92	-888.083	-471.978	-617.992	2436.97	2064.47	-324.973	-59.1588	-181.319	-671.8	106.244	13.5445
7.947_272.17356			-199.2	-346.411	143.398	343.43	2.76235	-119.922	-496.107	-440.379	-698.896	-629.739	147.254	120.235	-700.583	-945.869	-838.082	-666.938	1906.93	1162.45	-301.74	-515.913	-227.587	-179.134	803.39	228.2
7.973_174.12531	9-Hydroxynonanoic acid	C9 H18 O3	368.395	-503.25	-541.93	709.759	50.6285	336.344	339.039	426.523	-710.81	-646.215	-371.443	-378.468	-475.819	-642.256	-734.66	-629.159	1122.97	1448.23	743.751	348.048	129.164	-169.389	1552.31	1310.44
7.982_440.21583		C22 H38 N2 O P2 S	1039.69	924.964	267.967	319.696	735.148	-21.4873	193.191	43.8938	-258.521	-286.396	-82.6431	-267.42	-249.498	-281.721	-271.194	-271.982	583.449	-185.148	71.1723	-212.581	-159.023	-252.073	-125.5	-211.681
7.993_481.24226		C21 H40 N O9 P	2989.11	469.419	1582.02	637.051	5187.36	1786.62	917.452	-106.801	-604.448	-275.361	388.495	-111.399	-732.136	-802.219	-1001.75	-1003.01	-566.192	-867.309	-825.85	-516.093	-624.574	-648.23	-570.701	-676.501
8.001_291.11401			-856.705	-746.417	606.837	1439	-944.66	-420.369	-395.793	-138.17	1278.62	1137.21	24.1608	-151.384	1170.2	502.102	-321.694	-417.817	-789.508	-1148.31	-443.584	-554.648	52.0085	478.051	147.163	-71.5028
8.006_170.09399		C9 H14 O3	-372.095	-476.54	-449.873	-520.059	-333.865	65.2299	-337.884	-592.748	-474.227	-477.625	-358.863	-384.101	-385.493	-139.575	-353.57	-585.9	357.746	1259.59	689.617	169.089	147.606	-53.5294	597.467	658.361
8.017_347.14012		C15 H25 N O6 S	-431.677	-1032.18	-199.882	191.525	-40.1869	-541.663	-708.06	-482.235	10.6095	-184.504	-247.382	196.093	259.841	1931.8	-448.276	-155.82	333.21	20.187	-406.517	-195.116	1543.53	1981.41	-131.359	-542.161
8.018_407.20534		C14 H30 N7 O5 P	-1474.83	-1578.32	-1554.01	-1542.76	-859.975	-603.794	-981.516	-1106.49	-1222.34	-1227.17	-481.307	-506.363	-447.659	-121.031	-28.5871	255.166	1823.88	1410.39	1913.64	803.372	1874.7	1451.47	2301.85	1825.04
8.03_459.21559		C19 H33 N5 O6 S	-713.592	-782.416	-739.584	-766.693	-320.916	-158.58	-577.94	-495.757	-595.96	-596.264	-540.808	-591.123	-73.9405	116.672	-72.2833	411.012	309.893	643.906	1867.12	846.105	1699.2	827.696	503.962	-695.972
8.034_357.2263		C17 H31 N3 O5	-853.597	-992.359	-1064.38	-1064.75	-269.603	-238.524	-670.475	-771.719	-645.893	-570.37	-25.6683	-173.332	176.094	324.788	-253.778	-69.3777	256.932	448.788	1671.98	1043.44	1390.82	1447.42	1406.74	967.102
8.053_298.18873		C15 H26 N2 O4	-858.425	-785.993	-557.99	-492.663	-452.77	29.0048	-627.361	-388.814	-206.821	-9.78621	329.379	380.454	-50.3359	168.82	-556.747	-334.278	625.312	398.414	-126.203	169.598	531.524	552.138	-21.6819	86.0367
8.06_481.24232		C21 H40 N O9 P	2509.64	3133.42	1157.77	525.18	4621.63	1372.93	519.281	-241.838	-942.896	-892.207	11.0812	-831.608	-1164.83	-1132.91	-1308.88	-1299.97	176.196	104.66	1310.4	19.92	-579.199	-532.412	-978.437	-1012.12
8.064_271.17841		C14 H25 N O4	-769.024	-350.25	-452.674	-233.885	-266.622	168.075	507.164	1164.22	-725.653	-696.479	52.682	0.583655	-832.287	-768.14	-859.269	-750.18	2172	2126.47	-572.194	-466.551	-170.115	-87.1563	643.223	510.428
8.073_260.1194		C11 H20 N2 O3 S	1013.11	434.1	-1431.74	-1470.73	-424.966	-815.015	4362.43	3130.82	-2589.67	-2769.35	-2680.38	-2690.51	1431.13	1247.7	-196.489	-307.897	432.798	-243.159	6353.29	4296.08	601.746	186.531	38.7816	-613.388
8.087_272.17357		C13 H24 N2 O4	-229.845	-275.444	-32.3644	52.8694	-98.9611	285.692	-447.044	-596.221	-719.385	-753.007	191.788	184.722	-858.989	-808.276	-856.104	-760.132	2452.37	2334.94	-656.564	-508.483	-179.782	-49.6371	617.535	443.332
8.098_160.10954		C8 H16 O3	-3671.64	-2179.76	-3713.72	-3427.49	-848.825	19.8226	-3043.34	-2500.09	-3858.05	-3450.4	-2101.64	-866.237	-2682.57	-576.121	-2469.08	-175.195	8445.1	12189.1	1706.19	8802.55	1303.81	4416.57	6086.89	8868.48
8.1_549.22218		C26 H36 N3 O8 P	-924.861	-830.592	-967.551	-971.82	-550.494	-590.876	-416.267	-435.236	-690.007	-853.795	-110.297	-439.711	-204.944	-111.394	249.646	317.562	2651.54	2003.15	380.683	118.952	49.1796	-2.59946	1435.25	566.581
8.101_964.69398		C52 H99 N6 O4 P3	-944.997	-589.468	-1109.19	-1226.45	-353.888	434.856	-621.629	-548.496	-855.092	-1143.23	-565.227	-718.863	-328.871	-367.92	-132.751	362.682	3582.45	3679.62	626.763	1230.95	28.8078	403.119	1797.52	1232.13
8.104_257.1627	2-Hexenoylcarnitine	C13 H23 N O4	-314.023	-296.587	-324.252	-314.897	-241.146	-245.548	3202.9	2284.43	-184.682	-206.379	-282.167	-286.808	-296.417	-68.3476	-307.56	-280.765	17.4679	-103.257	44.1767	-37.3627	-202.141	-147.799	1.18708	88.426
8.111_368.17344		C21 H24 N2 O4	473.977	169.831	651.367	424.041	289.57	246.13	442.178	403.047	-592.345	-589.378	-89.6743	-236.684	-478.973	-468.137	-311.199	-490.683	688.575	627.897	318.732	52.7825	-114.551	-309.847	285.466	-14.7892
8.125_184.10965	10-oxo-8-decenoic acid	C10 H16 O3	-854.61	-959.472	-1096.24	-1095.03	-600.685	-574.578	-727.957	-697.725	-1134.33	-1253.24	-505.576	-529.014	-364.319	-704.739	-775.599	-510.741	3972.5	3172.55	1486.63	1374.13	206.264	636.675	2674.57	2649.78
8.14_286.18916	N-Acetylleucylleucine	C14 H26 N2 O4	-839.328	-831.297	301.332	35.1126	149.806	-572.504	-267.478	-218.787	-781.095	-837.892	-355.08	-112.09	340.425	418.195	-524.524	-248.626	1122.35	193.833	1814.04	1177.6	313.211	1235.32	-238.903	-318.269
8.151_215.15196		C11 H21 N O3	-945.573	-1124.66	-1199.37	-1431.77	-614.782	-722.821	5371.04	5336.75	-704.89	-672.263	-860.412	-717.699	-907.653	-788.503	-817.621	-509.442	1106	227.709	817.603	549.991	-59.3308	126.052	1312.9	1103.55
8.185_441.18978		C17 H28 N7 O5 P	-1145.64	-1110.94	-1102.81	-1109	-72.7534	-364.143	-796.105	-821.136	-962.037	-968.746	-719.867	-639.362	-663.402	-617.935	-688.756	-604.305	1195.5	1078.35	716.177	479.261	932.804	1080.93	688.177	223.426
8.201_298.18896		C15 H26 N2 O4	-815.894	-820.389	-795.948	-432.282	-349.382	-59.3207	-572.875	-364.089	-425.694	-55.843	176.6	557.016	-248.249	8.00991	-572.823	-617.912	686.446	848.068	-389.216	-255.646	351.359	708.331	642.004	66.6733
8.214_612.40971		C32 H52 N8 O4	-1631	-1454.18	-1930.06	-2084.33	-290.586	533.466	-504.743	-1158.15	-2748.66	-2064.32	-1278.67	-645.852	-1604.83	-1520.35	-1059.9	-867.586	1838.76	3547.75	1443.51	1728.21	3029.79	1370.21	9586.98	4819.14
8.224_251.11895		C10 H21 N O4 S	-420.777	-455.291	-422.27	-278.967	-555.629	-488.163	-627.898	-686.006	-419.494	-433.878	-534.968	-473.109	-580.859	-558.245	-270.042	-520.999	-646.256	-639.266	-493.972	-590.238	-587.148	-700.032	-591.172	-547.551
8.227_259.17834	L-Hexanoylcarnitine	C13 H25 N O4	-294.675	-232.056	-326.132	-326.504	-292.747	-244.326	3115.96	2610.24	-220.341	-154.585	-281.363	-245.762	-295.068	-288.594	-263.316	-288.894	-51.3735	-125.124	-194.91	-119.036	-171.96	-13.9729	-77.2623	-59.6762
8.231_317.12977			-599.933	343.245	-453.807	504.198	-641.774	-347.012	-1575.03	-1277.45	2008.37	1667.59	-924.876	-867.082	1766.61	-519.264	-727.844	-650.044	-1207.96	-1430.15	-1659.71	-1649.25	150.128	-1339.13	-1633.1	-1680.28
8.248_423.1793		C23 H25 N3 O5	-722.757	-710.625	-718.595	-693.78	-570.947	-587.104	-568.319	-544.002	-679.78	-633.228	-439.11	-346.188	688.948	320.595	-164.632	-150.729	-166.958	-172.69	1391.52	910.437	1516.47	1565.43	1741.24	1228.54
8.253_151.00885		C7 H5 N O S	-271.184	-457.073	-880.262	-746.191	-299.725	-108.848	-845.436	-609.878	-999.784	-977.459	-608.397	-594.613	-484.308	-454.491	-43.9159	206.13	1494.94	1423.98	2377.44	900.765	335.757	950.155	1722.22	2380.84
8.262_315.114		C14 H21 N O5 S	-1039.49	-957.28	-182.993	-374.475	-1060.96	-861.438	-2047.84	-2059.24	1988.83	2375.88	988.706	449.857	649.791	424.919	-740.623	-520.523	855.468	833.208	-1074.33	-1076.78	-436.722	-641.081	-1163.32	-1028.58
8.263_286.18914	N-Acetylleucylleucine	C14 H26 N2 O4	-354.117	-416.471	-141.896	255.518	-351.428	-107.503	-660.606	-272.243	-809.718	-1109.13	-231.538	-296.015	271.69	866.59	-653.749	-532.163	1239.48	569.448	1860.13	1231.99	910.583	642.805	-87.2858	435.445
8.266_215.15192		C11 H21 N O3	-1383.26	-1626.54	-1842.55	-1432.1	-857.145	-723.716	-1356	-1456.48	-1619.02	-1887.41	-534.855	-493.774	-855.504	-731.424	-1195.75	-431.389	6137.25	4523.88	2693.67	1395.42	748.203	280.922	5340.78	5082.6
8.275_331.14495			-1249.18	-69.8013	3776.65	5111.42	-1179.23	-69.0158	-491.592	-957.261	461.826	1002.35	779.373	764.591	-798.633	-668.743	-441.757	-743.971	-2282.63	-1936.15	-2230.46	-2325.07	-522.467	-661.747	-695.03	-653.143
8.284_359.18779		C16 H29 N3 O4 S	-178.793	-162.547	-261.256	-272.85	-190.385	-161.943	1667.04	1524.3	-192.247	-194.226	-228.724	-232.781	-97.8044	-46.5766	-183.54	-130.408	435.43	232.222	272.407	-192.421	-124.335	-40.4615	-174.419	-69.2582
8.298_329.12956		C15 H23 N O5 S	-1469.64	-1432.92	2943.28	3439.63	-351.484	-596.585	-1555.46	-1996.48	858.154	466.546	2318.22	2219.75	-718.713	-114.45	-88.4296	-6.03224	90.1008	-771.708	-1278.42	-1702.92	-395.582	-749.735	200.67	-281.998
8.319_170.09394		C9 H14 O3	-437.037	-495.311	-676.191	-625.399	-185.892	-178.255	-347.272	-337.125	-436.449	-568.754	-253.189	-135.726	-416.86	-416.488	-442.25	-485.971	713.64	899.708	184.531	311.843	262.621	337.52	1757.58	2520.47
8.327_357.17224		C16 H27 N3 O4 S	873.927	702.033	7.71914	30.6047	11.7724	-143.575	1171.73	1502.08	-579.499	-574.161	-495.618	-641.694	416.629	610.503	-139.098	-222.135	-213.833	-293.477	773.132	432.519	-297.348	-335.24	-365.436	-495.675
8.332_214.02239			-1342.9	-2430.52	-3175.43	-2740.84	70.6465	-1248.19	-677.803	-1871.58	-1969.54	-2711.73	-299.962	-307.909	-947.885	-361.004	-814.716	397.3	2525.44	4350.06	-705.109	4260.36	354.335	2780.89	6837.99	6950.11
8.342_381.14557		C16 H23 N5 O4 S	-2501.5	-2742.39	-844.023	-1649.64	-1987.54	-1778.34	-1976.39	-2522.25	2600.29	1950.08	2495.76	897.887	1969.6	2385.78	2738.97	145.623	812.328	-674.583	1883.12	-163.149	2017.83	724.038	-1619.75	-2094.15
8.35_330.19764			-403.876	-761.333	-813.025	-903.254	-809.101	-867.918	3016.48	171.706	-524.779	-735.863	-815.43	-878.473	815.178	578.488	719.791	143.304	-401.885	-674.66	2861.96	1457.36	1231.59	391.54	605.23	-469.173
8.35_377.15074		C12 H25 N7 O3 P2	-1002.99	-1033.39	-298.573	362.442	-1044.9	-815.237	-1006.9	-866.212	968.418	1760.84	-17.4408	992.571	566.203	405.446	-607.13	-447.717	956.826	889.198	-808.631	-653.429	-231.399	-387.777	-584.37	-258.535
8.367_353.15077		C14 H27 N O7 S	-827.157	-897.839	-259.462	309.848	-726.749	-761.763	-1012.17	-1178.98	890.914	1050.18	-169.703	441.754	194.623	467.467	-791.186	-647.867	-766.984	-903.081	-1161.3	-1013.91	406.171	825.648	-1032.44	-1057.78
8.379_247.08778		C10 H17 N O4 S	-325.164	-612.81	990.179	1806.68	-294.035	-173.676	-175.089	-246.859	-480.225	-595.261	-422.477	-398.163	-534.924	-539.82	-779.486	-686.473	268.954	-397.416	-836.914	-836.131	-945.088	-851.471	155.692	251.612
8.383_270.19435		C14 H26 N2 O3	1951.98	998.416	1560.43	1192.1	717.668	491.357	613.678	290.624	-677.811	-928.745	-607.562	-557.522	-55.5199	-506.871	-590.522	-948.559	403.83	86.1971	1450.42	18.2062	528.682	-222.359	78.2499	-516.55
8.414_293.12955		C12 H23 N O5 S	-2472.24	-2128.16	597.667	1303.43	-2115.57	-1081.65	-2176.74	-1498.17	4408.82	2179.23	-24.4983	-423.379	2787.63	1826.93	-1362.06	39.622	-1987.51	-1932.19	-780.297	-1491.52	322.028	533.729	-429.807	-341.603
8.429_306.1578			-56.2905	-674.505	40.0201	199.951	173.974	187.885	-1013.98	-887.124	-761.111	-803.687	397.26	528.247	-943.974	-807.707	-873.993	-949.17	2578.66	2262.66	-494.46	-322.657	-19.0457	-252.966	-122.294	74.6874
8.448_160.10957		C8 H16 O3	-430.299	-546.164	-632.242	-567.691	-197.067	-105.991	-335.664	-401.768	-629.027	-654.165	-104.324	-332.583	-436.166	-446.525	-304.433	-431.158	2755.47	1182.43	739.539	464.673	835.377	123.312	1354.95	1433.9
8.452_170.09384		C9 H14 O3	-661.54	-725.695	-711.927	-391.936	-267.888	-20.9552	-107.963	-458.587	-641.109	-559.429	152.108	937.881	-840.427	-857.213	-651.974	-567.441	838.353	1361.95	64.7868	-218.012	-15.3099	-206.617	985.02	847.167
8.462_260.11604		C14 H16 N2 O3	928.492	747.478	-351.393	-295.357	-104.264	-100.556	1446.73	1579.1	-717.799	-821.06	-733.363	-728.987	-26.4827	28.1367	-69.2485	13.2525	-53.3268	-33.8216	1283.98	832.721	-146.69	-96.5213	98.7675	-258.227
8.466_294.1038		C14 H18 N2 O3 S	5114.38	3119.89	-2313.04	-1831.1	-555.283	-582.019	8818.63	9291.28	-4273.78	-4542.21	-3992.29	-4140.92	-655.714	-468.216	-825.103	-708.555	806.346	-103.845	7240.18	4606.26	-376.317	-1120.88	700.851	-234.716
8.475_202.12017	3-tert-Butyladipic acid	C10 H18 O4	-526.225	-690.622	-807.43	-888.697	-460.759	-390.47	-783.259	-797.04	-559.901	-483.956	-478.778	-545.873	-741.931	-778.592	-676.121	-589.782	3783.39	3766.9	595.985	678.723	-114.299	168.988	1101.34	1497.48
8.484_273.19401	O-heptanoylcarnitine	C14 H27 N O4	-215.204	-282.835	-278.356	-275.939	-264.388	-273.17	2077.88	1918.26	-124.649	-208.397	-201.39	-206.294	-234.922	-160.337	-211.175	-215.276	-36.1563	-102.132	108.446	-40.2074	-181.904	-63.6621	18.9873	301.924
8.484_307.14525		C13 H25 N O5 S	-311.649	-148.535	1948.76	3214.67	38.8302	335.09	1250.49	1306.57	-712.234	-760.934	-827.955	-335.942	-383.912	109.213	-1298.41	-1040.04	-1107.95	-1116.26	-1100.59	-935.682	-23.9358	-476.378	-999.104	-1173.93
8.495_304.17864		C17 H24 N2 O3	1097.86	121.447	648.234	1083.82	455.788	689.79	47.3038	-2.46498	-558.597	-913.372	-361.331	-566.147	-415.895	-616.493	-832.784	-702.299	751.36	585.674	1475.41	474.573	955.335	554.342	44.1733	-358.979
8.496_332.17344			-824.925	-1217.38	-903.351	-656.723	-285.449	-200.692	-720.601	-732.634	-394.558	-569.203	301.872	377.068	-327.294	-268.405	-834.219	-719.94	1045.69	826.295	601.047	176.338	1084.3	969.756	637.07	30.6537
8.573_379.16627		C16 H29 N O7 S	-1194.22	-959.441	535.975	1334.28	2020.46	8.97248	-507.303	-550.851	448.549	-1055.54	4791.26	305.033	-1572.91	92.9162	-216.096	-590.828	3240.05	4659.24	-1531.14	-2052.13	-1733.98	-1967.46	-1185.12	-930.201
8.581_352.10917		C16 H20 N2 O5 S	-281.387	-613.272	338.084	986.994	378.116	698.589	-35.0479	-158.271	-1060.81	-1132.42	-12.6397	-120.162	-620.006	-297.692	821.241	1456.59	1581.31	997.593	-42.8079	-378.18	-688.431	-675.919	270.443	650.189
8.585_353.15062		C9 H24 N9 O2 P S	-627.718	-549.563	-593.521	-435.01	-530.276	-532.292	-459.096	-465.303	1920.54	-203.597	-339.123	-462.913	-492.677	-242.736	-435.013	-556.159	-43.899	-408.071	-522.191	-454.394	-156.176	-367.671	-308.39	-365.133
8.593_320.17342		C11 H25 N6 O3 P	-634.653	-884.582	-334.557	188.943	58.2982	43.052	-598.941	-818.612	-1034.71	-939.86	-368.06	-634.048	-468.079	173.273	-989.432	-734.882	1199.61	822.317	2171.11	1721.64	2095.11	1817.45	-311.889	620.874
8.609_333.12447		C14 H23 N O6 S	-1412.35	-1696.28	-2003.28	-1739.69	-1158.78	-1088.48	-1996.03	-2168.53	3762.34	3334.6	-388.779	-378.698	966.874	1996.53	-780.378	-618.371	-1726.83	-1815.9	130.101	-228.791	37.0734	-3.07405	-2024.9	-1186.37
8.631_331.14492			-603.407	-659.972	5331.92	4336.08	28.8871	-190.094	-1800.92	-1163.76	846.201	436.755	1970.79	834.2	-1876.13	-77.3518	-597.123	222.184	-1824.14	-2009.74	-1763.83	-1808.7	207.128	-723.889	-1182.3	-1166.83
8.633_285.19401		C16 H23 N5	-291.396	-323.948	-353.269	-441.437	-249.271	-248.867	1241.44	1288.54	-140.827	-135.988	-91.9371	-172.781	-321.958	-218.436	-265.913	-265.945	456.267	317.977	377.38	211.318	-20.7972	-105.355	242.413	794.655
8.645_347.13985		C15 H25 N O6 S	-1456.38	-1684.83	-233.732	369.088	-1044.36	326.639	-1916.18	-1438.1	1891.57	3029.39	240.666	-779.523	-526.195	600.34	-850.448	-811.04	-995.629	-1404.62	-862.52	-1479.5	1503.81	-494.646	-1415.16	-1623.68
8.652_293.12963		C12 H23 N O5 S	221.57	-2265.06	325.904	1321.69	-1329.27	-1377.23	-1182.42	-965.661	2870.55	4737.73	864.963	1465	1838.53	5195.7	-945.231	-592.998	-2143.63	-2420.37	-504.116	-1387.54	-425.73	-728.184	-977.639	-159.477
8.686_230.15169	Dodecanedioic acid	C12 H22 O4	-348.521	-248.304	604.34	187.612	-810.724	-602.797	-601.567	-632.09	-456.939	-876.697	309.888	338.857	-325.891	-100.063	-850.126	171.844	-715.607	-320.212	823.986	871.093	718.359	-667.424	1964.67	2202.48
8.698_518.1932		C27 H22 N10 O2	-671.639	-442.379	-684.183	-740.312	-276.934	-18.0284	-327.208	-514.956	-744.367	-581.509	-341.575	-448.428	-481.313	-339.219	-380.202	-276.697	2105.59	1119.1	1285.69	686.457	492.241	716.007	1684.44	1909.93
8.704_400.25719		C20 H36 N2 O6	-5940.73	-3965.77	-6486.95	-6148.54	-4536.16	710.846	-3358.16	-3677.99	-6224.78	-5558.89	-3619.05	-2931.08	-5016.02	-3374.5	-3798.39	-2148.34	18855.4	11091.1	10744.8	7679.73	4197.48	6356.16	18350.1	17157.3
8.705_529.27472		C19 H45 N7 O4 P2 S	-941.756	-577.978	-914.012	-850.375	-500.659	42.7749	-550.431	-459.364	-964.059	-861.12	-505.72	-379.855	-773.954	-341.61	-566.83	-453.806	2437.43	1919.19	1338.76	1174.57	621.167	881.59	2142.28	2800.14
8.706_460.27838		C22 H40 N2 O8	-5869.57	-3939.9	-6422.38	-6077.24	-4497.03	725.652	-3292.67	-3656.71	-6152.49	-5486.34	-3568.41	-2902.49	-4944.3	-3373.94	-3746.79	-2106.54	18432.5	11043.2	10689.2	7636.6	4056.76	6317.74	18200.1	17061
8.72_403.17755		C15 H34 N O7 P S	-518.618	-466.364	-398.26	-264.495	-538.406	-497.943	-526.186	-494.778	1559.15	3153.79	160.698	-236.905	584.185	729.688	-443.7	-418.387	-314.523	-398.861	-411.576	-458.757	806.04	534.842	-351.067	-354.623
8.726_536.30987		C29 H40 N6 O4	-192.615	5.52642	-389.78	-884.401	-216.75	-292.678	59.1215	-178.988	-595.098	-687.895	-440.913	-242.255	-456.594	-287.506	-616.086	-504.556	1960.78	360.15	667.502	723.298	244.957	1377.66	1971.82	1527.16
8.749_395.16112		C17 H25 N5 O4 S	-435.268	6.47296	-64.865	-314.948	652.547	1015.86	-230.464	-674.267	-84.4241	-862.047	1664.2	586.131	-679.149	-866.228	-533.892	-339.184	2696.32	1856.65	101.555	-494.668	-96.5694	-291.145	-289.164	-220.87
8.765_136.05203	Phenylacetic acid	C8 H8 O2	-133.31	-479.151	-955.178	-752.511	381.91	965.106	-230.668	207.795	-1738.96	-1692.6	-80.2124	-272.527	-889.015	-834.189	-1718.22	-1648.19	2962.2	2833.19	2307.61	1173.43	1295.65	858.667	2610.44	2172.77
8.775_285.19401		C16 H23 N5	-126.696	-340.408	-323.931	-321.569	-157.622	-230.92	1243.49	1178.22	-170.15	-344.229	-169.576	-182.765	-301.041	-300.47	-202.704	-196.923	781.852	434.189	-83.0342	-23.6167	-303.116	-323.917	494.684	946.561
8.798_271.17843		C14 H25 N O4	-548.721	-542.47	-553.76	-549.307	-514.992	-519.419	4551.47	4296.89	-167.237	-245.965	-451.095	-439.613	-454.019	-470.114	-467.23	-383.628	150.928	177.489	-135.36	-258.07	-292.098	-341.222	149.872	65.888
8.803_229.16767		C12 H23 N O3	-2151.59	-2465.82	-2635.65	-2541.81	-2113.46	-1792.5	16404.5	14273.4	-1328.54	-1397.04	-2071.75	-1982.25	-1998.01	-1993.05	-2119.91	-1622.87	2087.75	1144.11	959.366	889.551	-621.365	-480.857	1369.83	1145.14
8.808_251.14975		C10 H17 N7 O	-439.145	-493.974	-530.807	-581.584	-451.872	-267.284	2341.86	2272.34	-298.513	-370.336	-409.496	-267.024	-330.6	-430.688	-348.808	-320.354	652.913	465.6	417.551	439.189	-46.7674	-16.6298	373.411	428.134
8.814_116.08331	1,2-Cyclohexanediol	C6 H12 O2	-683.991	-808.563	-827.199	-619.359	-503.915	-435.892	-692.128	-746.265	-777.387	-873.599	-345.347	-339.263	-631.14	-723.335	-617.459	-699.448	1192.3	1005.8	179.021	-225.557	-159.672	-142.787	1231.54	2041.3
8.847_393.15696		C11 H25 N9 O3 P2	-250.447	-228.304	782.919	591.399	-546.861	-476.156	-157.73	-379.46	3178.97	1061.07	-429.687	-434.841	-147.82	-160.154	-869.215	-785.901	1329.27	193.731	-272.954	-362.132	-831.958	-822.09	-131.487	-412.013
8.857_273.19407	O-heptanoylcarnitine	C14 H27 N O4	-229.86	-237.843	-241.025	-249.973	-208.215	-206.994	2221.37	2263.38	-151.154	-170.667	-212.593	-182.232	-203.105	-218.293	-220.55	-148.027	-13.8846	-43.1782	-129.823	-93.8152	-180.377	-169.738	-23.76	-69.9965
8.865_249.10337		C10 H19 N O4 S	240.773	321.564	557.043	531.674	-1185.99	-1110.91	496.401	167.665	1501.74	1357.33	-30.6922	204.728	-133.597	-636.905	-1156.16	-1130.22	63.0802	-452.027	-1674.95	-1731.93	-926.466	-1037.36	-1450.35	-1318.29
8.871_373.20349			-440.516	-433.447	-596.312	-565.562	-443.298	-340.841	3865.31	2820.37	-275.875	-275.437	-397.613	-415.224	-231.636	-160.932	-383.027	-322.738	703.86	221.165	270.88	245.864	-100.929	-292.495	-53.0515	-219.35
8.875_315.11387			-352.28	-553.859	-627.587	-139.151	-447.058	-231.31	-1145.35	-986.561	1556.46	2031.45	248.087	458.138	-172.064	665.704	-182.489	-329.621	-0.45571	-301.385	-444.338	-723.123	-394.072	-557.741	-608.298	-885.284
8.888_305.12962		C8 H20 N9 P S	75.3454	-726.769	-225.469	-747.736	-510.626	506.621	-77.9945	-734.978	810.89	861.48	-237.924	368.468	385.806	400.263	-147.457	349.997	80.5072	-381.083	1319.64	735.948	323.626	-301.43	-27.2834	167.901
8.903_686.44664		C33 H63 N6 O7 P	-1662.55	-1569.53	-1668.09	-1855.45	370.157	-620.049	-791.886	-1077.15	-1996.71	-1349.27	-537.199	-1297.66	-1302.83	-168.455	-2050.29	-133.887	3055.72	3876.68	2955.98	2339.37	676.769	418.912	6522.27	4095.06
8.905_293.07228		C16 H12 N3 O P	747.557	758.221	-15.4126	175.608	949.47	802.59	104.462	-91.2355	1319.65	634.845	-316.621	17.6292	-484.655	-401.495	474.458	476.086	-473.93	163.143	-570.854	-614.419	-638.705	-547.756	-247.249	-323.137
8.913_329.12958			-1247.21	-1076.4	747.849	2322.4	-94.7608	-513.629	-1236.78	-1213.78	1260.59	1162.38	607.712	989.26	-717.115	-73.9892	341.277	300.788	-624.149	-926.169	-673.64	-845.43	-87.7064	145.746	-297.614	-345.205
8.942_333.12454		C15 H19 N5 O2 S	-1053.43	-587.959	-1200.96	-767.302	-761.91	-605.369	-993.537	-1117.69	2100.64	2679.05	-600.394	-765.512	720.819	1217.81	-723.618	-738.445	-666.62	-1008.31	188.419	586.65	-131.371	-145.299	-933.445	-1056.02
8.946_335.14018		C15 H21 N5 O2 S	824.703	2534.45	1647.4	-1372.26	-1523.93	-134.808	-167.258	-834.665	6580.32	2835.87	579.717	-20.8669	-123.981	-1394.91	-2453.01	-541.857	-884.431	-1600.9	-1765.73	-2363.69	3314.98	1577.23	-1728.36	-540.919
8.948_347.13999		C15 H25 N O6 S	-489.404	-157.21	-433.967	-1020.21	1202.85	910.014	-374.559	-1224.35	425.248	881.599	-3487.83	7697.74	-1251.65	390.053	-2574.83	-1298.22	3055.24	3776.32	-4054.89	-3085.77	-1397.31	-88.8064	-1645.84	-1995.37
8.957_284.21001		C15 H28 N2 O3	4002.25	1869.09	3224.34	1855.63	2116.41	516.216	2281.75	489.529	-964.967	-1424.69	-498.561	-964.843	-700.892	-1404.39	-1270.28	-1606.65	1772.82	-231.422	173.188	-1121.3	-526.743	-1277.62	332.659	-746.954
8.968_263.1191		C11 H21 N O4 S	537.34	-395.971	2394.8	3425.02	-2372.05	-3349.66	4147.4	3618.31	2275.13	2395.1	-540.473	-1994.54	-800.891	543.172	-3562.69	-2980.57	-1514.62	-140.936	-2979.86	-3538.85	2887.19	1521.05	2767.64	-336.224
8.969_251.11904		C10 H21 N O4 S	831.692	199.114	-521.084	-399.659	-1127	-1143.52	-374.653	109.161	1662.52	2339.3	1235.7	917.187	-174.368	34.7436	-578.733	-595.92	41.309	-308.957	-1061.51	-1126.9	-163.658	-412.541	-409.167	-596.236
8.982_308.11952		C15 H20 N2 O3 S	2162.7	693.05	-60.2082	-165.189	-186.306	-166.778	1107.47	16.837	-201.911	-204.522	-175.565	-183.024	-204.513	-184.044	-203.985	-190.59	-100.443	-87.6367	-134.41	-137.404	-164.301	-165.394	-35.3172	-113.642
8.994_323.14018		C14 H21 N5 O2 S	420.609	-123.546	1222.94	1515.86	-349.919	-330.999	2319.05	1107.88	571.856	655.617	-161.44	-341.242	154.517	619.492	-816.856	-798.683	-701.029	-733.577	-729.644	-881.134	-758.233	-656.887	-803.749	-816.765
8.995_318.19426		C18 H26 N2 O3	734.164	-172.856	1266.94	183.798	408.433	404.879	639.271	362.494	-1423.37	-1416.27	-66.0291	-675.234	-532.904	-903.863	-1017.15	-1261.3	2006.37	1519.83	927.11	259.704	886.485	301.497	1280.83	16.9401
9.008_211.03004		C9 H9 N O3 S	-2167.03	-2157.91	-1998.54	-1792.17	-1024.53	-784.442	-938.979	-1532.84	-2173.05	-2163	5600.57	5533.28	-1719.79	-1906.08	-853.93	-673.319	12957.2	9109.8	-1877.3	-2022.61	-2047.15	-2014.27	3706.54	1018.88
9.044_174.12522	9-Hydroxynonanoic acid	C9 H18 O3	-4760.3	-5180.05	-4263.36	-2821.81	-1097.81	2134.13	-1931.89	-1566.15	-4653.9	-4133.65	-1325.61	266.299	-3257.25	131.554	-4176	262.427	4381.93	12809.4	1196.28	3595	3494.9	459.983	8664.42	11895.7
9.06_347.1399		C15 H25 N O6 S	-350.722	235.038	-659.242	113.3	1014.28	968.428	64.917	-397.019	67.5361	575.059	-3794.06	7731.23	-1025.73	392.536	-3542.31	-1892.48	3922.97	3440.74	-3117.51	-4051.46	-1564.29	-1159.38	-261.357	-993.691
9.062_399.05362		C12 H24 N3 O2 P3 S2	106.991	119.455	-259.985	-342.247	-32.0234	-268.381	-342.389	-350.541	1384.61	1518.36	25.8212	204.709	-370.73	-310.123	-229.725	-70.3182	-111.14	196.884	-211.898	-191.176	-260.222	85.6624	-103.215	-73.5036
9.066_261.10345		C11 H19 N O4 S	162.305	-35.7823	2289.85	1016.51	-435.361	-312.202	-67.2873	25.9151	126.239	-111.46	-93.5754	180.21	373.804	-116.192	-319.67	-217.874	-151.58	-320.087	102.6	-348.241	-240.176	-345.799	-323.108	-58.2187
9.089_339.17146		C15 H25 N5 O2 S	4662.74	3188.2	172.463	1789.46	-322.694	56.6678	226.745	-105.003	-286.2	-398.117	-1374.5	-867.536	-139.933	737.16	-933.027	-306.716	110.648	-423.777	-308.924	144.83	-227.349	-340.021	599.359	94.0698
9.104_411.0713		C15 H26 Br N O5 S	-194.733	50.1663	-166.861	441.907	-97.2592	14.2435	-378.056	-512.19	1340.85	1114.42	654.024	2096.62	-807.234	-653.449	-188.786	37.0632	-788.705	-602.503	-836.224	-819.688	-58.4838	69.2796	167.16	424.946
9.107_331.14476			-321.208	-1115.47	1931.26	1765.19	-615.426	-388.415	-623.643	-252.709	1075.82	388.938	1082.75	929.485	-270.694	431.149	-181.829	-1101.94	-680.759	-383.142	-530.54	-421.964	-565.624	-913.292	-762.962	-258.948
9.115_335.14021		C14 H25 N O6 S	3131.38	1376.33	7723.09	9840.55	-605.484	-2025.42	6850.09	6792.66	-173.491	153.591	-3527.08	-2025.41	-1230.43	2409.55	-3487.64	-3651.12	-3797.34	-3991.52	-2387.99	-3546.66	-1327.7	-706.505	-2599.3	-2192.11
9.145_696.29103		C47 H41 N2 O2 P	-973.48	-973.494	-848.616	-226.489	-578.997	-612.226	-853.228	-853.682	-760.84	-857.848	-465.419	-155.9	-37.1466	261.553	525.377	-31.7388	1443.61	1095.94	626.938	836.145	1140.96	1369.53	305.125	1601.99
9.15_270.05256	Genistein	C15 H10 O5	-598.094	-644.471	-634.462	-589.859	-506.656	-479.681	-591.262	-561.923	-626.395	-648.239	-42.1763	118.461	-613.764	-636.509	-601.428	-601.546	930.18	823.384	-517.751	-559.163	-616.04	-587.49	-125.794	-211.183
9.152_265.1348		C11 H23 N O4 S	-2189.8	-2770.58	-340.175	-377.375	-39.9226	-1682.88	-2038.52	-3169.86	481.408	-1215.91	1367.63	3061.71	4142.96	7297.99	-3063.4	-2301.72	-222.164	438.115	2965.98	-1683.95	3802.96	1769.48	998.413	4301.52
9.155_273.10377		C12 H19 N O4 S	-241.353	-195.453	4762.27	-85.2983	-611.074	-885.274	-870.907	-811.864	5245.44	3516.1	-600.694	-535.368	397.48	1256.88	-1075.34	-942.893	-1131.69	-1106.68	-1107.76	-895.752	-956.245	-940.176	-1287.59	-1294.83
9.155_363.13505		C11 H23 N7 O3 P2	97.1816	15.5622	936.088	867.828	1304.19	390.388	-308.31	-559.126	850.083	-224.084	1942.83	2044.52	-578.001	-445.218	-343.292	-311.659	907.101	358.541	-803.818	-805.355	-515.457	-393.369	-712.623	-594.455
9.162_315.114		C15 H25 N S3	-53.7468	74.2798	357.954	1114.61	688.083	254.942	425.556	968.455	517.939	-267.083	-155.894	28.5927	-258.799	141.58	-275.225	-176.227	-335.769	-405.344	-471.85	-317.071	-185.643	-420.679	-224.647	-442.357
9.211_210.12523	Jasmonic acid	C12 H18 O3	-205.247	-359.722	1057.2	1158.26	687.514	943.069	-574.882	-524.694	-694.648	-775.831	580.851	564.663	-761.922	-694.941	-661.037	-647.099	1841.39	1547.66	-443.901	-727.926	-775.257	-554.444	-398.792	-405.453
9.212_303.11397			-754.535	-504.518	5180.19	953.081	-351.207	2403.98	-1106.36	-1104.72	2891.17	2262.14	-290.836	-152.343	4.67992	2758.4	-1455.86	112.551	-1335.71	-1028.7	-422.419	-806.761	-1376.85	-556.48	-778.371	-1059.5
9.224_216.13591		C11 H20 O4	-216.384	-364.241	-968.03	-992.573	-228.855	-117.089	-604.933	-371.995	-567.247	-443.962	-83.3196	-128.53	-902.643	-935.745	-790.812	-557.807	3111.37	3030.82	720.321	340.297	-4.68293	-173.302	906.504	1077.17
9.25_347.14003		C15 H25 N O6 S	-886.275	-2124.23	1057.9	3993.05	-518.186	990.654	836.299	302.87	2736.66	500.578	6383.41	5635.04	580.12	2814.35	-4134.58	-3247.34	3611.72	3384.72	-4351.98	-4216.28	-3554.94	-2684.34	-3182.46	-3507.64
9.252_365.15049		C15 H27 N O7 S	-871.034	-2151.56	1253.23	4107.95	-558.071	988.34	794.339	276.827	2651.63	455.774	6609.73	5649.02	563.26	2981.41	-4172.55	-3285.43	3658.11	3382.51	-4379.78	-4233.53	-3602.93	-2687.65	-3276.01	-3579.93
9.254_287.11886		C13 H21 N O4 S	534.236	-709.927	4471.23	7261.24	-886.745	358.482	1021.08	-330.492	3237.87	923.522	5333.83	5503.31	-204.281	2357.39	-4685.04	-3647.09	2398.61	1987.9	-4798.1	-4744.86	-2769.33	-2953.75	-3907.05	-4221.19
9.255_417.08204			-303.052	-525.967	-261.489	-36.2031	-304.854	-43.1385	-281.659	-234.89	3077.39	264.882	688.266	395.796	-419.53	-372.837	336.899	31.2835	-26.7118	-506.23	-629.931	-671.054	53.5483	-71.658	613.316	271.993
9.259_184.10967		C10 H16 O3	-573.193	-594.858	-500.737	-509.357	-324.509	-575.617	-383.554	-475.28	-508.438	-584.382	-176.955	-122.984	-444.048	-429.115	-366.429	-383.219	876.207	684.003	560.515	-67.7471	-23.4698	-116.636	498.275	875.128
9.273_335.1403		C14 H27 N O4 P2	-480.026	183.532	4069.78	5329.92	-864.805	169.11	665.463	1300.5	1542.4	-508.502	-202.317	214.77	-849.1	-494.797	-1811.99	-1696.84	-1392.63	-1141.97	-1399.75	-1235.93	-1065.8	-1166.47	-1682.51	-1744.85
9.28_337.15577		C14 H27 N O6 S	22095	-1323.4	19700.1	34697.1	-6900.11	-7759.92	6819.27	8984.28	44952.1	1959.36	-7335.87	491.593	-64.7099	-5284.71	-7237.72	-7809.54	-7788.74	-7565.16	-7882.15	-7714.78	-7646.81	-7735.32	-6401.25	-6910.93
9.297_393.15705		C15 H29 N3 O5 P2	619.925	-118.19	951.043	821.691	-462.738	-616.878	-631.731	-310.212	1871.66	1172.15	-312.568	-250.812	-552.796	228.587	-692.707	-703.13	-50.9656	723.311	-178.756	-660.877	-678.508	-656.644	-501.8	-597.036
9.311_295.14521		C12 H25 N O5 S	-965.583	-798.38	-358.435	-75.5268	-1891.9	-1830.84	-2084.99	-2276.52	9789.31	7786.07	2568.51	2555.67	217.734	1601.63	-496.805	-1109.02	-442.202	-450.49	-1672.66	-1435.19	-1487.98	-1661.94	14.0399	543.402
9.317_377.15072			-497.003	-359.076	1190.54	375.362	-502.525	-364.9	-643.59	-607.569	1563.22	-23.1909	1127.08	621.107	24.7131	-54.8099	-348.341	-395.5	158.041	158.265	-296.827	-442.254	-189.872	-92.8356	-674.239	-66.2887
9.336_277.11488		C11 H19 N O7	1212.72	251.157	562.081	134.386	-542.015	-584.375	-522.61	-552.462	5782.12	5217.58	-305.54	-284.143	-271.144	-582.971	-441.365	-652.475	-718.611	-691.553	-737.213	-473.594	-545.214	-762.319	-730.95	-733.818
9.353_419.15877		C22 H21 N5 O4	1897.56	1301.41	1858.26	2497.47	-1804.76	-1389.94	1298.93	2036.22	1615.95	2450.98	-432.307	159.578	3229.99	1101.29	-1640.57	-1561.18	-1863.94	-1813.8	-1893.5	-1898.92	-1911.1	-1414.49	-1845.52	-1836.25
9.358_265.13476			449.732	-925.03	1791.05	2981.47	401.897	-539.631	-109.588	-796.973	2844.21	-758.868	91.1275	173.085	526.03	665.87	-2602.79	-2549.04	-1522.39	-1433.34	-15.3146	-541.319	2784.09	4858.1	393.377	-545.664
9.37_361.15573		C17 H23 N5 O2 S	-1549.09	-2913.39	1806.59	3032.71	-1441.02	317.361	414.029	-797.398	762.464	-1165.9	5099.01	6644.84	1182.97	1036.75	-1134.49	-843.731	988.538	3205.57	-3177.58	-3072.22	-1839.02	-1377.83	-2941.05	-1614.52
9.378_303.11396		C14 H17 N5 O S	3453.04	1355.69	5129.81	5488.52	-2013.81	15.8226	1179.11	1053.01	2368.6	1770.34	-787.385	-975.235	-538.989	783.218	-847.54	-1003.48	-1256.96	-1073.95	-1834.28	32.4366	-890.534	-1431.43	-1460.06	-1355.29
9.386_359.14014			-107.249	-310.757	569.184	675.803	-233.299	-256.259	-599.242	75.803	1612.83	1780	-416.329	68.6063	30.7934	143.877	-174.564	-329.794	-132.796	147.54	-557.799	-231.001	-171.476	17.9683	-168.372	-19.4703
9.389_170.09384		C9 H14 O3	-765.157	-786.864	-641.688	-839.615	-750.089	-802.197	-793.478	-685.013	-658.635	-672.355	-641.24	-471.61	-808.393	-666.266	-653.196	-699.068	-184.434	65.4814	144.394	11.2383	197.605	114.763	211.931	554.753
9.392_263.11915		C11 H21 N O4 S	1457.49	-592.174	-233.456	-131.016	-1565.49	-1179.35	-919.356	-1178.29	16363.9	5590.47	214.539	275.15	10.7481	275.479	-1579.13	-1413.55	-1344.22	-1378.33	-1579.02	-1112.72	-1518	-689.348	-1453.12	-1846.29
9.398_316.071		C8 H14 N8 O2 P2	-676.9	-929.816	-1350.66	-1188.09	-30.9061	-218.648	-335.765	-559.568	-1184.3	-1176.24	-448.432	-365.945	-445.716	-375.206	-364.864	-209.441	2772.09	1856.05	1596.1	778.972	855.303	766.268	2421.28	1651.85
9.4_250.08734		C12 H15 N2 O2 P	255.154	-263.183	-431.124	-541.917	-477.123	-492.365	-635.201	-636.699	442.306	142.984	-417.878	-164.641	-315.707	-174.903	-521.901	-616.034	-389.47	-376.003	924.108	732.213	-298.068	-153.69	4451.53	3346.86
9.408_188.14105	3-Hydroxydecanoic acid	C10 H20 O3	-2842.57	-1416.9	-2424.23	-2112.96	-1508.8	491.5	-2591.59	-1465.77	-3073.59	-3184.39	-1446.37	91.5343	-2006.74	-1347.77	-1926.61	-672.419	3198.28	12922.9	3064.01	4142.36	667.67	1679.61	4214.12	7083.91
9.415_307.14529		C14 H21 N5 O S	821.773	4.04291	3843.22	3994.59	-2087.94	-1948.48	-2202.9	4286.8	4049.53	3643.48	542.786	465.906	162.208	-725.825	-1404.44	-174.958	-2645.34	-2929.12	-2000.01	-601.131	-1270.67	-136.973	-1553.09	-1899.24
9.42_277.13466		C12 H23 N O4 S	1940.34	-4123.44	87422.5	8352.1	-13211.6	-9433.81	-3962.09	2529.93	68530	83146.5	-11701	-9980.25	-6951.42	457.157	-12732	-12447.9	-13903.6	-13390.5	-13851.6	-13886.7	-13922.3	-12712.6	-14020.6	-13701.5
9.423_289.13475		C13 H23 N O4 S	959.891	-799.592	13630.9	24128.9	-1620.17	-2840.76	-1913.13	-3459.31	13533.7	15172.7	-428.401	-4022.46	2190.86	-1515.66	-3513.91	-3546.88	-4242.36	-4300.56	-4398.91	-3809.15	-3867.21	-3246.62	-4315.14	-4433.39
9.424_598.29571		C28 H49 N4 O4 P3	-184.459	-275.817	2445.09	-169.131	-300.609	-254.268	-300.769	-292.839	4140.73	168.964	-298.425	-283.245	-255.99	-248.524	-303.315	-283.703	-197.574	-157.726	-218.542	-210.927	-220.114	-274.611	-170.644	-163.652
9.436_289.09844		C12 H19 N O5 S	2987.21	1853.93	3053.44	835.971	-548.35	-92.4669	-594.896	582.854	1826.94	944.462	-697.482	-436.265	-446.816	-715.624	-523.85	-524	-602.593	-716.094	-534.939	-552.025	-474.253	-680.07	-532.477	-718.724
9.446_361.15584		C17 H23 N5 O2 S	-853.031	-2266.4	-5164.38	3893.53	-741.08	1080.54	1180.68	-74.3109	-4673.53	-456.061	1209.6	3910.09	1977.28	1825.79	-423.526	-122.31	1775.85	4072.61	-2540.09	-2430.94	-1153.39	-675.619	-2295.06	-920.815
9.447_295.14517		C7 H22 N9 P S	-918.711	-698.187	-117.946	255.18	-2140.43	-2059.89	-3105.47	-2647.69	4128.48	4188.4	3742.38	3725.45	641.96	2467.18	1439.46	1974.52	-228.426	-239.356	-2037.07	-1538.07	-1607.69	-1837.13	373.309	1071.48
9.449_275.11926		C12 H21 N O4 S	7114.5	4720.85	1559.7	497.84	-3089.23	-3206.55	-2300.54	-3196.64	28834	18433.7	-2133.93	-2471.19	-1942.42	-1060.92	-2873.51	-2928.98	-3112.35	-3095.49	-3212.96	-2928.42	-3102.9	-3158.25	-2982.76	-3083.56
9.453_363.17144			2105.33	1047.54	2840.04	2374.21	-359.947	-901.753	662.829	892.322	732.848	612.612	-889.491	-742.968	-695.365	1636.03	-807.087	-903.307	-559.128	-922.686	-815.359	-840.949	-822.318	-959.562	-831.687	-692.439
9.454_305.12963		C13 H23 N O5 S	6852.93	4005.56	4249.77	4561.95	852.756	-520.702	2718.63	2674.29	1788.08	3001.57	-1737.7	-1691.54	-1287.59	-1343.33	-1468.86	-1610.76	-1543.85	-1830.1	-1482.48	-1688.8	-1330.25	-614.978	-1716.06	-1566.36
9.454_446.12115	Glycitin	C22 H22 O10	-546.509	-548.949	-402.331	-544.922	-502.076	-518.167	-560.435	-525.295	-406.506	-478.274	-565.013	-514.599	-497.232	-356.995	146.499	195.705	899.976	501.584	2232.85	2088.44	1094.6	1353.46	613.284	322.933
9.457_319.14522			8977.58	521.023	25616.8	13992.8	-6601.21	-3230.41	1809.23	242.369	5890.59	7169.61	-3059.55	-2492.63	-506.36	-1250.67	-940.493	-1447.95	-3193.16	-4317.56	-4556.96	-2337.98	-1223.65	-1112.03	747.76	-233.512
9.462_273.10356		C12 H19 N O4 S	5163.66	1126.99	3280.94	4406.9	582.592	332.76	1171.38	-2033.57	4941.95	3290.69	-1104.55	-1045.21	91.4367	-1274.38	-869.1	-571.603	-2034.68	-2231.97	-2511.24	-2151.08	-1886.68	-1943.84	-2183.64	-1954.67
9.465_309.16103		C14 H23 N5 O S	1376.25	924.45	2867.49	3366.53	-816.367	-686.905	-922.072	1541.03	3126.92	2241.45	-877.114	-877.093	-763.042	3043.59	-821.677	-800.025	-912.588	-872.983	-937.894	-885.322	-824.821	-939.329	-948.567	-957.093
9.468_321.12457		C13 H23 N O6 S	2802.9	1674.75	4059.12	4887.74	33.8254	466.017	1521.7	1411.24	1006.03	517.469	540.978	-98.7123	177.262	922.869	-1485.39	-1369.85	-2038.45	-1350.06	625.07	-533.062	-2120.86	-2076.26	250.599	-1314.95
9.474_263.11915		C11 H21 N O4 S	-853.885	-657.363	-1125.23	1036.07	-971.681	-854.149	-641.847	-577.19	-1129.97	17306.1	-299.974	-246.744	129.08	-149.553	-810.204	-926.873	-804.939	-880.149	-734.987	-939.205	-739.025	-1043.17	-967.818	-1055.42
9.48_317.12986			4992.23	1053.64	10728.5	1918.77	-1860.03	-1701.09	-1076.12	-1761.52	12606.5	6978.79	-1769.01	-1812.31	729.773	1323.55	-1915.14	-1901.63	-2043.76	-2088.06	-1878.47	-1886.84	-1753.71	-1822.4	-1981.73	-1955.54
9.483_674.31191			1085.47	1017.36	3728.61	2855.78	-708.942	-692.192	-429.294	-517.429	4486.88	2742.66	-702.345	-694.035	-670.899	-588.102	-704.02	-705.78	-679.322	-646.432	-685.013	-675.176	-692.044	-688.134	-673.204	-674.202
9.499_287.11918		C13 H21 N O4 S	510.479	10.8491	-251.358	7917.09	-410.153	-962.586	54.2827	118.054	1171.43	5650.23	-681.025	-831.412	-561.844	-546.532	-807.357	-708.301	-974.969	-883.978	-915.943	-692.865	-444.801	-289.815	-921.867	-944.906
9.509_303.11394		C13 H21 N O5 S	3069.78	2051.45	-3109.83	5034.27	641.727	1085.9	2140.66	1973.9	-3180.84	1014.66	894.386	268.779	677.029	1515.06	-838.927	-773.445	-1219	-1464.51	1176.32	77.4096	-1458.23	-1582.28	-1272.83	-1772.31
9.518_337.15575		C14 H27 N O6 S	26637.7	-11642.2	75685	77034.9	-5830.67	-3248.38	17080.5	4884.35	38942.8	57325.1	-8282.94	-13081.3	2684.39	-3491.33	-17481.6	-15025.3	-20650.7	-17990.4	-20335.3	-20676.5	-20585.6	-20549.8	-20422.5	-20517.7
9.52_696.29481		C31 H55 O11 P3	727.31	903.705	298.736	1219.32	-479.526	-463.519	984.702	150.373	1893.01	1249.13	-424.099	-302.576	550.326	-270.451	-500.22	-473.997	-395.863	-394.718	-448.73	-430.302	-470.647	-462.443	-444.936	-437.446
9.559_164.08335	4-Propylbenzoic acid	C10 H12 O2	-741.1	-821.145	-940.175	-1043.34	-221.023	119.097	-308.546	-492.814	-1026.33	-1153.46	-291.221	-470.911	-568.323	-398.746	-521.661	-378.762	2021.13	1863.93	1486.42	818.289	718.088	805.658	2326.14	2308.25
9.571_243.18332	N-Undecanoylglycine	C13 H25 N O3	-4825.39	-5181.71	-6354.77	-5908.17	-3852.8	-3472.08	22244.6	21755.4	-5281.63	-5318.51	-3730.78	-3617.27	-4003.72	-3692.62	-3404.38	-3028.21	7983.95	5143.91	5735.69	1576.32	1363.5	1060.46	5482.46	6316.52
9.573_658.31724		C32 H48 N6 O5 P2	625.875	287.363	3970.1	2411.68	-566.639	-533.5	-451.893	-475.498	2409.14	2651.98	-547.91	-567.783	7.55108	-522.288	-595.367	-573.996	-479.911	-508.833	-531.572	-539.189	-553.377	-564.58	-485.578	-524.533
9.577_387.21908			-1348.38	-1637.15	-2285.4	-2203.77	-352.899	-775.68	6996.11	7315.03	-1865.08	-2007.75	-1050.3	-1005.53	-250.254	-519.999	-1021.9	-1065.26	2607.7	2460.26	2619.59	975.312	161.153	71.8991	1073.89	579.772
9.588_287.11911		C13 H21 N O4 S	8250.75	5070.62	-1038.03	-1478.71	1430.3	-134.41	3453.5	3400.4	2530.55	73.1684	-940.86	-789.305	-841.082	-739.868	-1313.73	-1510.04	-1513	-1501.6	-1406.61	-1243.54	-831.887	-838.381	-1498.2	-1315.64
9.593_598.29567			-52.049	-157.171	-50.4672	15.0023	-208.839	-178.647	-124.129	-125.803	4812.56	-72.2417	-220.052	-209.881	-218.47	-168.432	-239.551	-233.017	-129.823	-156.174	-176.89	-183.83	-196.756	-208.725	-134.986	-170.477
9.596_150.06769	Hydrocinnamic acid	C9 H10 O2	-2173.88	-2084.31	-2807.96	-2500.09	-205.151	191.106	-1589.58	-1035.18	-2673.59	-2644.34	-1041.99	-1114.33	-1704.77	-803.926	-956.637	-522.888	4280.05	5486	3969.97	2923.86	1617.15	974.633	4823.29	6377.71
9.606_307.14531		C14 H21 N5 O S	2450.09	2008.85	23474.9	5794.41	-2098.42	-3080.49	-2948.29	77.02	3587.94	17564.8	-2426.73	-1644.24	-479.389	-21.4608	-2934.01	-2884.75	-4294.72	-4095.58	-2228.76	-2955.8	-862.026	-3085.25	-3578.98	-1610.87
9.608_351.13507			340.228	-2.30463	2795.65	2825.62	-318.001	-358.796	-331.435	98.0027	2094.23	2613.87	-615.934	-327.539	493.123	-324.603	-523.727	-655.852	-556.522	-676.18	-685.394	-537.577	-658.743	-586.253	-357.164	-371.562
9.613_273.10365		C12 H19 N O4 S	5714.19	1322.49	-2451.77	4917.21	889.629	626.518	1509.71	-1865.58	-2145.79	3741.67	-490.098	-233.836	372.368	-1066.04	-639.224	-325.914	-2045.54	-1426.85	-2368.21	-1699.58	-1419.54	-1492.33	-1931.99	-1538.33
9.639_277.13474		C12 H23 N O4 S	48472.3	35142.1	-955.952	70335.7	-4198.73	-5959.19	-18353.3	47163.5	15478.5	11993.9	1191.82	1810.1	10443.6	41068.4	-18610.6	-12251.5	-22037	-18113.9	-18733	-17859.4	-22263.5	-15619.9	-22452.5	-19036
9.649_287.11908		C13 H21 N O4 S	33.5608	6075.02	-1054.34	-1471.7	1990.04	42.9435	4613.26	4444.78	-1333.83	2765.96	-951.983	153.182	-264.857	-0.0941382	-1003.45	-1558.58	-1444.44	-1644.95	-1278.82	-1290.48	209.86	-763.428	-1295.44	-1378.95
9.653_317.12992			1462.44	876.916	11250.4	3598.15	-1311.85	-1264.5	-1150.77	-1157.18	254.267	10049	-1322.24	-914.426	32.6813	925.274	-1161.55	-1281.53	-1541.88	-1510.49	-1415.13	-1463.41	-1362.04	-1232.68	-1477.57	-1461.41
9.655_361.15588			188.462	-297.652	2007.22	-66.3307	-346.333	-524.968	317.247	-645.979	1510.54	651.849	-356.163	-146.139	-71.3475	-64.2309	-546.599	-660.85	16.5751	-260.268	5042.08	-865.937	-736.131	-437.458	-601.54	-602.669
9.657_289.09831		C7 H16 N9 P S	3148.12	1471.21	-1103.64	956.555	343.73	288.185	-313.195	-32.142	-928.226	-1141.59	339.685	1338.77	561.26	908.309	-129.174	-281.785	-1509.55	-645.197	189.804	-239.256	-1008.26	-639.812	127.228	-104.734
9.659_363.1714			1696.93	501.095	-1056.52	2000.9	1617.37	2488.87	66.1819	325.624	-903.757	-1263.24	-952.951	-837.417	205.856	1166.39	-927.271	-931.223	-973.607	-615.05	-310.334	-500.408	-630.475	-885.517	-425.624	-817.778
9.68_329.12961		C16 H19 N5 O S	-136.565	1625.99	2868.51	3609.91	-367.83	-356.49	-169.719	-230.862	114.702	312.215	-356.497	-342.802	-269.263	-113.62	-293.532	-304.264	-434.733	-404.753	-408.962	-358.009	-369.335	-431.95	-401.481	-411.368
9.688_347.14002		C15 H25 N O6 S	170.415	-189.098	-179.6	147.14	113.166	-347.439	101.937	1060.1	-628	-760.358	959.919	698.378	147.589	3122.07	-180.942	-648.608	1302.31	-74.3692	-998.883	-717.807	-627.729	-183.798	247.386	-1042.88
9.698_319.14516			2511.21	-1029.23	-10741.2	14663.1	4893.12	2269.62	-1672.4	-1342.66	-10838.5	-10744.3	-1786.06	-546.731	-1191.7	3757.23	2106.28	1881.76	-3118.03	-3264.34	11929.6	-8295.65	1035.74	1942.82	6454.91	3637.37
9.699_309.16093		C8 H24 N9 P S	169.763	-341.818	841.654	2423.39	-228.16	314.889	696.109	356.348	-1595.17	-1266.03	-761.272	816.404	2165.79	2057.72	-1191.43	-439.786	-2039.67	-2129.5	-2223.91	-1160.22	1061.14	1663.11	-864.036	-1120.65
9.711_331.14506			-32.6626	-784.111	10483.2	8509.25	-1080.29	-1042.79	-1047.35	-1087.58	3775.04	1712.04	-1013.3	-996.737	582.06	-639.043	-968.077	-1074.86	-1133.05	-1114.29	-1138.87	-1146.99	-1088.49	-1109.24	-1127.34	-1121.03
9.713_254.15176		C14 H22 O4	-364.705	-425.74	211.929	160.537	614.935	1117.79	-450.443	-457.233	-38.5765	-371.309	480.833	592.981	-464.366	-349.077	-555.289	-522.221	2155.43	3411.35	-378.975	-496.185	-484.56	-508.101	-238.167	-250.245
9.716_279.15031		C12 H25 N O4 S	2298.49	-522.396	5517.66	4728.81	-774.68	-805.417	-787.153	-704.043	2083.7	1218.4	-454.374	-566.09	185.926	9.45708	-795.768	-716.122	-773.042	-791.208	-759.181	-700.166	-742.227	-678.473	-655.514	-672.01
9.717_200.14098	9-Hydroxy-10-undecenoic acid	C11 H20 O3	-842.396	-734.941	-633.902	-884.192	828.241	-437.298	-952.717	-802.544	-418.161	-780.934	-41.4479	-691.391	-1085.21	-818.957	405.776	1106.08	1196.13	2178.64	476.208	658.433	213.813	2679.71	2288.92	1522.61
9.717_263.1191		C11 H21 N O4 S	1944.49	1255.77	-3735.31	-3761.38	-2186.94	-2236.75	-820.02	-686.505	-3659.11	-3775.58	3844.76	3914.56	2811.98	6075.34	-607.851	-424.343	-2472.37	-260.573	-3211.89	-1087.05	-2901.78	-2738.68	-3539.93	-3675.58
9.717_303.15032		C14 H25 N O4 S	-552.888	-754.072	13343.5	8785.07	-1448.51	-1287.42	-504.282	-715.699	320.872	1896.54	-976.295	-1463.59	-1072.96	-1481.47	-838.619	-1046.92	-1185.58	-1053.19	-671.742	-759.624	-619.629	-733.071	-1555.23	-618.362
9.72_289.13475		C13 H23 N O4 S	-6366.86	2971.81	14754.7	7823.49	-914.271	6706.16	4668.44	-2644.2	-4066.11	15337.8	3308.25	105.198	5055.66	8499.7	-1558.25	1475.39	-8409.91	-7839.47	-4439.89	-7307.79	-4582.27	2257.5	-7123.94	-5985.48
9.723_275.11921		C12 H21 N O4 S	-2666.82	2532.4	13425.3	10751.5	-5980.21	-5739.87	-6128.02	-6206.73	8068.07	7247.69	539.516	1042.64	1903.69	4695.06	-299.184	1256.44	-7081.53	-3337.21	-6427.86	-2760.62	-4874.54	-3853.89	-7084.89	-7359.01
9.725_299.11915		C15 H17 N5 S	745.491	-251.168	286.21	15.6574	-347.43	-309.892	-321.286	-281.239	3149.37	2295.67	-341.685	-329.055	-307.08	-318.412	-331.779	-272.274	-214.159	-327.942	-365.194	-314.713	-361.302	-348.781	-369.879	-188.662
9.736_674.31211			222.234	668.778	-582.669	3795.61	17.3196	28.9723	1556.81	982.425	-461.382	3651.22	-299.626	-601.566	-384.681	-60.6635	-742.052	-606.232	-711.021	-693.679	-743.73	-747.445	-597.126	-741.208	-724.133	-740.058
9.737_696.29395		C29 H48 N2 O17	-281.481	225.175	-18.4661	-256.986	-289.038	-524.325	2777.26	3708.79	-29.0953	-234.8	-80.5867	-397.334	-280.593	650.907	-544.099	-534.89	-487.16	-455.338	-520.565	-541.153	-559.279	-533.01	-511.219	-497.934
9.752_307.14506		C13 H25 N O5 S	-610.712	-786.431	-595.167	-252.391	55.3571	40.7749	-833.858	-880.14	-607.198	-450.521	-143.184	-245.224	-813.592	-763.702	-215.023	-565.967	-743.54	-459.196	4676.24	-649.722	3290.92	-118.216	3678.15	-421.583
9.76_292.14921			239.034	643.615	1954.7	1092.39	-199.444	-367.388	-135.644	-220.148	1015.08	709.748	-254.564	-249.304	311.795	349.541	-396.619	-228.665	-301.779	-335.432	-394.832	-415.08	-425.451	-392.001	-330.246	-415.777
9.764_287.11893		C7 H22 N5 O3 P S	687.897	-607.677	-972.012	-839.564	1404.97	4524.82	-474.707	-1141.46	-1002.41	-1183.8	730.68	505.607	168.151	337.306	-407.805	-683.246	-1284.4	-503.301	-490.093	-416.776	680.872	657.57	-977.775	-366.392
9.765_321.16082		C14 H27 N O5 S	14915.3	-5193.77	101033	87046.5	-25643.5	-15629	-15159.1	-23810.1	108405	100780	-22968.2	-19827.1	-56.7387	546.572	-11383.7	-11375.3	-25961.5	-25956.7	-25960.5	-25957.6	-19104.6	-24102.3	-25944.9	-25952.1
9.766_333.16097		C10 H24 N9 P S	-8577.85	8804.53	-5244.61	-7294.98	5238.54	5142.41	33473.3	17634.9	-8708.64	-8601.78	309.32	4731.32	-8305.56	8750.42	-3755.77	-2287.9	-3107.66	-3520.29	-3477.41	-5996.77	-5596.65	-4821.44	-4527.21	-6731.64
9.768_317.12979			14331.9	210.778	-1153	9104.44	-757.272	-703.858	-1009.29	-675.743	-1110.23	-416.51	-611.941	-584.2	-353.575	-87.708	-683.465	-1165.77	-1230.55	-1243.07	-1185.84	-1078.85	-1042.2	-1002.16	-1187.64	-1174.47
9.769_337.15571		C14 H27 N O6 S	22389.6	12961.5	-31969.1	-27120.5	10531.7	16269.1	57663.6	45440.7	-32030.4	-31478.6	-2797.16	-2144.57	24061.8	28032.6	-13929.3	-7684.47	-14195.1	-26263.2	-13236.6	-11987.8	-7464.87	-20969.2	-19047.2	-19437.7
9.806_680.29934		C42 H40 N4 O5	-333.895	67.0129	-160.491	465.839	-142.162	-116.578	575.375	10.5964	-207.328	-84.244	505.794	1042.57	865.665	3738.85	-388.75	24.1709	-573.219	-635.638	-543.037	-668.293	-471.176	-485.554	-654.929	-666.629
9.824_658.31792		C45 H42 N2 O3	745.405	306.373	-273.838	3061.5	-569.9	-181.003	1164.44	-323.967	-320.212	-198.346	-88.5133	844.373	1802.75	1395.6	-280.249	-299.967	-682.483	-744.285	-732.997	-776.616	-717.446	-767.334	-713.5	-774.969
9.841_330.24058	(15Z)-9,12,13-Trihydroxy-15-octadecenoic acid	C18 H34 O5	-698.711	-808.418	-612.581	-620.362	-619.377	-40.8177	-743.203	-793.456	-697.994	-565.071	-743.256	-552.531	-660.68	-764.111	-784.309	-755.324	2840.16	3377.59	844.608	688.133	-245.708	-283.96	2661.98	1646.36
9.841_419.15855		C14 H25 N7 O6 S	-2546.71	-877.726	-2565.45	-2434.3	1698.52	6733.37	1829.35	3721.92	-2544.83	-2509.33	867.636	-626.973	-1980.62	312.495	-1752.18	-1552.04	3105.1	1001.08	107.764	-323.072	-913.385	-191.18	-1862.98	1.06579
9.859_277.13478		C12 H23 N O4 S	22433.1	24584.3	-33964.1	-29982.7	11847.7	19048.8	60968.9	-14537.1	-3704.8	-13218.7	3697.89	5080.98	15096.8	-3545.12	-20337.8	-15878.6	-15311.1	-4186.75	-18074.4	-17785.7	-9668.3	-10205.7	-24446.5	-23423.8
9.877_620.27742		C21 H45 N6 O13 P	774.195	2285.1	-174.003	40.6798	-308.677	-324.137	-263.745	-236.955	148.134	45.6078	-287.944	-7.29496	384.915	-183.803	272.406	-160.99	-333.596	-338.187	-331.938	-235.988	-400.576	-249.612	-312.714	-391.489
9.879_317.12986			-1288.67	9952.6	-1837.02	-1776.47	-1119.25	-1708.37	1091.04	-608.619	-1742.81	-1721.65	-1234.33	-4.27063	5646.48	6776.93	-1159.39	-613.327	-1404.99	-1513.38	-555.417	-1000.59	-467.448	1863.75	-1069.84	-1381.89
9.883_642.3223		C36 H52 O6 P2	4175.43	2176.34	4107.33	547.495	-850.116	-854.304	-761.491	-698.619	1073.79	14.2329	-686.913	-69.5144	-5.8197	4069.43	-690.634	-544.024	-853.325	-854.304	-866.932	-859.212	-593.347	-835.41	-855.439	-867.062
9.889_664.30427		C25 H49 N10 O5 P S2	213.121	325.194	1326.24	2545.86	-858.703	-634.166	-569.321	-562.417	1485.47	3936.15	-191.527	-407.445	246.056	920.915	-613.581	-13.2662	-876.694	-880.008	-875.496	-806.225	-874.838	-816.061	-855.378	-835.618
9.894_598.29618		C27 H53 O8 P3	1250.27	2660.77	-487.24	-404.504	-685.155	-650.341	-144.23	-243.833	-105.66	-228.302	-400.83	971.857	873.486	1392.5	530.834	297.968	-696.562	-700.043	-699.332	-622.541	-694.613	-632.873	-674.172	-742.132
9.904_305.14641			1892.09	-295.71	51.5783	-110.449	-389.004	593.678	-310.116	-166.73	-223.017	241.742	-248.146	-389.194	12.6307	815.715	-409.496	-336.742	75.106	-347.062	-261.173	-336.035	305.659	-64.753	-396.665	-419.661
9.907_275.11923		C12 H21 N O4 S	13793.3	4437.83	-4580.45	-4456.97	-2196.11	-2049.34	3063.76	2914.83	-4438.21	-4477.27	-1500.25	-2829.3	4749.97	-881.443	-1244.9	-1383.55	1137.22	1355.57	4678.41	2213.57	-932.031	586.746	-3756.51	-4045.51
9.911_331.14517			8067	1762.02	-598.77	-24.2591	-169.926	-291.219	-193.63	-278.63	-695.013	-627.307	-395.294	-602.653	2172.91	825.028	-406.258	-181.86	-924.995	-918.09	-910.468	-815.295	-682.701	-392.973	-903.505	-886.362
9.935_263.1191		C11 H23 N O2 P2	-1984.12	-2094.38	-2025.07	-1956.66	-348.8	-404.537	-2136.86	-2122.72	-2014.55	-1987.45	6401.57	6479.68	-2057.99	-1959.58	1418.44	1623.81	1780.38	1807.09	804.791	882.147	-1048.23	-889.518	-569.562	-1130
9.954_317.12981			-2776.61	-2026.18	-2922.01	-2845.12	-2253.23	1100.36	1693.3	3213.23	-2879.86	-2864.64	3307.73	4842.65	3865.75	4897.82	-1253.81	3604.45	-2111.17	-2928.97	-836.227	-2769.88	-2596.6	-2778.1	-1616.62	-2825.07
9.959_329.12935			478.778	779.075	-852.346	-704.653	446.169	1675.91	2838.48	2327.24	-829.644	-940.842	75.6756	-102.466	379.556	1220.87	-210.63	77.5418	-1007.24	-680.826	-834.437	-1164.82	-1062.44	-207.795	-757.079	-1031.86
9.961_393.18193		C19 H28 N3 O4 P	985.022	2998.1	-78.5187	546.826	-448.122	-521.232	114.736	40.2392	42.4244	-210.714	-426.716	-70.6253	-184.683	132.692	-369.323	-292.83	-309.902	-508.191	-465.148	-554.179	-551.465	-565.303	-405.504	-420.741
9.962_664.30446		C42 H40 N4 O4	-786.666	173.031	702.313	2432.17	-901.793	-543.911	-153.361	524.863	342.301	238.918	193.633	460.869	868.198	3624.65	555.854	-388.847	-1041.59	-1045.39	-1047.61	-1051.01	-871.668	-763.31	-1053.08	-1004.74
9.975_275.11931		C13 H17 N5 S	-3067.34	12554.3	-4107.16	-4013.74	-2692.75	-3249.6	4485.93	6341.69	-4065.82	-4081.89	-2668.34	-2533.18	4426.69	6516.26	4194.24	2680.82	1065.81	-1710.39	4257.01	-3081.28	-3148.84	-3206.43	-3417.95	-3655.18
9.977_331.14511			-1021.16	6319.95	-909.105	-664.705	-497.028	-478.385	281.879	-126.365	-983.877	-990.648	-389.943	72.9888	4110.18	6448.4	357.366	148.665	-1120.58	-1183.81	-1020.6	-1135.03	-927.064	-863.919	-1139.15	-1125.18
9.978_289.13479		C13 H23 N O4 S	9161.08	9522.85	-9436.84	-8230.42	-5717.38	9798.91	-1093.22	8776.58	-8563.12	-7858.61	6269.27	-4340.44	574.091	1275.23	4354.25	-629.843	-3570.15	-6719.06	11410.2	2116.96	5116.97	3891.66	-2383.87	-1867.02
9.98_337.15576		C14 H27 N O6 S	-11374.7	-8732.66	-11438.1	-11376.9	-9086.95	-11103.9	-254.456	-2710.58	-11434.4	-11418.4	-9015.89	-5315.71	-10173.4	-10624.5	7117.73	8457.72	19946.5	37734.6	13785.5	9542.4	13216.1	14135.6	7944.08	7783.56
9.984_277.13467		C12 H23 N O4 S	39516.9	38012.1	-20120.1	-20109	-9866.45	-10027	-6340.86	-10154.6	60950.9	10726.2	15098.2	23984.1	602.204	5798.35	-889.832	-5344.81	-17852.6	-14249.6	-16528.8	-17594.8	-13067.3	-11563.3	-18930.3	-17377.6
9.99_419.15895		C16 H30 N5 O2 P S2	-1383.55	-1423.68	-1337.03	-1233.72	-1485.47	7563.22	-455.805	-1345.55	-1280.4	-1271.64	2237.83	-1333.34	-1156.32	-1238.13	-373.026	-173.575	4467.65	2370.82	1480.56	1051.19	462.898	1182.63	1884.73	1374.22
9.995_287.11897		C13 H21 N O4 S	-1613.43	-1083.3	-1529.45	-1491.2	-1310.35	-1183.28	-561.21	-790.541	-1458.42	-1447.42	365.886	401.197	822.865	1280.82	1024.86	1985.04	-382.536	-1401.1	-874.112	-1431.52	-486.823	-1623.78	-673.714	-1000.9
9_170.0939		C9 H14 O3	-392.734	-586.337	-752.388	-620.339	-242.003	-358.246	-107.331	66.2944	-629.786	-595.721	-329.022	-286.496	-463.577	-255.885	-312.354	-181.171	1433.42	1059.95	1760.62	805.319	212.631	219.047	1123.24	939.132
